# Supplementary material for: Seascape genomics reveals limited dispersal and suggests spatially varying selection among European populations of sea lamprey (Petromyzon marinus)
Source: Evol Appl. 2023 May 27;16(6):1169–83. doi: 10.1111/eva.13561 (PMC10286227; doi:10.1111/eva.13561)
Supplement: Supplementary file 7 — Text S1. [file EVA-16-1169-s003.txt]

plate	pop	n_loci	n_used_fw_reads	mean_cov	mean_cov_ns
I	Frome-Uk	101458	1114857	10.988	13.252
I	Frome-Uk	107602	1063502	9.884	12.556
I	Frome-Uk	101036	1150924	11.391	13.785
I	Frome-Uk	113674	623789	5.488	7.448
I	Frome-Uk	91058	854028	9.379	10.635
I	Frome-Uk	94827	923160	9.735	11.295
I	Frome-Uk	89271	695555	7.792	8.743
I	Frome-Uk	107976	1970461	18.249	23.293
I	Frome-Uk	91026	883336	9.704	10.951
I	Frome-Uk	102787	961200	9.351	11.644
I	Frome-Uk	99768	1002457	10.048	12.018
I	Frome-Uk	95800	1031244	10.765	12.488
I	Frome-Uk	118465	1049236	8.857	12.074
I	Frome-Uk	98330	1020920	10.383	12.452
I	Frome-Uk	98490	1067940	10.843	12.803
I	Frome-Uk	90255	849872	9.416	10.614
I	Frome-Uk	95136	1051231	11.05	12.822
I	Frome-Uk	97415	1159393	11.902	13.967
I	Frome-Uk	87896	789090	8.978	10.05
I	Frome-Uk	92653	880321	9.501	10.862
I	Frome-Uk	94201	975709	10.358	11.908
I	Frome-Uk	96310	953284	9.898	11.615
I	Frome-Uk	92953	995368	10.708	12.398
I	Frome-Uk	119909	691964	5.771	8.103
I	Frome-Uk	94347	938400	9.946	11.451
I	Frome-Uk	92272	938236	10.168	11.537
I	Frome-Uk	92839	934991	10.071	11.54
I	Frome-Uk	48933	769210	15.72	17.592
I	Frome-Uk	101551	1248853	12.298	14.878
I	Frome-Uk	96589	1105214	11.442	13.349
I	Frome-Uk	97581	1066290	10.927	13.176
I	Frome-Uk	88116	466852	5.298	6.499
I	Frome-Uk	96857	1038237	10.719	12.717
I	Frome-Uk	97443	994139	10.202	12.071
I	Mondego-Pt	90336	973971	10.782	12.184
I	Mondego-Pt	92542	870013	9.401	10.812
I	Mondego-Pt	94240	1111610	11.796	13.627
I	Mondego-Pt	106100	902320	8.504	10.96
I	Mondego-Pt	99566	1278107	12.837	15.602
I	Mondego-Pt	104253	762415	7.313	9.516
I	Mondego-Pt	98351	1579611	16.061	19.181
I	Mondego-Pt	100789	1013741	10.058	12.367
I	Mondego-Pt	90435	1116550	12.346	14.153
I	Mondego-Pt	87110	994254	11.414	12.857
I	Tagus-Pt	90260	914462	10.131	11.445
I	Tagus-Pt	91585	1395442	15.237	17.617
I	Mondego-Pt	87269	878918	10.071	11.307
I	Mondego-Pt	90855	967641	10.65	12.058
I	Ouse-Uk	94380	1145562	12.138	13.961
I	Ouse-Uk	87984	817163	9.288	10.396
I	Ouse-Uk	87462	838535	9.587	10.849
I	Ouse-Uk	87293	629694	7.214	8.184
I	Ouse-Uk	90844	906214	9.975	11.331
I	Ouse-Uk	93967	1147183	12.208	14.065
I	Ouse-Uk	87862	858837	9.775	10.997
I	Ouse-Uk	91277	976129	10.694	12.176
I	Ouse-Uk	88109	872566	9.903	11.122
I	Ouse-Uk	91379	1008560	11.037	12.579
I	Ulla-Spa	88842	960137	10.807	12.154
I	Ulla-Spa	90528	883931	9.764	10.989
I	Ulla-Spa	92182	994575	10.789	12.242
I	Ulla-Spa	94939	1247465	13.14	15.153
I	Ulla-Spa	91100	986390	10.828	12.268
I	Ulla-Spa	90633	995882	10.988	12.433
I	Rolfsan-Swe	101873	1353401	13.285	16.153
I	Rolfsan-Swe	100836	1377978	13.666	16.462
I	Rolfsan-Swe	93459	1129654	12.087	13.991
I	Rolfsan-Swe	96914	1281718	13.225	15.541
I	Gironde-Fra	94069	1090314	11.591	13.526
I	Gironde-Fra	89264	834839	9.352	10.513
I	Gironde-Fra	95928	1117183	11.646	13.624
I	Rolfsan-Swe	94126	1083164	11.508	13.208
I	Rolfsan-Swe	96463	1055116	10.938	12.781
I	Gironde-Fra	91332	947461	10.374	11.808
I	Rolfsan-Swe	97631	1209023	12.384	14.533
I	Rolfsan-Swe	99363	1237879	12.458	14.836
I	Gironde-Fra	91317	963413	10.55	12.104
I	Gironde-Fra	89170	804736	9.025	10.14
I	Rolfsan-Swe	98328	1176344	11.963	14.178
I	Gironde-Fra	90552	853892	9.43	10.701
I	Rolfsan-Swe	95945	1171446	12.21	14.304
I	Gironde-Fra	91019	875002	9.613	10.983
I	Rolfsan-Swe	96029	1001338	10.427	12.098
I	Rolfsan-Swe	98355	1138230	11.573	13.618
I	Gironde-Fra	92576	1008186	10.89	12.546
I	Rolfsan-Swe	98032	1205906	12.301	14.501
I	Tagus-Pt	91575	1029918	11.247	12.868
I	Tagus-Pt	92255	995782	10.794	12.325
I	Tagus-Pt	92306	983732	10.657	12.142
I	Tagus-Pt	86300	954311	11.058	12.515
I	Tagus-Pt	93366	1001409	10.726	12.489
I	Tagus-Pt	96636	1151365	11.914	13.961
I	Tagus-Pt	92018	1106862	12.029	13.803
I	Tagus-Pt	89742	1043533	11.628	13.09
I	Tagus-Pt	88344	828552	9.379	10.471
II	Tagus-Pt	99988	3219975	32.204	38.609
II	Severn-Uk	95647	2877427	30.084	35.266
II	Severn-Uk	98634	2540989	25.762	30.999
II	Severn-Uk	95322	3664505	38.443	47.078
II	Severn-Uk	93669	2978331	31.796	36.972
II	Severn-Uk	95434	2645204	27.718	32.443
II	Severn-Uk	91570	2311398	25.242	28.699
II	Severn-Uk	90863	2597943	28.592	32.582
II	Severn-Uk	90010	2390231	26.555	29.902
II	Severn-Uk	94857	2746932	28.959	33.395
II	Severn-Uk	101421	3874845	38.206	46.247
II	Severn-Uk	101418	2753136	27.146	32.747
II	Severn-Uk	93711	2150474	22.948	26.545
II	Severn-Uk	124452	2105806	16.921	24.123
II	Severn-Uk	132300	2759254	20.856	31.131
II	Severn-Uk	98331	2388991	24.295	29.075
II	Mondego-Pt	109161	2831874	25.942	33.774
II	Rolfsan-Swe	103176	4539458	43.997	54.321
II	Rolfsan-Swe	95166	2912705	30.607	35.864
II	Mondego-Pt	107455	2235650	20.805	27.106
II	Mondego-Pt	88356	2571442	29.103	32.896
II	Mondego-Pt	93090	2700764	29.012	33.53
II	Mondego-Pt	108103	2703270	25.006	32.435
II	Mondego-Pt	110796	2829335	25.536	33.475
II	Ouse-Uk	96772	2748944	28.406	33.578
II	Ouse-Uk	103648	2469864	23.829	30.645
II	Ouse-Uk	85424	2234290	26.155	29.882
II	Ouse-Uk	89682	2408419	26.855	30.418
II	Ouse-Uk	92194	3367771	36.529	42.663
II	Ouse-Uk	96810	4213977	43.528	51.9
II	Ouse-Uk	88403	2337893	26.446	30.007
II	Ouse-Uk	92928	3203281	34.471	40.296
II	Ouse-Uk	97251	3800028	39.074	46.529
II	Ouse-Uk	91017	2997773	32.936	37.791
II	Ouse-Uk	91230	2612830	28.64	32.744
II	Ouse-Uk	90199	2632315	29.183	33.129
II	Ouse-Uk	91201	2758825	30.25	34.369
II	Ouse-Uk	90066	3107387	34.501	39.772
II	Ouse-Uk	93574	2854115	30.501	35.268
II	Ouse-Uk	97236	3769133	38.763	46.311
II	Ouse-Uk	93022	3211365	34.523	40.551
II	Gironde-Fra	93074	2668822	28.674	33.388
II	Gironde-Fra	92312	2671973	28.945	33.312
II	Rolfsan-Swe	96663	3561502	36.845	43.495
II	Severn-Uk	114451	3386789	29.592	39.924
II	Rolfsan-Swe	103989	3862999	37.148	46.26
II	Rolfsan-Swe	100239	3032128	30.249	36.275
II	Severn-Uk	108970	2769638	25.417	33
II	Severn-Uk	114420	2419406	21.145	28.77
II	Rolfsan-Swe	93651	3902572	41.671	49.509
II	Rolfsan-Swe	96993	3882580	40.029	47.938
II	Rolfsan-Swe	103853	4662953	44.9	55.94
II	Tagus-Pt	86827	1872498	21.566	24.171
II	Tagus-Pt	92847	3974098	42.803	49.804
II	Tagus-Pt	101076	3085442	30.526	37.362
II	Tagus-Pt	87892	2661711	30.284	34.156
II	Tagus-Pt	89286	2408894	26.98	30.63
II	Tagus-Pt	93072	3220458	34.602	40.14
II	Tagus-Pt	94579	2507205	26.509	30.742
II	Tagus-Pt	93911	3114428	33.164	38.575
II	Rolfsan-Swe	97119	3345474	34.447	40.732
II	Ulla-Spa	92795	3352563	36.129	41.708
II	Ulla-Spa	90995	2774695	30.493	34.774
II	Gironde-Fra	93256	3379990	36.244	41.946
II	Gironde-Fra	101167	2892831	28.595	35.9
II	Gironde-Fra	100423	2917739	29.054	35.609
II	Ulla-Spa	95719	3170286	33.121	38.545
II	Ulla-Spa	92033	2695056	29.284	33.463
II	Gironde-Fra	93512	2599720	27.801	32.34
II	Gironde-Fra	97772	2922658	29.893	35.643
II	Ulla-Spa	92556	2588463	27.966	31.915
II	Ulla-Spa	93903	2853273	30.385	35.047
II	Ulla-Spa	86156	2128730	24.708	27.409
II	Ulla-Spa	87541	2269324	25.923	28.876
II	Ulla-Spa	89612	2328725	25.987	29.164
II	Ulla-Spa	96666	4394841	45.464	53.789
II	Ulla-Spa	87257	2185316	25.045	27.908
II	Ulla-Spa	88210	2579396	29.242	32.871
II	Ulla-Spa	88536	2320144	26.206	29.397
II	Ulla-Spa	91210	2555514	28.018	31.807
II	Ulla-Spa	91897	2575513	28.026	31.942
II	Ulla-Spa	91091	2598993	28.532	32.464
II	Gironde-Fra	98758	3254081	32.95	39.558
II	Gironde-Fra	104376	2926976	28.043	35.359
II	Mondego-Pt	111882	2928584	26.176	34.661
II	Mondego-Pt	90923	1391649	15.306	17.408
II	Severn-Uk	100458	3700103	36.832	44.269
II	Severn-Uk	97116	2658244	27.372	32.46
II	Severn-Uk	92729	1656832	17.867	22.188
II	Severn-Uk	108062	3942882	36.487	47.609
II	Severn-Uk	115636	3802545	32.884	44.695
