# Supplementary material for: Seascape genomics reveals limited dispersal and suggests spatially varying selection among European populations of sea lamprey (Petromyzon marinus)
Source: Evol Appl. 2023 May 27;16(6):1169–83. doi: 10.1111/eva.13561 (PMC10286227; doi:10.1111/eva.13561)
Supplement: Supplementary file 8 — Text S2. [file EVA-16-1169-s005.txt]

  Percent samples limit per population: 0.8
  Locus Population limit: 1
  Log liklihood filtering: off; threshold: 0
  Minor allele frequency cutoff: 0.01
  Maximum observed heterozygosity cutoff: 0.5
  Applying Fst correction: none.
  Pi/Fis kernel smoothing: off
  Fstats kernel smoothing: off
  Bootstrap resampling: on, exact; 100 reptitions

  Removed 543068 loci that did not pass sample/population constraints from 606367 loci.
  Kept 63299 loci, composed of 20048521 sites; 158336 of those sites were filtered, 30910 variant sites remained.
  17221566 genomic sites, of which 2762356 were covered by multiple loci (16.0%).
  Mean genotyped sites per locus: 296.48bp (stderr 0.21).
