# Supplementary material for: Seascape genomics reveals limited dispersal and suggests spatially varying selection among European populations of sea lamprey (Petromyzon marinus)
Source: Evol Appl. 2023 May 27;16(6):1169–83. doi: 10.1111/eva.13561 (PMC10286227; doi:10.1111/eva.13561)
Supplement: Supplementary file 9 — Text S3. [file EVA-16-1169-s007.txt]

INFO
NS=171;AF=0.064
NS=167;AF=0.105
NS=72;AF=0.160
NS=186;AF=0.011
NS=88;AF=0.205
NS=180;AF=0.011
NS=179;AF=0.148
NS=184;AF=0.016
NS=183;AF=0.049
NS=181;AF=0.025
NS=174;AF=0.055
NS=108;AF=0.093
NS=39;AF=0.295
NS=34;AF=0.206
NS=185;AF=0.014
NS=113;AF=0.425
NS=178;AF=0.014
NS=186;AF=0.013
NS=185;AF=0.011
NS=185;AF=0.035
NS=185;AF=0.022
NS=184;AF=0.079
NS=118;AF=0.068
NS=184;AF=0.014
NS=165;AF=0.033
NS=185;AF=0.011
NS=177;AF=0.119
NS=171;AF=0.164
NS=181;AF=0.052
NS=180;AF=0.042
NS=142;AF=0.025
NS=182;AF=0.030
NS=181;AF=0.028
NS=185;AF=0.011
NS=184;AF=0.062
NS=183;AF=0.063
NS=57;AF=0.018
NS=178;AF=0.146
NS=184;AF=0.027
NS=183;AF=0.060
NS=118;AF=0.064
NS=175;AF=0.023
NS=152;AF=0.487
NS=179;AF=0.075
NS=83;AF=0.223
NS=182;AF=0.011
NS=100;AF=0.090
NS=184;AF=0.144
NS=66;AF=0.121
NS=182;AF=0.041
NS=179;AF=0.067
NS=182;AF=0.030
NS=106;AF=0.080
NS=177;AF=0.082
NS=182;AF=0.022
NS=126;AF=0.044
NS=185;AF=0.062
NS=174;AF=0.049
NS=109;AF=0.073
NS=72;AF=0.021
NS=183;AF=0.019
NS=60;AF=0.183
NS=17;AF=0.029
NS=34;AF=0.015
NS=22;AF=0.136
NS=184;AF=0.011
NS=167;AF=0.099
NS=99;AF=0.025
NS=167;AF=0.015
NS=185;AF=0.019
NS=176;AF=0.011
NS=185;AF=0.059
NS=165;AF=0.045
NS=61;AF=0.279
NS=183;AF=0.030
NS=177;AF=0.138
NS=185;AF=0.016
NS=185;AF=0.057
NS=181;AF=0.204
NS=184;AF=0.016
NS=39;AF=0.038
NS=126;AF=0.187
NS=157;AF=0.045
NS=167;AF=0.165
NS=179;AF=0.101
NS=150;AF=0.050
NS=38;AF=0.039
NS=61;AF=0.123
NS=61;AF=0.115
NS=38;AF=0.092
NS=19;AF=0.053
NS=19;AF=0.079
NS=119;AF=0.151
NS=179;AF=0.011
NS=185;AF=0.035
NS=182;AF=0.019
NS=18;AF=0.056
NS=15;AF=0.033
NS=31;AF=0.032
NS=181;AF=0.022
NS=113;AF=0.022
NS=183;AF=0.019
NS=19;AF=0.053
NS=158;AF=0.108
NS=185;AF=0.138
NS=109;AF=0.046
NS=181;AF=0.033
NS=143;AF=0.056
NS=184;AF=0.024
NS=167;AF=0.105
NS=178;AF=0.098
NS=102;AF=0.064
NS=172;AF=0.029
NS=182;AF=0.016
NS=184;AF=0.011
NS=185;AF=0.014
NS=97;AF=0.036
NS=181;AF=0.044
NS=182;AF=0.058
NS=185;AF=0.041
NS=185;AF=0.014
NS=53;AF=0.113
NS=174;AF=0.032
NS=16;AF=0.031
NS=134;AF=0.213
NS=185;AF=0.057
NS=170;AF=0.038
NS=183;AF=0.033
NS=185;AF=0.038
NS=180;AF=0.072
NS=168;AF=0.012
NS=151;AF=0.030
NS=176;AF=0.028
NS=19;AF=0.053
NS=76;AF=0.013
NS=146;AF=0.106
NS=175;AF=0.040
NS=167;AF=0.033
NS=179;AF=0.162
NS=182;AF=0.022
NS=184;AF=0.065
NS=159;AF=0.129
NS=116;AF=0.039
NS=41;AF=0.061
NS=147;AF=0.024
NS=167;AF=0.030
NS=185;AF=0.051
NS=104;AF=0.043
NS=169;AF=0.098
NS=185;AF=0.019
NS=185;AF=0.062
NS=185;AF=0.068
NS=172;AF=0.029
NS=171;AF=0.152
NS=181;AF=0.072
NS=171;AF=0.123
NS=182;AF=0.019
NS=185;AF=0.138
NS=184;AF=0.062
NS=183;AF=0.068
NS=185;AF=0.130
NS=165;AF=0.030
NS=180;AF=0.017
NS=183;AF=0.011
NS=185;AF=0.022
NS=42;AF=0.012
NS=178;AF=0.121
NS=181;AF=0.028
NS=185;AF=0.081
NS=165;AF=0.048
NS=169;AF=0.024
NS=19;AF=0.026
NS=119;AF=0.168
NS=185;AF=0.032
NS=71;AF=0.021
NS=86;AF=0.081
NS=173;AF=0.061
NS=177;AF=0.034
NS=124;AF=0.044
NS=182;AF=0.047
NS=183;AF=0.038
NS=53;AF=0.028
NS=93;AF=0.129
NS=175;AF=0.331
NS=97;AF=0.180
NS=181;AF=0.160
NS=169;AF=0.092
NS=55;AF=0.118
NS=173;AF=0.012
NS=16;AF=0.062
NS=185;AF=0.051
NS=106;AF=0.165
NS=180;AF=0.053
NS=17;AF=0.059
NS=181;AF=0.320
NS=173;AF=0.017
NS=183;AF=0.027
NS=175;AF=0.014
NS=177;AF=0.028
NS=184;AF=0.019
NS=139;AF=0.122
NS=141;AF=0.167
NS=174;AF=0.017
NS=185;AF=0.024
NS=77;AF=0.182
NS=182;AF=0.027
NS=185;AF=0.024
NS=41;AF=0.146
NS=182;AF=0.016
NS=184;AF=0.016
NS=183;AF=0.027
NS=18;AF=0.056
NS=20;AF=0.150
NS=181;AF=0.033
NS=137;AF=0.036
NS=36;AF=0.014
NS=145;AF=0.138
NS=167;AF=0.126
NS=178;AF=0.056
NS=76;AF=0.197
NS=166;AF=0.045
NS=140;AF=0.068
NS=179;AF=0.070
NS=55;AF=0.027
NS=175;AF=0.040
NS=179;AF=0.061
NS=178;AF=0.034
NS=132;AF=0.057
NS=78;AF=0.167
NS=179;AF=0.034
NS=48;AF=0.062
NS=18;AF=0.139
NS=182;AF=0.058
NS=97;AF=0.144
NS=17;AF=0.265
NS=75;AF=0.027
NS=61;AF=0.033
NS=145;AF=0.221
NS=182;AF=0.297
NS=179;AF=0.022
NS=181;AF=0.135
NS=183;AF=0.148
NS=186;AF=0.145
NS=183;AF=0.046
NS=176;AF=0.131
NS=102;AF=0.225
NS=175;AF=0.100
NS=183;AF=0.145
NS=179;AF=0.022
NS=185;AF=0.043
NS=178;AF=0.048
NS=32;AF=0.281
NS=35;AF=0.286
NS=36;AF=0.083
NS=84;AF=0.083
NS=180;AF=0.011
NS=19;AF=0.026
NS=182;AF=0.019
NS=182;AF=0.014
NS=90;AF=0.089
NS=177;AF=0.480
NS=174;AF=0.144
NS=20;AF=0.100
NS=117;AF=0.013
NS=108;AF=0.019
NS=146;AF=0.089
NS=181;AF=0.028
NS=181;AF=0.033
NS=180;AF=0.022
NS=182;AF=0.011
NS=101;AF=0.213
NS=179;AF=0.045
NS=179;AF=0.053
NS=185;AF=0.014
NS=148;AF=0.024
NS=178;AF=0.315
NS=184;AF=0.033
NS=184;AF=0.014
NS=180;AF=0.017
NS=68;AF=0.029
NS=21;AF=0.048
NS=144;AF=0.094
NS=171;AF=0.058
NS=169;AF=0.021
NS=184;AF=0.092
NS=72;AF=0.028
NS=128;AF=0.016
NS=141;AF=0.099
NS=177;AF=0.045
NS=185;AF=0.027
NS=24;AF=0.021
NS=37;AF=0.216
NS=176;AF=0.077
NS=20;AF=0.025
NS=148;AF=0.196
NS=148;AF=0.027
NS=19;AF=0.079
NS=185;AF=0.011
NS=122;AF=0.020
NS=178;AF=0.020
NS=34;AF=0.015
NS=176;AF=0.114
NS=20;AF=0.025
NS=147;AF=0.082
NS=175;AF=0.046
NS=142;AF=0.067
NS=183;AF=0.036
NS=185;AF=0.011
NS=178;AF=0.129
NS=179;AF=0.095
NS=185;AF=0.011
NS=182;AF=0.088
NS=143;AF=0.136
NS=72;AF=0.021
NS=186;AF=0.054
NS=176;AF=0.116
NS=184;AF=0.062
NS=180;AF=0.019
NS=183;AF=0.049
NS=130;AF=0.177
NS=181;AF=0.017
NS=55;AF=0.100
NS=58;AF=0.060
NS=177;AF=0.056
NS=179;AF=0.020
NS=185;AF=0.014
NS=130;AF=0.050
NS=142;AF=0.070
NS=181;AF=0.011
NS=184;AF=0.019
NS=81;AF=0.006
NS=183;AF=0.014
NS=176;AF=0.077
NS=184;AF=0.016
NS=184;AF=0.071
NS=22;AF=0.205
NS=178;AF=0.070
NS=184;AF=0.446
NS=172;AF=0.017
NS=176;AF=0.116
NS=165;AF=0.048
NS=73;AF=0.103
NS=117;AF=0.205
NS=168;AF=0.054
NS=168;AF=0.137
NS=35;AF=0.229
NS=182;AF=0.016
NS=151;AF=0.040
NS=146;AF=0.024
NS=39;AF=0.282
NS=180;AF=0.031
NS=61;AF=0.025
NS=183;AF=0.057
NS=171;AF=0.038
NS=184;AF=0.082
NS=180;AF=0.014
NS=20;AF=0.050
NS=172;AF=0.084
NS=88;AF=0.068
NS=185;AF=0.014
NS=174;AF=0.011
NS=180;AF=0.064
NS=168;AF=0.018
NS=184;AF=0.027
NS=184;AF=0.065
NS=83;AF=0.030
NS=165;AF=0.030
NS=182;AF=0.058
NS=21;AF=0.024
NS=129;AF=0.035
NS=77;AF=0.071
NS=48;AF=0.010
NS=167;AF=0.174
NS=182;AF=0.055
NS=176;AF=0.017
NS=168;AF=0.051
NS=164;AF=0.018
NS=180;AF=0.017
NS=183;AF=0.025
NS=92;AF=0.016
NS=16;AF=0.125
NS=20;AF=0.025
NS=181;AF=0.058
NS=75;AF=0.093
NS=177;AF=0.042
NS=178;AF=0.039
NS=149;AF=0.020
NS=183;AF=0.011
NS=121;AF=0.021
NS=177;AF=0.017
NS=176;AF=0.028
NS=179;AF=0.064
NS=184;AF=0.011
NS=185;AF=0.016
NS=166;AF=0.039
NS=149;AF=0.013
NS=127;AF=0.031
NS=86;AF=0.047
NS=39;AF=0.013
NS=172;AF=0.029
NS=104;AF=0.062
NS=42;AF=0.048
NS=185;AF=0.014
NS=182;AF=0.038
NS=181;AF=0.028
NS=151;AF=0.013
NS=183;AF=0.014
NS=142;AF=0.025
NS=181;AF=0.022
NS=163;AF=0.046
NS=183;AF=0.014
NS=164;AF=0.034
NS=164;AF=0.015
NS=81;AF=0.019
NS=185;AF=0.014
NS=121;AF=0.124
NS=183;AF=0.014
NS=177;AF=0.045
NS=181;AF=0.025
NS=102;AF=0.186
NS=184;AF=0.022
NS=123;AF=0.053
NS=115;AF=0.017
NS=65;AF=0.008
NS=184;AF=0.022
NS=183;AF=0.027
NS=184;AF=0.016
NS=34;AF=0.206
NS=179;AF=0.020
NS=182;AF=0.038
NS=185;AF=0.014
NS=29;AF=0.017
NS=41;AF=0.293
NS=19;AF=0.132
NS=185;AF=0.027
NS=114;AF=0.110
NS=185;AF=0.016
NS=184;AF=0.024
NS=185;AF=0.330
NS=86;AF=0.238
NS=185;AF=0.014
NS=179;AF=0.017
NS=96;AF=0.156
NS=182;AF=0.016
NS=184;AF=0.033
NS=184;AF=0.033
NS=86;AF=0.035
NS=183;AF=0.016
NS=182;AF=0.011
NS=181;AF=0.022
NS=59;AF=0.220
NS=184;AF=0.011
NS=86;AF=0.041
NS=176;AF=0.261
NS=184;AF=0.027
NS=182;AF=0.014
NS=183;AF=0.077
NS=39;AF=0.038
NS=181;AF=0.014
NS=181;AF=0.017
NS=175;AF=0.111
NS=181;AF=0.022
NS=185;AF=0.049
NS=167;AF=0.012
NS=165;AF=0.036
NS=182;AF=0.113
NS=136;AF=0.015
NS=185;AF=0.022
NS=184;AF=0.022
NS=182;AF=0.058
NS=140;AF=0.014
NS=178;AF=0.062
NS=184;AF=0.065
NS=174;AF=0.011
NS=16;AF=0.094
NS=177;AF=0.113
NS=91;AF=0.066
NS=129;AF=0.089
NS=183;AF=0.027
NS=151;AF=0.089
NS=182;AF=0.055
NS=174;AF=0.230
NS=180;AF=0.117
NS=174;AF=0.397
NS=175;AF=0.374
NS=134;AF=0.164
NS=181;AF=0.022
NS=183;AF=0.038
NS=121;AF=0.045
NS=115;AF=0.017
NS=155;AF=0.016
NS=153;AF=0.098
NS=145;AF=0.021
NS=97;AF=0.206
NS=177;AF=0.054
NS=185;AF=0.059
NS=172;AF=0.049
NS=179;AF=0.397
NS=179;AF=0.011
NS=184;AF=0.011
NS=173;AF=0.014
NS=176;AF=0.043
NS=177;AF=0.028
NS=170;AF=0.138
NS=111;AF=0.014
NS=169;AF=0.012
NS=185;AF=0.014
NS=179;AF=0.017
NS=178;AF=0.079
NS=184;AF=0.223
NS=185;AF=0.211
NS=182;AF=0.055
NS=178;AF=0.017
NS=183;AF=0.014
NS=185;AF=0.027
NS=178;AF=0.039
NS=181;AF=0.030
NS=183;AF=0.030
NS=184;AF=0.054
NS=97;AF=0.211
NS=16;AF=0.219
NS=102;AF=0.078
NS=180;AF=0.014
NS=107;AF=0.009
NS=185;AF=0.084
NS=183;AF=0.016
NS=181;AF=0.055
NS=80;AF=0.319
NS=184;AF=0.071
NS=178;AF=0.093
NS=35;AF=0.029
NS=185;AF=0.276
NS=181;AF=0.309
NS=182;AF=0.110
NS=185;AF=0.032
NS=176;AF=0.051
NS=95;AF=0.016
NS=80;AF=0.006
NS=53;AF=0.226
NS=184;AF=0.101
NS=166;AF=0.072
NS=184;AF=0.049
NS=33;AF=0.258
NS=125;AF=0.232
NS=15;AF=0.033
NS=53;AF=0.075
NS=178;AF=0.034
NS=115;AF=0.030
NS=21;AF=0.167
NS=143;AF=0.035
NS=61;AF=0.033
NS=171;AF=0.111
NS=130;AF=0.038
NS=61;AF=0.082
NS=177;AF=0.025
NS=43;AF=0.023
NS=130;AF=0.138
NS=182;AF=0.019
NS=179;AF=0.034
NS=180;AF=0.011
NS=183;AF=0.011
NS=186;AF=0.013
NS=138;AF=0.036
NS=179;AF=0.017
NS=180;AF=0.086
NS=15;AF=0.100
NS=183;AF=0.038
NS=48;AF=0.208
NS=151;AF=0.123
NS=177;AF=0.031
NS=134;AF=0.104
NS=173;AF=0.017
NS=19;AF=0.053
NS=179;AF=0.020
NS=153;AF=0.078
NS=50;AF=0.070
NS=181;AF=0.044
NS=73;AF=0.034
NS=60;AF=0.017
NS=104;AF=0.178
NS=184;AF=0.014
NS=51;AF=0.049
NS=173;AF=0.020
NS=37;AF=0.149
NS=81;AF=0.235
NS=17;AF=0.147
NS=32;AF=0.047
NS=19;AF=0.237
NS=179;AF=0.017
NS=173;AF=0.055
NS=38;AF=0.118
NS=128;AF=0.398
NS=185;AF=0.049
NS=115;AF=0.017
NS=98;AF=0.020
NS=102;AF=0.157
NS=176;AF=0.037
NS=183;AF=0.014
NS=58;AF=0.095
NS=95;AF=0.011
NS=177;AF=0.042
NS=183;AF=0.011
NS=185;AF=0.016
NS=36;AF=0.208
NS=57;AF=0.132
NS=141;AF=0.025
NS=180;AF=0.039
NS=178;AF=0.042
NS=176;AF=0.040
NS=175;AF=0.043
NS=176;AF=0.040
NS=110;AF=0.118
NS=163;AF=0.034
NS=169;AF=0.163
NS=105;AF=0.019
NS=178;AF=0.059
NS=169;AF=0.133
NS=180;AF=0.067
NS=179;AF=0.031
NS=48;AF=0.062
NS=48;AF=0.021
NS=18;AF=0.056
NS=177;AF=0.031
NS=53;AF=0.019
NS=34;AF=0.074
NS=97;AF=0.010
NS=77;AF=0.026
NS=37;AF=0.054
NS=185;AF=0.032
NS=185;AF=0.030
NS=89;AF=0.034
NS=117;AF=0.017
NS=185;AF=0.078
NS=185;AF=0.054
NS=59;AF=0.136
NS=40;AF=0.275
NS=52;AF=0.058
NS=178;AF=0.011
NS=164;AF=0.061
NS=33;AF=0.061
NS=119;AF=0.059
NS=141;AF=0.050
NS=121;AF=0.017
NS=183;AF=0.060
NS=182;AF=0.038
NS=176;AF=0.037
NS=55;AF=0.009
NS=152;AF=0.033
NS=47;AF=0.032
NS=98;AF=0.041
NS=185;AF=0.014
NS=183;AF=0.025
NS=43;AF=0.012
NS=37;AF=0.014
NS=121;AF=0.219
NS=74;AF=0.081
NS=177;AF=0.034
NS=170;AF=0.029
NS=184;AF=0.152
NS=182;AF=0.190
NS=186;AF=0.097
NS=143;AF=0.091
NS=163;AF=0.071
NS=170;AF=0.029
NS=75;AF=0.033
NS=124;AF=0.060
NS=106;AF=0.250
NS=164;AF=0.021
NS=77;AF=0.045
NS=148;AF=0.044
NS=180;AF=0.033
NS=184;AF=0.019
NS=184;AF=0.043
NS=185;AF=0.022
NS=20;AF=0.200
NS=124;AF=0.077
NS=172;AF=0.012
NS=69;AF=0.029
NS=179;AF=0.036
NS=178;AF=0.014
NS=174;AF=0.339
NS=168;AF=0.021
NS=182;AF=0.055
NS=181;AF=0.030
NS=158;AF=0.108
NS=174;AF=0.011
NS=179;AF=0.039
NS=186;AF=0.011
NS=177;AF=0.056
NS=170;AF=0.144
NS=145;AF=0.117
NS=96;AF=0.036
NS=168;AF=0.131
NS=112;AF=0.067
NS=96;AF=0.156
NS=179;AF=0.084
NS=185;AF=0.011
NS=181;AF=0.083
NS=186;AF=0.054
NS=17;AF=0.324
NS=181;AF=0.017
NS=40;AF=0.012
NS=179;AF=0.078
NS=179;AF=0.028
NS=181;AF=0.011
NS=183;AF=0.096
NS=169;AF=0.012
NS=152;AF=0.158
NS=145;AF=0.048
NS=118;AF=0.161
NS=136;AF=0.048
NS=181;AF=0.028
NS=180;AF=0.033
NS=176;AF=0.028
NS=170;AF=0.015
NS=134;AF=0.071
NS=185;AF=0.014
NS=170;AF=0.488
NS=177;AF=0.017
NS=184;AF=0.016
NS=78;AF=0.026
NS=181;AF=0.055
NS=178;AF=0.070
NS=149;AF=0.117
NS=43;AF=0.012
NS=17;AF=0.118
NS=183;AF=0.011
NS=147;AF=0.082
NS=99;AF=0.096
NS=76;AF=0.099
NS=179;AF=0.064
NS=185;AF=0.070
NS=183;AF=0.033
NS=183;AF=0.025
NS=83;AF=0.072
NS=181;AF=0.019
NS=183;AF=0.071
NS=152;AF=0.122
NS=83;AF=0.181
NS=177;AF=0.017
NS=161;AF=0.087
NS=177;AF=0.073
NS=185;AF=0.032
NS=150;AF=0.057
NS=184;AF=0.011
NS=175;AF=0.071
NS=119;AF=0.029
NS=122;AF=0.074
NS=182;AF=0.022
NS=62;AF=0.290
NS=141;AF=0.191
NS=185;AF=0.030
NS=183;AF=0.016
NS=174;AF=0.086
NS=169;AF=0.080
NS=178;AF=0.070
NS=151;AF=0.013
NS=109;AF=0.202
NS=37;AF=0.027
NS=179;AF=0.073
NS=179;AF=0.022
NS=93;AF=0.022
NS=164;AF=0.052
NS=182;AF=0.030
NS=185;AF=0.022
NS=179;AF=0.036
NS=183;AF=0.014
NS=179;AF=0.025
NS=182;AF=0.025
NS=183;AF=0.014
NS=37;AF=0.203
NS=108;AF=0.097
NS=182;AF=0.022
NS=186;AF=0.016
NS=125;AF=0.120
NS=57;AF=0.175
NS=180;AF=0.014
NS=110;AF=0.082
NS=137;AF=0.029
NS=54;AF=0.028
NS=171;AF=0.020
NS=183;AF=0.074
NS=59;AF=0.068
NS=165;AF=0.070
NS=20;AF=0.200
NS=101;AF=0.238
NS=166;AF=0.102
NS=94;AF=0.011
NS=185;AF=0.068
NS=185;AF=0.070
NS=39;AF=0.026
NS=172;AF=0.017
NS=93;AF=0.022
NS=148;AF=0.095
NS=141;AF=0.188
NS=186;AF=0.065
NS=174;AF=0.052
NS=177;AF=0.020
NS=135;AF=0.089
NS=170;AF=0.062
NS=184;AF=0.103
NS=182;AF=0.121
NS=171;AF=0.056
NS=179;AF=0.092
NS=182;AF=0.044
NS=174;AF=0.040
NS=124;AF=0.214
NS=166;AF=0.108
NS=185;AF=0.016
NS=123;AF=0.016
NS=184;AF=0.011
NS=32;AF=0.406
NS=140;AF=0.036
NS=184;AF=0.033
NS=166;AF=0.039
NS=119;AF=0.067
NS=173;AF=0.040
NS=38;AF=0.092
NS=183;AF=0.019
NS=180;AF=0.025
NS=171;AF=0.140
NS=182;AF=0.038
NS=175;AF=0.094
NS=178;AF=0.028
NS=105;AF=0.043
NS=182;AF=0.041
NS=183;AF=0.014
NS=170;AF=0.053
NS=185;AF=0.024
NS=63;AF=0.214
NS=185;AF=0.024
NS=124;AF=0.153
NS=181;AF=0.041
NS=186;AF=0.306
NS=79;AF=0.114
NS=55;AF=0.027
NS=53;AF=0.066
NS=19;AF=0.105
NS=61;AF=0.262
NS=74;AF=0.230
NS=172;AF=0.154
NS=183;AF=0.016
NS=183;AF=0.038
NS=183;AF=0.041
NS=185;AF=0.024
NS=185;AF=0.032
NS=121;AF=0.207
NS=150;AF=0.047
NS=185;AF=0.154
NS=185;AF=0.132
NS=184;AF=0.054
NS=185;AF=0.076
NS=36;AF=0.014
NS=38;AF=0.013
NS=71;AF=0.190
NS=185;AF=0.043
NS=137;AF=0.022
NS=19;AF=0.026
NS=128;AF=0.023
NS=184;AF=0.011
NS=182;AF=0.085
NS=186;AF=0.016
NS=180;AF=0.031
NS=97;AF=0.057
NS=18;AF=0.083
NS=140;AF=0.021
NS=74;AF=0.041
NS=54;AF=0.056
NS=116;AF=0.319
NS=169;AF=0.024
NS=41;AF=0.024
NS=185;AF=0.032
NS=183;AF=0.158
NS=183;AF=0.049
NS=20;AF=0.175
NS=165;AF=0.064
NS=184;AF=0.082
NS=183;AF=0.011
NS=184;AF=0.038
NS=19;AF=0.026
NS=23;AF=0.065
NS=76;AF=0.013
NS=185;AF=0.138
NS=60;AF=0.042
NS=184;AF=0.027
NS=184;AF=0.065
NS=35;AF=0.014
NS=170;AF=0.135
NS=79;AF=0.019
NS=166;AF=0.316
NS=179;AF=0.017
NS=183;AF=0.016
NS=181;AF=0.041
NS=182;AF=0.058
NS=183;AF=0.022
NS=121;AF=0.025
NS=147;AF=0.051
NS=174;AF=0.023
NS=181;AF=0.039
NS=172;AF=0.012
NS=185;AF=0.016
NS=182;AF=0.055
NS=73;AF=0.342
NS=172;AF=0.049
NS=175;AF=0.026
NS=133;AF=0.177
NS=181;AF=0.017
NS=177;AF=0.020
NS=181;AF=0.058
NS=17;AF=0.059
NS=182;AF=0.038
NS=17;AF=0.029
NS=185;AF=0.214
NS=184;AF=0.011
NS=182;AF=0.014
NS=178;AF=0.183
NS=54;AF=0.056
NS=184;AF=0.030
NS=176;AF=0.011
NS=180;AF=0.069
NS=152;AF=0.023
NS=180;AF=0.014
NS=182;AF=0.027
NS=183;AF=0.027
NS=181;AF=0.039
NS=176;AF=0.020
NS=185;AF=0.011
NS=16;AF=0.062
NS=174;AF=0.060
NS=178;AF=0.163
NS=180;AF=0.111
NS=185;AF=0.027
NS=176;AF=0.028
NS=185;AF=0.011
NS=37;AF=0.041
NS=171;AF=0.480
NS=16;AF=0.062
NS=69;AF=0.188
NS=174;AF=0.026
NS=174;AF=0.057
NS=180;AF=0.014
NS=58;AF=0.112
NS=147;AF=0.014
NS=107;AF=0.458
NS=95;AF=0.074
NS=132;AF=0.216
NS=137;AF=0.084
NS=184;AF=0.035
NS=34;AF=0.162
NS=174;AF=0.103
NS=16;AF=0.188
NS=176;AF=0.108
NS=185;AF=0.062
NS=185;AF=0.011
NS=72;AF=0.028
NS=181;AF=0.055
NS=39;AF=0.026
NS=186;AF=0.032
NS=182;AF=0.019
NS=185;AF=0.070
NS=184;AF=0.071
NS=61;AF=0.049
NS=184;AF=0.014
NS=178;AF=0.073
NS=174;AF=0.060
NS=180;AF=0.103
NS=100;AF=0.095
NS=171;AF=0.047
NS=32;AF=0.219
NS=185;AF=0.081
NS=179;AF=0.022
NS=177;AF=0.107
NS=178;AF=0.062
NS=171;AF=0.012
NS=185;AF=0.016
NS=19;AF=0.132
NS=175;AF=0.023
NS=45;AF=0.011
NS=75;AF=0.153
NS=184;AF=0.353
NS=184;AF=0.038
NS=184;AF=0.014
NS=185;AF=0.054
NS=124;AF=0.089
NS=39;AF=0.449
NS=19;AF=0.053
NS=83;AF=0.265
NS=177;AF=0.031
NS=47;AF=0.085
NS=169;AF=0.071
NS=114;AF=0.197
NS=172;AF=0.076
NS=170;AF=0.032
NS=131;AF=0.057
NS=62;AF=0.194
NS=63;AF=0.040
NS=175;AF=0.109
NS=15;AF=0.033
NS=34;AF=0.265
NS=38;AF=0.026
NS=182;AF=0.077
NS=98;AF=0.036
NS=180;AF=0.028
NS=98;AF=0.204
NS=131;AF=0.187
NS=20;AF=0.050
NS=184;AF=0.016
NS=72;AF=0.181
NS=146;AF=0.151
NS=183;AF=0.014
NS=184;AF=0.024
NS=172;AF=0.017
NS=183;AF=0.014
NS=168;AF=0.092
NS=119;AF=0.059
NS=18;AF=0.056
NS=166;AF=0.084
NS=94;AF=0.186
NS=91;AF=0.121
NS=185;AF=0.049
NS=170;AF=0.041
NS=185;AF=0.022
NS=176;AF=0.011
NS=174;AF=0.040
NS=59;AF=0.169
NS=119;AF=0.034
NS=148;AF=0.209
NS=118;AF=0.123
NS=70;AF=0.064
NS=166;AF=0.051
NS=177;AF=0.023
NS=184;AF=0.030
NS=183;AF=0.057
NS=184;AF=0.016
NS=183;AF=0.025
NS=175;AF=0.029
NS=182;AF=0.014
NS=47;AF=0.170
NS=174;AF=0.055
NS=112;AF=0.330
NS=59;AF=0.085
NS=181;AF=0.058
NS=94;AF=0.479
NS=134;AF=0.429
NS=150;AF=0.033
NS=45;AF=0.111
NS=179;AF=0.045
NS=182;AF=0.146
NS=169;AF=0.154
NS=140;AF=0.029
NS=125;AF=0.028
NS=177;AF=0.034
NS=178;AF=0.017
NS=180;AF=0.028
NS=170;AF=0.068
NS=178;AF=0.017
NS=182;AF=0.022
NS=178;AF=0.084
NS=57;AF=0.096
NS=184;AF=0.038
NS=167;AF=0.078
NS=181;AF=0.028
NS=178;AF=0.017
NS=163;AF=0.077
NS=73;AF=0.034
NS=166;AF=0.042
NS=53;AF=0.038
NS=39;AF=0.026
NS=70;AF=0.050
NS=144;AF=0.035
NS=183;AF=0.115
NS=144;AF=0.021
NS=20;AF=0.025
NS=129;AF=0.031
NS=184;AF=0.014
NS=168;AF=0.039
NS=177;AF=0.076
NS=180;AF=0.050
NS=111;AF=0.036
NS=102;AF=0.015
NS=184;AF=0.014
NS=180;AF=0.061
NS=185;AF=0.051
NS=184;AF=0.035
NS=16;AF=0.062
NS=182;AF=0.014
NS=122;AF=0.016
NS=136;AF=0.022
NS=182;AF=0.014
NS=158;AF=0.051
NS=184;AF=0.011
NS=182;AF=0.022
NS=183;AF=0.066
NS=174;AF=0.055
NS=184;AF=0.011
NS=175;AF=0.020
NS=145;AF=0.021
NS=172;AF=0.023
NS=31;AF=0.032
NS=184;AF=0.087
NS=184;AF=0.054
NS=177;AF=0.054
NS=113;AF=0.181
NS=62;AF=0.161
NS=142;AF=0.187
NS=175;AF=0.037
NS=156;AF=0.013
NS=181;AF=0.047
NS=110;AF=0.105
NS=177;AF=0.119
NS=177;AF=0.045
NS=118;AF=0.059
NS=97;AF=0.010
NS=166;AF=0.066
NS=170;AF=0.024
NS=143;AF=0.101
NS=181;AF=0.017
NS=120;AF=0.058
NS=183;AF=0.011
NS=183;AF=0.014
NS=183;AF=0.014
NS=175;AF=0.054
NS=164;AF=0.015
NS=176;AF=0.091
NS=182;AF=0.016
NS=172;AF=0.096
NS=122;AF=0.143
NS=19;AF=0.211
NS=176;AF=0.051
NS=179;AF=0.042
NS=179;AF=0.103
NS=184;AF=0.054
NS=185;AF=0.059
NS=104;AF=0.048
NS=185;AF=0.162
NS=180;AF=0.019
NS=162;AF=0.191
NS=182;AF=0.022
NS=185;AF=0.019
NS=181;AF=0.039
NS=185;AF=0.046
NS=155;AF=0.010
NS=168;AF=0.065
NS=112;AF=0.192
NS=93;AF=0.199
NS=174;AF=0.098
NS=175;AF=0.054
NS=80;AF=0.137
NS=184;AF=0.030
NS=185;AF=0.011
NS=169;AF=0.234
NS=147;AF=0.010
NS=150;AF=0.013
NS=183;AF=0.027
NS=41;AF=0.085
NS=174;AF=0.034
NS=37;AF=0.027
NS=106;AF=0.217
NS=184;AF=0.016
NS=116;AF=0.177
NS=135;AF=0.037
NS=143;AF=0.126
NS=185;AF=0.057
NS=142;AF=0.113
NS=149;AF=0.070
NS=179;AF=0.109
NS=184;AF=0.049
NS=182;AF=0.019
NS=176;AF=0.026
NS=185;AF=0.019
NS=20;AF=0.075
NS=179;AF=0.014
NS=156;AF=0.019
NS=178;AF=0.022
NS=57;AF=0.175
NS=173;AF=0.306
NS=20;AF=0.150
NS=146;AF=0.243
NS=179;AF=0.056
NS=183;AF=0.388
NS=108;AF=0.060
NS=175;AF=0.011
NS=179;AF=0.070
NS=172;AF=0.064
NS=37;AF=0.243
NS=184;AF=0.022
NS=182;AF=0.041
NS=183;AF=0.077
NS=185;AF=0.070
NS=34;AF=0.118
NS=140;AF=0.082
NS=85;AF=0.106
NS=178;AF=0.042
NS=177;AF=0.480
NS=182;AF=0.396
NS=182;AF=0.033
NS=23;AF=0.109
NS=168;AF=0.015
NS=179;AF=0.017
NS=186;AF=0.013
NS=183;AF=0.016
NS=183;AF=0.011
NS=152;AF=0.082
NS=152;AF=0.056
NS=174;AF=0.057
NS=141;AF=0.011
NS=41;AF=0.085
NS=93;AF=0.118
NS=167;AF=0.021
NS=181;AF=0.141
NS=52;AF=0.019
NS=19;AF=0.105
NS=150;AF=0.153
NS=185;AF=0.016
NS=176;AF=0.054
NS=92;AF=0.027
NS=179;AF=0.047
NS=177;AF=0.048
NS=52;AF=0.163
NS=181;AF=0.039
NS=167;AF=0.045
NS=185;AF=0.076
NS=151;AF=0.060
NS=182;AF=0.011
NS=115;AF=0.043
NS=183;AF=0.036
NS=178;AF=0.017
NS=117;AF=0.235
NS=102;AF=0.010
NS=182;AF=0.025
NS=54;AF=0.019
NS=116;AF=0.069
NS=147;AF=0.014
NS=174;AF=0.011
NS=171;AF=0.032
NS=136;AF=0.026
NS=181;AF=0.171
NS=180;AF=0.078
NS=179;AF=0.020
NS=55;AF=0.018
NS=178;AF=0.031
NS=81;AF=0.062
NS=184;AF=0.011
NS=175;AF=0.106
NS=181;AF=0.094
NS=183;AF=0.016
NS=177;AF=0.079
NS=144;AF=0.059
NS=138;AF=0.029
NS=168;AF=0.065
NS=176;AF=0.034
NS=180;AF=0.250
NS=78;AF=0.090
NS=38;AF=0.434
NS=171;AF=0.117
NS=183;AF=0.169
NS=146;AF=0.103
NS=16;AF=0.188
NS=19;AF=0.053
NS=55;AF=0.064
NS=29;AF=0.034
NS=181;AF=0.025
NS=18;AF=0.056
NS=170;AF=0.032
NS=184;AF=0.043
NS=78;AF=0.135
NS=15;AF=0.167
NS=185;AF=0.073
NS=97;AF=0.015
NS=48;AF=0.021
NS=35;AF=0.057
NS=72;AF=0.049
NS=179;AF=0.045
NS=179;AF=0.042
NS=127;AF=0.071
NS=182;AF=0.047
NS=136;AF=0.074
NS=173;AF=0.029
NS=181;AF=0.011
NS=51;AF=0.020
NS=178;AF=0.028
NS=182;AF=0.019
NS=183;AF=0.022
NS=58;AF=0.017
NS=28;AF=0.036
NS=16;AF=0.031
NS=178;AF=0.020
NS=20;AF=0.150
NS=165;AF=0.161
NS=185;AF=0.011
NS=75;AF=0.360
NS=176;AF=0.014
NS=17;AF=0.029
NS=148;AF=0.091
NS=171;AF=0.018
NS=185;AF=0.065
NS=147;AF=0.194
NS=157;AF=0.013
NS=23;AF=0.043
NS=103;AF=0.204
NS=182;AF=0.011
NS=78;AF=0.212
NS=183;AF=0.060
NS=178;AF=0.062
NS=181;AF=0.033
NS=172;AF=0.029
NS=145;AF=0.014
NS=172;AF=0.029
NS=37;AF=0.081
NS=100;AF=0.010
NS=52;AF=0.019
NS=17;AF=0.029
NS=181;AF=0.014
NS=150;AF=0.027
NS=33;AF=0.061
NS=69;AF=0.029
NS=175;AF=0.029
NS=184;AF=0.071
NS=18;AF=0.139
NS=184;AF=0.033
NS=183;AF=0.071
NS=182;AF=0.063
NS=85;AF=0.212
NS=181;AF=0.039
NS=178;AF=0.034
NS=58;AF=0.129
NS=181;AF=0.044
NS=179;AF=0.034
NS=118;AF=0.081
NS=177;AF=0.130
NS=63;AF=0.048
NS=172;AF=0.017
NS=170;AF=0.138
NS=182;AF=0.049
NS=166;AF=0.081
NS=19;AF=0.289
NS=184;AF=0.030
NS=177;AF=0.040
NS=185;AF=0.022
NS=137;AF=0.117
NS=169;AF=0.331
NS=182;AF=0.016
NS=177;AF=0.017
NS=122;AF=0.123
NS=180;AF=0.022
NS=170;AF=0.138
NS=138;AF=0.036
NS=155;AF=0.058
NS=118;AF=0.072
NS=94;AF=0.037
NS=101;AF=0.025
NS=178;AF=0.051
NS=95;AF=0.211
NS=182;AF=0.140
NS=35;AF=0.186
NS=181;AF=0.080
NS=186;AF=0.016
NS=105;AF=0.038
NS=126;AF=0.016
NS=181;AF=0.017
NS=130;AF=0.035
NS=92;AF=0.087
NS=185;AF=0.014
NS=117;AF=0.090
NS=19;AF=0.263
NS=124;AF=0.028
NS=177;AF=0.068
NS=57;AF=0.368
NS=146;AF=0.216
NS=183;AF=0.063
NS=173;AF=0.081
NS=52;AF=0.019
NS=186;AF=0.056
NS=74;AF=0.155
NS=182;AF=0.016
NS=181;AF=0.022
NS=177;AF=0.181
NS=177;AF=0.034
NS=185;AF=0.024
NS=177;AF=0.045
NS=113;AF=0.027
NS=182;AF=0.088
NS=177;AF=0.059
NS=165;AF=0.027
NS=186;AF=0.062
NS=40;AF=0.050
NS=154;AF=0.055
NS=173;AF=0.014
NS=52;AF=0.067
NS=148;AF=0.014
NS=179;AF=0.025
NS=101;AF=0.059
NS=38;AF=0.066
NS=142;AF=0.095
NS=181;AF=0.011
NS=70;AF=0.071
NS=183;AF=0.117
NS=43;AF=0.128
NS=173;AF=0.046
NS=172;AF=0.023
NS=183;AF=0.011
NS=136;AF=0.022
NS=177;AF=0.186
NS=184;AF=0.052
NS=181;AF=0.061
NS=139;AF=0.122
NS=17;AF=0.176
NS=179;AF=0.031
NS=177;AF=0.020
NS=175;AF=0.109
NS=134;AF=0.093
NS=184;AF=0.136
NS=183;AF=0.410
NS=177;AF=0.020
NS=178;AF=0.034
NS=178;AF=0.014
NS=102;AF=0.137
NS=103;AF=0.214
NS=65;AF=0.115
NS=169;AF=0.089
NS=100;AF=0.095
NS=150;AF=0.063
NS=36;AF=0.069
NS=93;AF=0.328
NS=179;AF=0.047
NS=183;AF=0.027
NS=117;AF=0.060
NS=17;AF=0.088
NS=183;AF=0.077
NS=34;AF=0.279
NS=184;AF=0.024
NS=16;AF=0.281
NS=117;AF=0.077
NS=21;AF=0.095
NS=180;AF=0.022
NS=100;AF=0.020
NS=181;AF=0.017
NS=79;AF=0.057
NS=182;AF=0.093
NS=94;AF=0.043
NS=93;AF=0.204
NS=78;AF=0.231
NS=152;AF=0.112
NS=164;AF=0.125
NS=128;AF=0.012
NS=35;AF=0.214
NS=130;AF=0.169
NS=172;AF=0.084
NS=172;AF=0.116
NS=146;AF=0.010
NS=172;AF=0.041
NS=169;AF=0.027
NS=177;AF=0.051
NS=19;AF=0.079
NS=180;AF=0.028
NS=177;AF=0.040
NS=185;AF=0.011
NS=185;AF=0.011
NS=186;AF=0.011
NS=34;AF=0.029
NS=69;AF=0.217
NS=175;AF=0.031
NS=170;AF=0.021
NS=184;AF=0.014
NS=165;AF=0.061
NS=181;AF=0.014
NS=83;AF=0.151
NS=182;AF=0.011
NS=161;AF=0.174
NS=61;AF=0.107
NS=181;AF=0.014
NS=178;AF=0.011
NS=19;AF=0.053
NS=109;AF=0.028
NS=184;AF=0.024
NS=185;AF=0.043
NS=172;AF=0.026
NS=178;AF=0.067
NS=135;AF=0.052
NS=179;AF=0.028
NS=79;AF=0.032
NS=181;AF=0.014
NS=183;AF=0.038
NS=117;AF=0.013
NS=17;AF=0.118
NS=182;AF=0.019
NS=78;AF=0.442
NS=133;AF=0.090
NS=18;AF=0.111
NS=120;AF=0.192
NS=177;AF=0.045
NS=173;AF=0.029
NS=183;AF=0.055
NS=79;AF=0.108
NS=178;AF=0.028
NS=49;AF=0.010
NS=153;AF=0.010
NS=184;AF=0.052
NS=178;AF=0.017
NS=178;AF=0.031
NS=58;AF=0.026
NS=154;AF=0.049
NS=181;AF=0.017
NS=184;AF=0.016
NS=15;AF=0.067
NS=38;AF=0.079
NS=184;AF=0.016
NS=185;AF=0.081
NS=185;AF=0.059
NS=181;AF=0.047
NS=185;AF=0.070
NS=185;AF=0.027
NS=147;AF=0.048
NS=84;AF=0.089
NS=23;AF=0.261
NS=177;AF=0.014
NS=160;AF=0.019
NS=183;AF=0.038
NS=185;AF=0.014
NS=182;AF=0.036
NS=184;AF=0.011
NS=17;AF=0.059
NS=97;AF=0.196
NS=171;AF=0.099
NS=136;AF=0.088
NS=185;AF=0.011
NS=178;AF=0.031
NS=184;AF=0.035
NS=157;AF=0.134
NS=185;AF=0.014
NS=20;AF=0.200
NS=182;AF=0.016
NS=78;AF=0.026
NS=43;AF=0.186
NS=22;AF=0.045
NS=93;AF=0.108
NS=109;AF=0.023
NS=183;AF=0.014
NS=179;AF=0.095
NS=92;AF=0.016
NS=164;AF=0.369
NS=185;AF=0.014
NS=183;AF=0.027
NS=132;AF=0.030
NS=117;AF=0.124
NS=134;AF=0.097
NS=183;AF=0.066
NS=133;AF=0.083
NS=61;AF=0.057
NS=181;AF=0.077
NS=182;AF=0.044
NS=182;AF=0.063
NS=97;AF=0.036
NS=182;AF=0.025
NS=181;AF=0.066
NS=183;AF=0.085
NS=184;AF=0.022
NS=177;AF=0.121
NS=180;AF=0.028
NS=142;AF=0.032
NS=178;AF=0.017
NS=171;AF=0.023
NS=184;AF=0.024
NS=179;AF=0.025
NS=135;AF=0.019
NS=152;AF=0.109
NS=183;AF=0.046
NS=178;AF=0.028
NS=183;AF=0.137
NS=165;AF=0.021
NS=22;AF=0.477
NS=183;AF=0.027
NS=184;AF=0.027
NS=40;AF=0.025
NS=60;AF=0.058
NS=148;AF=0.020
NS=184;AF=0.030
NS=171;AF=0.082
NS=179;AF=0.014
NS=123;AF=0.126
NS=181;AF=0.022
NS=173;AF=0.023
NS=185;AF=0.057
NS=181;AF=0.050
NS=123;AF=0.049
NS=79;AF=0.032
NS=183;AF=0.077
NS=183;AF=0.025
NS=182;AF=0.014
NS=107;AF=0.178
NS=155;AF=0.032
NS=183;AF=0.027
NS=146;AF=0.041
NS=174;AF=0.057
NS=180;AF=0.036
NS=183;AF=0.011
NS=149;AF=0.087
NS=181;AF=0.028
NS=90;AF=0.111
NS=97;AF=0.031
NS=181;AF=0.017
NS=108;AF=0.056
NS=182;AF=0.052
NS=181;AF=0.022
NS=184;AF=0.016
NS=69;AF=0.014
NS=185;AF=0.059
NS=185;AF=0.016
NS=22;AF=0.432
NS=17;AF=0.235
NS=144;AF=0.087
NS=16;AF=0.031
NS=168;AF=0.122
NS=181;AF=0.047
NS=99;AF=0.020
NS=181;AF=0.221
NS=161;AF=0.099
NS=23;AF=0.174
NS=183;AF=0.038
NS=182;AF=0.011
NS=171;AF=0.015
NS=53;AF=0.189
NS=185;AF=0.032
NS=185;AF=0.014
NS=185;AF=0.014
NS=182;AF=0.060
NS=182;AF=0.016
NS=185;AF=0.024
NS=185;AF=0.011
NS=39;AF=0.218
NS=141;AF=0.142
NS=180;AF=0.031
NS=52;AF=0.019
NS=177;AF=0.011
NS=19;AF=0.026
NS=181;AF=0.011
NS=181;AF=0.033
NS=143;AF=0.133
NS=176;AF=0.119
NS=168;AF=0.027
NS=182;AF=0.110
NS=144;AF=0.128
NS=181;AF=0.083
NS=180;AF=0.056
NS=143;AF=0.154
NS=175;AF=0.063
NS=54;AF=0.056
NS=167;AF=0.072
NS=180;AF=0.106
NS=140;AF=0.150
NS=177;AF=0.025
NS=115;AF=0.074
NS=183;AF=0.019
NS=184;AF=0.019
NS=181;AF=0.017
NS=114;AF=0.092
NS=171;AF=0.170
NS=172;AF=0.105
NS=185;AF=0.016
NS=56;AF=0.232
NS=82;AF=0.037
NS=19;AF=0.053
NS=179;AF=0.131
NS=113;AF=0.018
NS=99;AF=0.086
NS=183;AF=0.011
NS=168;AF=0.045
NS=142;AF=0.246
NS=186;AF=0.051
NS=72;AF=0.236
NS=60;AF=0.017
NS=163;AF=0.083
NS=150;AF=0.033
NS=55;AF=0.264
NS=182;AF=0.030
NS=172;AF=0.081
NS=72;AF=0.083
NS=185;AF=0.059
NS=184;AF=0.168
NS=180;AF=0.033
NS=154;AF=0.055
NS=175;AF=0.111
NS=178;AF=0.053
NS=166;AF=0.108
NS=170;AF=0.109
NS=184;AF=0.019
NS=185;AF=0.011
NS=184;AF=0.024
NS=185;AF=0.011
NS=102;AF=0.064
NS=144;AF=0.038
NS=40;AF=0.200
NS=168;AF=0.119
NS=106;AF=0.099
NS=180;AF=0.017
NS=116;AF=0.112
NS=77;AF=0.357
NS=129;AF=0.023
NS=170;AF=0.106
NS=183;AF=0.016
NS=178;AF=0.107
NS=181;AF=0.019
NS=85;AF=0.118
NS=36;AF=0.208
NS=38;AF=0.079
NS=182;AF=0.041
NS=95;AF=0.184
NS=59;AF=0.119
NS=118;AF=0.233
NS=182;AF=0.036
NS=180;AF=0.028
NS=149;AF=0.010
NS=185;AF=0.016
NS=183;AF=0.011
NS=182;AF=0.071
NS=50;AF=0.030
NS=83;AF=0.096
NS=179;AF=0.028
NS=177;AF=0.020
NS=116;AF=0.112
NS=129;AF=0.074
NS=182;AF=0.022
NS=184;AF=0.014
NS=83;AF=0.060
NS=140;AF=0.079
NS=150;AF=0.010
NS=184;AF=0.413
NS=39;AF=0.192
NS=168;AF=0.015
NS=185;AF=0.335
NS=183;AF=0.014
NS=182;AF=0.058
NS=96;AF=0.188
NS=120;AF=0.092
NS=175;AF=0.097
NS=182;AF=0.060
NS=181;AF=0.122
NS=28;AF=0.179
NS=154;AF=0.029
NS=185;AF=0.014
NS=158;AF=0.035
NS=102;AF=0.039
NS=46;AF=0.033
NS=180;AF=0.011
NS=152;AF=0.062
NS=177;AF=0.107
NS=185;AF=0.108
NS=90;AF=0.067
NS=167;AF=0.102
NS=167;AF=0.123
NS=96;AF=0.203
NS=170;AF=0.109
NS=182;AF=0.027
NS=108;AF=0.120
NS=186;AF=0.051
NS=53;AF=0.406
NS=35;AF=0.371
NS=181;AF=0.077
NS=51;AF=0.333
NS=58;AF=0.086
NS=176;AF=0.017
NS=148;AF=0.122
NS=173;AF=0.012
NS=185;AF=0.011
NS=100;AF=0.165
NS=20;AF=0.200
NS=149;AF=0.128
NS=175;AF=0.109
NS=158;AF=0.291
NS=113;AF=0.066
NS=185;AF=0.011
NS=179;AF=0.017
NS=177;AF=0.105
NS=124;AF=0.085
NS=19;AF=0.053
NS=118;AF=0.021
NS=183;AF=0.011
NS=184;AF=0.024
NS=184;AF=0.022
NS=182;AF=0.022
NS=134;AF=0.123
NS=112;AF=0.040
NS=121;AF=0.041
NS=184;AF=0.035
NS=164;AF=0.037
NS=144;AF=0.038
NS=184;AF=0.073
NS=168;AF=0.315
NS=78;AF=0.103
NS=117;AF=0.120
NS=141;AF=0.053
NS=167;AF=0.012
NS=30;AF=0.033
NS=177;AF=0.186
NS=140;AF=0.014
NS=171;AF=0.029
NS=176;AF=0.043
NS=183;AF=0.049
NS=175;AF=0.126
NS=140;AF=0.121
NS=185;AF=0.022
NS=185;AF=0.024
NS=170;AF=0.032
NS=64;AF=0.203
NS=185;AF=0.022
NS=182;AF=0.011
NS=62;AF=0.032
NS=112;AF=0.027
NS=181;AF=0.028
NS=62;AF=0.032
NS=185;AF=0.014
NS=180;AF=0.014
NS=115;AF=0.235
NS=71;AF=0.127
NS=88;AF=0.125
NS=184;AF=0.014
NS=174;AF=0.063
NS=185;AF=0.059
NS=185;AF=0.011
NS=174;AF=0.017
NS=181;AF=0.044
NS=185;AF=0.135
NS=185;AF=0.014
NS=166;AF=0.187
NS=109;AF=0.023
NS=76;AF=0.066
NS=179;AF=0.070
NS=181;AF=0.171
NS=142;AF=0.074
NS=92;AF=0.043
NS=183;AF=0.014
NS=179;AF=0.036
NS=100;AF=0.035
NS=182;AF=0.014
NS=180;AF=0.036
NS=179;AF=0.028
NS=182;AF=0.025
NS=31;AF=0.419
NS=185;AF=0.065
NS=175;AF=0.191
NS=183;AF=0.459
NS=95;AF=0.095
NS=54;AF=0.185
NS=182;AF=0.126
NS=185;AF=0.022
NS=185;AF=0.011
NS=177;AF=0.031
NS=151;AF=0.113
NS=120;AF=0.075
NS=113;AF=0.226
NS=183;AF=0.077
NS=112;AF=0.116
NS=175;AF=0.149
NS=132;AF=0.095
NS=151;AF=0.159
NS=75;AF=0.047
NS=60;AF=0.017
NS=185;AF=0.286
NS=17;AF=0.294
NS=180;AF=0.033
NS=183;AF=0.044
NS=116;AF=0.060
NS=183;AF=0.071
NS=181;AF=0.055
NS=181;AF=0.122
NS=32;AF=0.062
NS=172;AF=0.035
NS=179;AF=0.274
NS=183;AF=0.016
NS=114;AF=0.088
NS=169;AF=0.112
NS=63;AF=0.063
NS=184;AF=0.011
NS=180;AF=0.092
NS=169;AF=0.012
NS=152;AF=0.039
NS=35;AF=0.443
NS=183;AF=0.014
NS=185;AF=0.016
NS=18;AF=0.139
NS=174;AF=0.023
NS=105;AF=0.062
NS=178;AF=0.011
NS=130;AF=0.042
NS=38;AF=0.276
NS=50;AF=0.040
NS=49;AF=0.429
NS=176;AF=0.119
NS=159;AF=0.145
NS=143;AF=0.385
NS=143;AF=0.329
NS=185;AF=0.019
NS=177;AF=0.099
NS=161;AF=0.019
NS=178;AF=0.014
NS=44;AF=0.273
NS=37;AF=0.176
NS=180;AF=0.256
NS=118;AF=0.314
NS=176;AF=0.463
NS=138;AF=0.087
NS=178;AF=0.037
NS=185;AF=0.027
NS=183;AF=0.025
NS=88;AF=0.045
NS=18;AF=0.056
NS=184;AF=0.057
NS=184;AF=0.014
NS=185;AF=0.011
NS=174;AF=0.040
NS=181;AF=0.033
NS=177;AF=0.028
NS=179;AF=0.011
NS=96;AF=0.031
NS=75;AF=0.200
NS=181;AF=0.061
NS=16;AF=0.031
NS=175;AF=0.063
NS=36;AF=0.028
NS=20;AF=0.100
NS=48;AF=0.052
NS=185;AF=0.011
NS=35;AF=0.114
NS=175;AF=0.049
NS=169;AF=0.050
NS=182;AF=0.052
NS=184;AF=0.043
NS=180;AF=0.025
NS=184;AF=0.065
NS=185;AF=0.046
NS=185;AF=0.030
NS=154;AF=0.071
NS=169;AF=0.027
NS=183;AF=0.036
NS=172;AF=0.055
NS=108;AF=0.037
NS=185;AF=0.011
NS=174;AF=0.034
NS=143;AF=0.031
NS=182;AF=0.019
NS=21;AF=0.048
NS=38;AF=0.026
NS=182;AF=0.025
NS=145;AF=0.131
NS=121;AF=0.021
NS=136;AF=0.206
NS=185;AF=0.024
NS=185;AF=0.041
NS=185;AF=0.062
NS=161;AF=0.031
NS=50;AF=0.010
NS=184;AF=0.054
NS=181;AF=0.025
NS=110;AF=0.059
NS=19;AF=0.158
NS=52;AF=0.048
NS=185;AF=0.065
NS=185;AF=0.049
NS=87;AF=0.017
NS=125;AF=0.160
NS=95;AF=0.189
NS=58;AF=0.043
NS=176;AF=0.017
NS=184;AF=0.035
NS=185;AF=0.051
NS=28;AF=0.018
NS=18;AF=0.028
NS=98;AF=0.026
NS=184;AF=0.144
NS=185;AF=0.076
NS=178;AF=0.051
NS=172;AF=0.119
NS=185;AF=0.032
NS=176;AF=0.040
NS=185;AF=0.059
NS=185;AF=0.062
NS=171;AF=0.015
NS=185;AF=0.073
NS=90;AF=0.022
NS=22;AF=0.045
NS=175;AF=0.026
NS=21;AF=0.048
NS=185;AF=0.151
NS=185;AF=0.014
NS=144;AF=0.021
NS=82;AF=0.018
NS=146;AF=0.027
NS=180;AF=0.011
NS=185;AF=0.065
NS=144;AF=0.222
NS=177;AF=0.011
NS=118;AF=0.144
NS=182;AF=0.014
NS=119;AF=0.113
NS=139;AF=0.126
NS=184;AF=0.016
NS=115;AF=0.017
NS=102;AF=0.103
NS=79;AF=0.019
NS=177;AF=0.048
NS=34;AF=0.088
NS=185;AF=0.011
NS=149;AF=0.050
NS=19;AF=0.158
NS=173;AF=0.098
NS=73;AF=0.089
NS=20;AF=0.050
NS=21;AF=0.238
NS=138;AF=0.478
NS=94;AF=0.122
NS=141;AF=0.092
NS=181;AF=0.061
NS=139;AF=0.025
NS=171;AF=0.050
NS=167;AF=0.012
NS=77;AF=0.136
NS=143;AF=0.014
NS=41;AF=0.024
NS=184;AF=0.014
NS=184;AF=0.046
NS=179;AF=0.017
NS=186;AF=0.024
NS=170;AF=0.062
NS=17;AF=0.265
NS=183;AF=0.025
NS=86;AF=0.047
NS=97;AF=0.134
NS=109;AF=0.023
NS=184;AF=0.011
NS=181;AF=0.014
NS=182;AF=0.016
NS=185;AF=0.014
NS=183;AF=0.019
NS=81;AF=0.056
NS=184;AF=0.016
NS=171;AF=0.123
NS=173;AF=0.029
NS=172;AF=0.015
NS=16;AF=0.250
NS=184;AF=0.014
NS=96;AF=0.203
NS=181;AF=0.030
NS=185;AF=0.011
NS=19;AF=0.026
NS=176;AF=0.023
NS=146;AF=0.110
NS=178;AF=0.031
NS=138;AF=0.072
NS=161;AF=0.102
NS=178;AF=0.115
NS=107;AF=0.196
NS=16;AF=0.250
NS=17;AF=0.147
NS=37;AF=0.189
NS=182;AF=0.011
NS=184;AF=0.163
NS=184;AF=0.245
NS=167;AF=0.090
NS=175;AF=0.046
NS=16;AF=0.375
NS=172;AF=0.081
NS=179;AF=0.045
NS=182;AF=0.049
NS=119;AF=0.071
NS=76;AF=0.204
NS=92;AF=0.071
NS=55;AF=0.082
NS=173;AF=0.052
NS=180;AF=0.025
NS=118;AF=0.017
NS=185;AF=0.038
NS=53;AF=0.028
NS=87;AF=0.253
NS=183;AF=0.016
NS=176;AF=0.159
NS=179;AF=0.014
NS=172;AF=0.145
NS=169;AF=0.098
NS=52;AF=0.452
NS=183;AF=0.011
NS=184;AF=0.049
NS=19;AF=0.026
NS=105;AF=0.067
NS=151;AF=0.013
NS=52;AF=0.048
NS=180;AF=0.022
NS=176;AF=0.080
NS=183;AF=0.112
NS=183;AF=0.082
NS=180;AF=0.050
NS=178;AF=0.042
NS=133;AF=0.011
NS=173;AF=0.118
NS=19;AF=0.447
NS=175;AF=0.134
NS=173;AF=0.142
NS=183;AF=0.284
NS=180;AF=0.017
NS=181;AF=0.019
NS=74;AF=0.007
NS=143;AF=0.147
NS=179;AF=0.017
NS=182;AF=0.016
NS=179;AF=0.020
NS=19;AF=0.105
NS=147;AF=0.048
NS=124;AF=0.234
NS=184;AF=0.033
NS=185;AF=0.046
NS=179;AF=0.014
NS=170;AF=0.062
NS=175;AF=0.083
NS=15;AF=0.033
NS=184;AF=0.144
NS=120;AF=0.229
NS=134;AF=0.149
NS=57;AF=0.035
NS=41;AF=0.024
NS=172;AF=0.052
NS=179;AF=0.011
NS=117;AF=0.167
NS=40;AF=0.100
NS=166;AF=0.084
NS=174;AF=0.078
NS=185;AF=0.019
NS=183;AF=0.016
NS=174;AF=0.023
NS=183;AF=0.016
NS=166;AF=0.015
NS=126;AF=0.012
NS=125;AF=0.104
NS=179;AF=0.098
NS=180;AF=0.011
NS=173;AF=0.012
NS=183;AF=0.011
NS=108;AF=0.065
NS=127;AF=0.094
NS=183;AF=0.011
NS=146;AF=0.021
NS=170;AF=0.056
NS=167;AF=0.051
NS=78;AF=0.045
NS=175;AF=0.037
NS=141;AF=0.014
NS=178;AF=0.067
NS=148;AF=0.014
NS=184;AF=0.046
NS=183;AF=0.014
NS=176;AF=0.026
NS=182;AF=0.132
NS=177;AF=0.153
NS=178;AF=0.208
NS=185;AF=0.211
NS=182;AF=0.016
NS=182;AF=0.093
NS=150;AF=0.113
NS=186;AF=0.022
NS=152;AF=0.026
NS=16;AF=0.312
NS=18;AF=0.111
NS=150;AF=0.050
NS=171;AF=0.012
NS=184;AF=0.022
NS=183;AF=0.011
NS=173;AF=0.012
NS=110;AF=0.068
NS=165;AF=0.064
NS=174;AF=0.072
NS=182;AF=0.022
NS=21;AF=0.143
NS=181;AF=0.022
NS=185;AF=0.022
NS=180;AF=0.031
NS=175;AF=0.017
NS=183;AF=0.022
NS=184;AF=0.062
NS=175;AF=0.014
NS=140;AF=0.096
NS=175;AF=0.029
NS=148;AF=0.091
NS=177;AF=0.147
NS=172;AF=0.038
NS=178;AF=0.017
NS=185;AF=0.035
NS=105;AF=0.024
NS=127;AF=0.016
NS=181;AF=0.077
NS=168;AF=0.095
NS=174;AF=0.112
NS=169;AF=0.050
NS=146;AF=0.082
NS=21;AF=0.071
NS=91;AF=0.082
NS=181;AF=0.017
NS=171;AF=0.105
NS=120;AF=0.013
NS=171;AF=0.056
NS=181;AF=0.036
NS=182;AF=0.077
NS=128;AF=0.070
NS=19;AF=0.105
NS=118;AF=0.030
NS=181;AF=0.014
NS=93;AF=0.086
NS=62;AF=0.169
NS=31;AF=0.081
NS=128;AF=0.227
NS=178;AF=0.107
NS=186;AF=0.038
NS=186;AF=0.075
NS=183;AF=0.120
NS=153;AF=0.026
NS=149;AF=0.020
NS=77;AF=0.013
NS=180;AF=0.094
NS=179;AF=0.081
NS=52;AF=0.250
NS=60;AF=0.250
NS=177;AF=0.042
NS=39;AF=0.167
NS=117;AF=0.085
NS=120;AF=0.071
NS=89;AF=0.169
NS=151;AF=0.033
NS=183;AF=0.016
NS=186;AF=0.043
NS=185;AF=0.059
NS=168;AF=0.054
NS=139;AF=0.065
NS=92;AF=0.109
NS=179;AF=0.112
NS=184;AF=0.016
NS=144;AF=0.108
NS=179;AF=0.059
NS=81;AF=0.185
NS=177;AF=0.105
NS=183;AF=0.022
NS=165;AF=0.482
NS=185;AF=0.022
NS=40;AF=0.075
NS=179;AF=0.056
NS=171;AF=0.085
NS=41;AF=0.232
NS=170;AF=0.029
NS=82;AF=0.024
NS=19;AF=0.079
NS=107;AF=0.173
NS=90;AF=0.089
NS=181;AF=0.011
NS=147;AF=0.014
NS=183;AF=0.011
NS=94;AF=0.239
NS=115;AF=0.274
NS=72;AF=0.111
NS=78;AF=0.090
NS=93;AF=0.194
NS=175;AF=0.094
NS=186;AF=0.145
NS=81;AF=0.099
NS=178;AF=0.051
NS=185;AF=0.011
NS=177;AF=0.034
NS=171;AF=0.018
NS=20;AF=0.250
NS=117;AF=0.085
NS=178;AF=0.098
NS=179;AF=0.014
NS=24;AF=0.042
NS=98;AF=0.066
NS=186;AF=0.030
NS=168;AF=0.024
NS=184;AF=0.068
NS=143;AF=0.021
NS=174;AF=0.023
NS=176;AF=0.031
NS=177;AF=0.105
NS=136;AF=0.051
NS=126;AF=0.083
NS=17;AF=0.088
NS=184;AF=0.024
NS=181;AF=0.011
NS=168;AF=0.060
NS=183;AF=0.011
NS=57;AF=0.219
NS=182;AF=0.489
NS=55;AF=0.182
NS=54;AF=0.028
NS=74;AF=0.176
NS=174;AF=0.230
NS=180;AF=0.069
NS=173;AF=0.084
NS=125;AF=0.136
NS=47;AF=0.074
NS=183;AF=0.038
NS=185;AF=0.019
NS=172;AF=0.078
NS=173;AF=0.066
NS=180;AF=0.039
NS=177;AF=0.020
NS=180;AF=0.017
NS=96;AF=0.495
NS=177;AF=0.096
NS=185;AF=0.084
NS=175;AF=0.057
NS=181;AF=0.041
NS=21;AF=0.095
NS=183;AF=0.011
NS=184;AF=0.011
NS=174;AF=0.095
NS=125;AF=0.100
NS=96;AF=0.438
NS=119;AF=0.084
NS=144;AF=0.132
NS=176;AF=0.045
NS=105;AF=0.105
NS=138;AF=0.058
NS=177;AF=0.034
NS=44;AF=0.045
NS=63;AF=0.063
NS=175;AF=0.060
NS=186;AF=0.177
NS=98;AF=0.168
NS=180;AF=0.072
NS=181;AF=0.061
NS=175;AF=0.031
NS=150;AF=0.157
NS=185;AF=0.024
NS=181;AF=0.022
NS=175;AF=0.083
NS=172;AF=0.015
NS=79;AF=0.032
NS=185;AF=0.011
NS=185;AF=0.011
NS=37;AF=0.176
NS=185;AF=0.459
NS=182;AF=0.019
NS=184;AF=0.495
NS=184;AF=0.022
NS=186;AF=0.016
NS=168;AF=0.036
NS=184;AF=0.016
NS=128;AF=0.176
NS=94;AF=0.138
NS=170;AF=0.106
NS=178;AF=0.034
NS=184;AF=0.076
NS=181;AF=0.315
NS=181;AF=0.033
NS=183;AF=0.014
NS=125;AF=0.012
NS=170;AF=0.018
NS=177;AF=0.017
NS=174;AF=0.132
NS=180;AF=0.053
NS=51;AF=0.020
NS=93;AF=0.011
NS=145;AF=0.152
NS=168;AF=0.107
NS=146;AF=0.147
NS=181;AF=0.030
NS=175;AF=0.066
NS=183;AF=0.016
NS=99;AF=0.217
NS=148;AF=0.034
NS=175;AF=0.043
NS=62;AF=0.089
NS=137;AF=0.146
NS=157;AF=0.150
NS=154;AF=0.036
NS=178;AF=0.065
NS=180;AF=0.017
NS=182;AF=0.016
NS=182;AF=0.025
NS=180;AF=0.011
NS=184;AF=0.033
NS=154;AF=0.075
NS=168;AF=0.057
NS=133;AF=0.124
NS=124;AF=0.024
NS=116;AF=0.086
NS=141;AF=0.057
NS=89;AF=0.079
NS=113;AF=0.102
NS=182;AF=0.047
NS=173;AF=0.014
NS=180;AF=0.019
NS=36;AF=0.167
NS=87;AF=0.241
NS=127;AF=0.087
NS=182;AF=0.063
NS=181;AF=0.036
NS=173;AF=0.023
NS=186;AF=0.027
NS=186;AF=0.056
NS=185;AF=0.014
NS=184;AF=0.027
NS=146;AF=0.116
NS=145;AF=0.097
NS=185;AF=0.032
NS=175;AF=0.054
NS=175;AF=0.031
NS=185;AF=0.016
NS=182;AF=0.025
NS=172;AF=0.012
NS=182;AF=0.027
NS=177;AF=0.017
NS=178;AF=0.045
NS=181;AF=0.036
NS=79;AF=0.076
NS=171;AF=0.076
NS=184;AF=0.011
NS=72;AF=0.111
NS=39;AF=0.218
NS=51;AF=0.039
NS=182;AF=0.049
NS=179;AF=0.011
NS=99;AF=0.025
NS=175;AF=0.031
NS=184;AF=0.041
NS=141;AF=0.025
NS=169;AF=0.124
NS=145;AF=0.114
NS=184;AF=0.011
NS=179;AF=0.045
NS=185;AF=0.181
NS=117;AF=0.017
NS=185;AF=0.116
NS=37;AF=0.203
NS=171;AF=0.035
NS=182;AF=0.022
NS=182;AF=0.014
NS=185;AF=0.114
NS=172;AF=0.047
NS=100;AF=0.185
NS=148;AF=0.078
NS=102;AF=0.069
NS=131;AF=0.095
NS=40;AF=0.188
NS=18;AF=0.194
NS=182;AF=0.052
NS=122;AF=0.025
NS=177;AF=0.175
NS=179;AF=0.011
NS=185;AF=0.014
NS=117;AF=0.013
NS=150;AF=0.080
NS=172;AF=0.041
NS=111;AF=0.468
NS=176;AF=0.034
NS=133;AF=0.023
NS=179;AF=0.020
NS=183;AF=0.022
NS=99;AF=0.212
NS=149;AF=0.077
NS=145;AF=0.014
NS=180;AF=0.047
NS=52;AF=0.087
NS=185;AF=0.073
NS=184;AF=0.022
NS=147;AF=0.136
NS=16;AF=0.250
NS=151;AF=0.060
NS=115;AF=0.117
NS=56;AF=0.018
NS=181;AF=0.017
NS=179;AF=0.053
NS=181;AF=0.039
NS=178;AF=0.048
NS=158;AF=0.028
NS=184;AF=0.022
NS=186;AF=0.065
NS=142;AF=0.201
NS=185;AF=0.081
NS=183;AF=0.014
NS=69;AF=0.130
NS=116;AF=0.069
NS=181;AF=0.025
NS=184;AF=0.120
NS=133;AF=0.214
NS=111;AF=0.113
NS=184;AF=0.038
NS=183;AF=0.036
NS=172;AF=0.308
NS=112;AF=0.268
NS=173;AF=0.092
NS=184;AF=0.451
NS=183;AF=0.372
NS=98;AF=0.005
NS=48;AF=0.031
NS=176;AF=0.023
NS=172;AF=0.140
NS=175;AF=0.109
NS=170;AF=0.044
NS=87;AF=0.023
NS=45;AF=0.111
NS=172;AF=0.087
NS=182;AF=0.016
NS=183;AF=0.093
NS=181;AF=0.017
NS=169;AF=0.420
NS=68;AF=0.044
NS=184;AF=0.054
NS=144;AF=0.160
NS=185;AF=0.014
NS=72;AF=0.146
NS=184;AF=0.024
NS=181;AF=0.030
NS=117;AF=0.205
NS=180;AF=0.011
NS=49;AF=0.010
NS=178;AF=0.132
NS=77;AF=0.013
NS=121;AF=0.223
NS=167;AF=0.024
NS=148;AF=0.051
NS=144;AF=0.170
NS=121;AF=0.095
NS=172;AF=0.145
NS=178;AF=0.014
NS=170;AF=0.021
NS=174;AF=0.043
NS=63;AF=0.040
NS=94;AF=0.165
NS=178;AF=0.022
NS=184;AF=0.049
NS=183;AF=0.016
NS=184;AF=0.019
NS=173;AF=0.049
NS=172;AF=0.055
NS=118;AF=0.025
NS=181;AF=0.011
NS=147;AF=0.078
NS=89;AF=0.247
NS=177;AF=0.023
NS=174;AF=0.112
NS=171;AF=0.053
NS=169;AF=0.044
NS=37;AF=0.081
NS=77;AF=0.078
NS=101;AF=0.208
NS=126;AF=0.087
NS=135;AF=0.041
NS=182;AF=0.014
NS=52;AF=0.010
NS=153;AF=0.092
NS=180;AF=0.111
NS=172;AF=0.020
NS=146;AF=0.089
NS=103;AF=0.262
NS=146;AF=0.045
NS=167;AF=0.078
NS=138;AF=0.036
NS=181;AF=0.028
NS=180;AF=0.028
NS=49;AF=0.041
NS=185;AF=0.014
NS=111;AF=0.009
NS=185;AF=0.432
NS=186;AF=0.011
NS=178;AF=0.053
NS=182;AF=0.030
NS=152;AF=0.043
NS=170;AF=0.062
NS=170;AF=0.024
NS=19;AF=0.079
NS=183;AF=0.022
NS=185;AF=0.024
NS=181;AF=0.033
NS=179;AF=0.036
NS=184;AF=0.380
NS=180;AF=0.125
NS=181;AF=0.019
NS=19;AF=0.158
NS=141;AF=0.032
NS=98;AF=0.434
NS=183;AF=0.019
NS=182;AF=0.058
NS=180;AF=0.050
NS=180;AF=0.011
NS=183;AF=0.186
NS=173;AF=0.145
NS=128;AF=0.039
NS=108;AF=0.083
NS=179;AF=0.078
NS=18;AF=0.083
NS=147;AF=0.061
NS=183;AF=0.068
NS=180;AF=0.025
NS=56;AF=0.098
NS=130;AF=0.096
NS=184;AF=0.014
NS=57;AF=0.061
NS=171;AF=0.029
NS=179;AF=0.095
NS=181;AF=0.011
NS=84;AF=0.071
NS=111;AF=0.027
NS=166;AF=0.111
NS=171;AF=0.126
NS=18;AF=0.167
NS=113;AF=0.128
NS=179;AF=0.039
NS=180;AF=0.067
NS=19;AF=0.026
NS=174;AF=0.057
NS=180;AF=0.050
NS=177;AF=0.031
NS=184;AF=0.014
NS=33;AF=0.076
NS=178;AF=0.062
NS=18;AF=0.056
NS=179;AF=0.112
NS=185;AF=0.014
NS=182;AF=0.121
NS=184;AF=0.014
NS=176;AF=0.114
NS=112;AF=0.170
NS=150;AF=0.063
NS=124;AF=0.016
NS=182;AF=0.047
NS=185;AF=0.014
NS=175;AF=0.089
NS=143;AF=0.112
NS=175;AF=0.497
NS=183;AF=0.014
NS=88;AF=0.011
NS=178;AF=0.048
NS=87;AF=0.098
NS=175;AF=0.143
NS=164;AF=0.207
NS=178;AF=0.157
NS=65;AF=0.138
NS=159;AF=0.170
NS=177;AF=0.037
NS=150;AF=0.110
NS=184;AF=0.016
NS=141;AF=0.376
NS=171;AF=0.050
NS=170;AF=0.076
NS=176;AF=0.031
NS=169;AF=0.044
NS=177;AF=0.076
NS=121;AF=0.021
NS=150;AF=0.060
NS=185;AF=0.046
NS=137;AF=0.058
NS=98;AF=0.061
NS=172;AF=0.070
NS=174;AF=0.101
NS=175;AF=0.120
NS=94;AF=0.027
NS=184;AF=0.114
NS=183;AF=0.019
NS=182;AF=0.016
NS=74;AF=0.020
NS=73;AF=0.027
NS=95;AF=0.074
NS=172;AF=0.015
NS=171;AF=0.053
NS=178;AF=0.039
NS=115;AF=0.065
NS=151;AF=0.017
NS=40;AF=0.250
NS=87;AF=0.092
NS=38;AF=0.118
NS=59;AF=0.220
NS=184;AF=0.030
NS=183;AF=0.014
NS=180;AF=0.017
NS=181;AF=0.017
NS=186;AF=0.296
NS=19;AF=0.079
NS=16;AF=0.062
NS=179;AF=0.022
NS=151;AF=0.033
NS=58;AF=0.069
NS=89;AF=0.034
NS=67;AF=0.030
NS=148;AF=0.105
NS=127;AF=0.039
NS=149;AF=0.101
NS=175;AF=0.109
NS=183;AF=0.049
NS=129;AF=0.023
NS=185;AF=0.014
NS=135;AF=0.185
NS=174;AF=0.098
NS=186;AF=0.067
NS=184;AF=0.052
NS=179;AF=0.011
NS=96;AF=0.073
NS=173;AF=0.014
NS=178;AF=0.051
NS=143;AF=0.052
NS=111;AF=0.185
NS=125;AF=0.056
NS=40;AF=0.025
NS=185;AF=0.078
NS=181;AF=0.122
NS=18;AF=0.167
NS=163;AF=0.037
NS=145;AF=0.048
NS=185;AF=0.178
NS=184;AF=0.011
NS=69;AF=0.051
NS=95;AF=0.026
NS=151;AF=0.182
NS=174;AF=0.017
NS=171;AF=0.047
NS=185;AF=0.092
NS=185;AF=0.059
NS=172;AF=0.052
NS=87;AF=0.057
NS=184;AF=0.082
NS=178;AF=0.079
NS=185;AF=0.051
NS=120;AF=0.017
NS=182;AF=0.011
NS=121;AF=0.145
NS=184;AF=0.084
NS=185;AF=0.024
NS=168;AF=0.012
NS=179;AF=0.070
NS=186;AF=0.011
NS=185;AF=0.200
NS=183;AF=0.257
NS=176;AF=0.369
NS=185;AF=0.016
NS=173;AF=0.029
NS=175;AF=0.177
NS=182;AF=0.016
NS=177;AF=0.034
NS=183;AF=0.068
NS=185;AF=0.130
NS=184;AF=0.114
NS=139;AF=0.079
NS=164;AF=0.043
NS=113;AF=0.035
NS=135;AF=0.037
NS=170;AF=0.021
NS=170;AF=0.012
NS=182;AF=0.014
NS=16;AF=0.031
NS=176;AF=0.102
NS=178;AF=0.028
NS=182;AF=0.022
NS=180;AF=0.094
NS=146;AF=0.445
NS=182;AF=0.052
NS=56;AF=0.018
NS=119;AF=0.218
NS=118;AF=0.042
NS=184;AF=0.062
NS=174;AF=0.080
NS=175;AF=0.011
NS=182;AF=0.198
NS=184;AF=0.179
NS=186;AF=0.022
NS=133;AF=0.083
NS=155;AF=0.194
NS=173;AF=0.110
NS=134;AF=0.164
NS=171;AF=0.012
NS=97;AF=0.046
NS=94;AF=0.027
NS=129;AF=0.132
NS=172;AF=0.137
NS=179;AF=0.031
NS=21;AF=0.048
NS=180;AF=0.039
NS=169;AF=0.036
NS=183;AF=0.011
NS=181;AF=0.028
NS=18;AF=0.056
NS=108;AF=0.046
NS=40;AF=0.012
NS=167;AF=0.027
NS=161;AF=0.034
NS=63;AF=0.032
NS=178;AF=0.034
NS=19;AF=0.053
NS=173;AF=0.121
NS=38;AF=0.092
NS=175;AF=0.023
NS=181;AF=0.210
NS=184;AF=0.342
NS=184;AF=0.057
NS=181;AF=0.025
NS=184;AF=0.019
NS=179;AF=0.020
NS=184;AF=0.016
NS=175;AF=0.011
NS=177;AF=0.051
NS=185;AF=0.014
NS=37;AF=0.081
NS=184;AF=0.016
NS=173;AF=0.014
NS=185;AF=0.032
NS=173;AF=0.020
NS=183;AF=0.011
NS=156;AF=0.125
NS=123;AF=0.199
NS=182;AF=0.088
NS=185;AF=0.051
NS=174;AF=0.144
NS=182;AF=0.044
NS=181;AF=0.017
NS=184;AF=0.033
NS=179;AF=0.022
NS=184;AF=0.019
NS=22;AF=0.023
NS=183;AF=0.033
NS=179;AF=0.028
NS=38;AF=0.158
NS=94;AF=0.170
NS=92;AF=0.109
NS=92;AF=0.082
NS=180;AF=0.078
NS=181;AF=0.033
NS=180;AF=0.053
NS=124;AF=0.181
NS=111;AF=0.036
NS=186;AF=0.011
NS=171;AF=0.050
NS=179;AF=0.031
NS=172;AF=0.061
NS=183;AF=0.014
NS=108;AF=0.069
NS=174;AF=0.060
NS=177;AF=0.138
NS=136;AF=0.062
NS=128;AF=0.047
NS=184;AF=0.082
NS=183;AF=0.014
NS=98;AF=0.015
NS=186;AF=0.059
NS=31;AF=0.129
NS=139;AF=0.112
NS=179;AF=0.101
NS=182;AF=0.082
NS=178;AF=0.014
NS=17;AF=0.059
NS=114;AF=0.202
NS=184;AF=0.019
NS=16;AF=0.031
NS=184;AF=0.014
NS=99;AF=0.126
NS=185;AF=0.016
NS=36;AF=0.181
NS=184;AF=0.033
NS=183;AF=0.022
NS=176;AF=0.057
NS=138;AF=0.011
NS=184;AF=0.046
NS=144;AF=0.142
NS=185;AF=0.022
NS=46;AF=0.043
NS=67;AF=0.015
NS=50;AF=0.040
NS=178;AF=0.081
NS=154;AF=0.045
NS=179;AF=0.017
NS=176;AF=0.028
NS=185;AF=0.019
NS=78;AF=0.038
NS=77;AF=0.377
NS=90;AF=0.217
NS=185;AF=0.054
NS=148;AF=0.034
NS=58;AF=0.026
NS=141;AF=0.021
NS=108;AF=0.028
NS=141;AF=0.060
NS=183;AF=0.014
NS=16;AF=0.062
NS=183;AF=0.104
NS=179;AF=0.123
NS=15;AF=0.167
NS=182;AF=0.014
NS=19;AF=0.395
NS=119;AF=0.185
NS=146;AF=0.055
NS=181;AF=0.453
NS=179;AF=0.014
NS=180;AF=0.014
NS=180;AF=0.011
NS=178;AF=0.020
NS=16;AF=0.062
NS=180;AF=0.047
NS=181;AF=0.069
NS=80;AF=0.062
NS=179;AF=0.039
NS=75;AF=0.147
NS=184;AF=0.038
NS=169;AF=0.018
NS=167;AF=0.021
NS=76;AF=0.125
NS=185;AF=0.124
NS=185;AF=0.049
NS=174;AF=0.052
NS=179;AF=0.059
NS=102;AF=0.029
NS=173;AF=0.052
NS=185;AF=0.030
NS=183;AF=0.014
NS=184;AF=0.030
NS=78;AF=0.051
NS=45;AF=0.111
NS=182;AF=0.033
NS=137;AF=0.073
NS=54;AF=0.037
NS=183;AF=0.016
NS=58;AF=0.034
NS=179;AF=0.017
NS=176;AF=0.060
NS=48;AF=0.042
NS=126;AF=0.044
NS=179;AF=0.123
NS=166;AF=0.033
NS=179;AF=0.128
NS=22;AF=0.068
NS=174;AF=0.023
NS=19;AF=0.053
NS=180;AF=0.028
NS=22;AF=0.023
NS=183;AF=0.011
NS=29;AF=0.190
NS=90;AF=0.067
NS=162;AF=0.194
NS=69;AF=0.043
NS=19;AF=0.079
NS=186;AF=0.016
NS=184;AF=0.136
NS=185;AF=0.059
NS=147;AF=0.085
NS=177;AF=0.102
NS=57;AF=0.079
NS=121;AF=0.058
NS=19;AF=0.158
NS=172;AF=0.110
NS=55;AF=0.055
NS=101;AF=0.074
NS=182;AF=0.011
NS=19;AF=0.026
NS=144;AF=0.014
NS=182;AF=0.033
NS=37;AF=0.284
NS=184;AF=0.019
NS=181;AF=0.047
NS=181;AF=0.022
NS=179;AF=0.095
NS=181;AF=0.017
NS=113;AF=0.133
NS=141;AF=0.018
NS=51;AF=0.078
NS=179;AF=0.067
NS=136;AF=0.180
NS=147;AF=0.044
NS=178;AF=0.070
NS=140;AF=0.096
NS=182;AF=0.027
NS=182;AF=0.022
NS=178;AF=0.017
NS=129;AF=0.066
NS=179;AF=0.042
NS=174;AF=0.049
NS=51;AF=0.216
NS=41;AF=0.122
NS=185;AF=0.073
NS=176;AF=0.014
NS=149;AF=0.107
NS=182;AF=0.022
NS=55;AF=0.073
NS=147;AF=0.017
NS=178;AF=0.020
NS=42;AF=0.071
NS=172;AF=0.032
NS=20;AF=0.050
NS=167;AF=0.078
NS=115;AF=0.487
NS=90;AF=0.289
NS=102;AF=0.225
NS=183;AF=0.016
NS=80;AF=0.025
NS=177;AF=0.023
NS=125;AF=0.036
NS=103;AF=0.456
NS=166;AF=0.211
NS=182;AF=0.033
NS=183;AF=0.022
NS=91;AF=0.011
NS=87;AF=0.414
NS=181;AF=0.017
NS=179;AF=0.070
NS=180;AF=0.017
NS=182;AF=0.170
NS=182;AF=0.060
NS=183;AF=0.016
NS=181;AF=0.022
NS=181;AF=0.017
NS=39;AF=0.103
NS=176;AF=0.057
NS=36;AF=0.028
NS=159;AF=0.101
NS=166;AF=0.145
NS=134;AF=0.157
NS=117;AF=0.239
NS=171;AF=0.023
NS=181;AF=0.077
NS=91;AF=0.110
NS=178;AF=0.011
NS=177;AF=0.073
NS=70;AF=0.093
NS=100;AF=0.335
NS=183;AF=0.011
NS=177;AF=0.017
NS=183;AF=0.219
NS=184;AF=0.228
NS=87;AF=0.017
NS=40;AF=0.088
NS=15;AF=0.433
NS=172;AF=0.032
NS=77;AF=0.052
NS=171;AF=0.091
NS=77;AF=0.162
NS=22;AF=0.091
NS=177;AF=0.020
NS=179;AF=0.014
NS=176;AF=0.074
NS=124;AF=0.089
NS=117;AF=0.047
NS=172;AF=0.038
NS=177;AF=0.040
NS=145;AF=0.055
NS=160;AF=0.150
NS=178;AF=0.126
NS=38;AF=0.092
NS=152;AF=0.049
NS=181;AF=0.011
NS=180;AF=0.014
NS=185;AF=0.014
NS=171;AF=0.073
NS=183;AF=0.014
NS=185;AF=0.022
NS=184;AF=0.014
NS=84;AF=0.024
NS=97;AF=0.180
NS=77;AF=0.078
NS=185;AF=0.011
NS=57;AF=0.237
NS=184;AF=0.082
NS=147;AF=0.136
NS=143;AF=0.112
NS=84;AF=0.131
NS=180;AF=0.078
NS=140;AF=0.018
NS=183;AF=0.014
NS=121;AF=0.021
NS=56;AF=0.375
NS=179;AF=0.056
NS=180;AF=0.050
NS=79;AF=0.025
NS=95;AF=0.111
NS=18;AF=0.111
NS=138;AF=0.051
NS=177;AF=0.031
NS=124;AF=0.081
NS=184;AF=0.022
NS=105;AF=0.176
NS=183;AF=0.022
NS=131;AF=0.172
NS=185;AF=0.024
NS=172;AF=0.160
NS=183;AF=0.068
NS=35;AF=0.029
NS=179;AF=0.031
NS=184;AF=0.024
NS=173;AF=0.113
NS=184;AF=0.022
NS=185;AF=0.016
NS=186;AF=0.024
NS=184;AF=0.087
NS=18;AF=0.028
NS=181;AF=0.025
NS=170;AF=0.024
NS=184;AF=0.014
NS=112;AF=0.058
NS=109;AF=0.037
NS=177;AF=0.079
NS=20;AF=0.075
NS=37;AF=0.135
NS=181;AF=0.044
NS=173;AF=0.090
NS=148;AF=0.071
NS=36;AF=0.014
NS=180;AF=0.072
NS=174;AF=0.040
NS=116;AF=0.073
NS=170;AF=0.021
NS=100;AF=0.015
NS=57;AF=0.149
NS=185;AF=0.019
NS=17;AF=0.294
NS=94;AF=0.122
NS=184;AF=0.019
NS=185;AF=0.459
NS=95;AF=0.453
NS=178;AF=0.011
NS=179;AF=0.087
NS=184;AF=0.041
NS=176;AF=0.023
NS=34;AF=0.176
NS=181;AF=0.033
NS=172;AF=0.110
NS=96;AF=0.016
NS=97;AF=0.072
NS=40;AF=0.025
NS=185;AF=0.014
NS=174;AF=0.017
NS=185;AF=0.127
NS=38;AF=0.039
NS=179;AF=0.017
NS=183;AF=0.038
NS=114;AF=0.083
NS=176;AF=0.028
NS=183;AF=0.027
NS=59;AF=0.059
NS=182;AF=0.110
NS=162;AF=0.111
NS=183;AF=0.120
NS=134;AF=0.201
NS=139;AF=0.011
NS=177;AF=0.011
NS=24;AF=0.208
NS=35;AF=0.043
NS=72;AF=0.368
NS=180;AF=0.014
NS=85;AF=0.029
NS=182;AF=0.016
NS=174;AF=0.106
NS=121;AF=0.008
NS=43;AF=0.093
NS=185;AF=0.027
NS=41;AF=0.049
NS=169;AF=0.104
NS=122;AF=0.311
NS=126;AF=0.302
NS=184;AF=0.019
NS=185;AF=0.022
NS=181;AF=0.080
NS=179;AF=0.011
NS=182;AF=0.014
NS=20;AF=0.050
NS=184;AF=0.076
NS=183;AF=0.060
NS=184;AF=0.011
NS=181;AF=0.017
NS=172;AF=0.029
NS=179;AF=0.070
NS=168;AF=0.095
NS=177;AF=0.088
NS=183;AF=0.030
NS=182;AF=0.041
NS=185;AF=0.038
NS=179;AF=0.020
NS=118;AF=0.021
NS=184;AF=0.049
NS=183;AF=0.025
NS=56;AF=0.062
NS=179;AF=0.059
NS=151;AF=0.046
NS=175;AF=0.060
NS=181;AF=0.050
NS=161;AF=0.146
NS=38;AF=0.079
NS=97;AF=0.144
NS=172;AF=0.105
NS=182;AF=0.022
NS=144;AF=0.049
NS=179;AF=0.014
NS=167;AF=0.105
NS=181;AF=0.232
NS=85;AF=0.059
NS=93;AF=0.097
NS=130;AF=0.169
NS=164;AF=0.046
NS=185;AF=0.081
NS=166;AF=0.211
NS=183;AF=0.022
NS=178;AF=0.067
NS=141;AF=0.060
NS=178;AF=0.059
NS=184;AF=0.030
NS=180;AF=0.022
NS=182;AF=0.025
NS=20;AF=0.200
NS=179;AF=0.050
NS=146;AF=0.021
NS=71;AF=0.493
NS=183;AF=0.038
NS=21;AF=0.024
NS=182;AF=0.016
NS=121;AF=0.227
NS=146;AF=0.021
NS=174;AF=0.078
NS=178;AF=0.020
NS=177;AF=0.017
NS=135;AF=0.078
NS=79;AF=0.120
NS=55;AF=0.045
NS=173;AF=0.202
NS=183;AF=0.022
NS=182;AF=0.044
NS=170;AF=0.397
NS=55;AF=0.064
NS=168;AF=0.149
NS=178;AF=0.073
NS=185;AF=0.016
NS=183;AF=0.055
NS=178;AF=0.070
NS=185;AF=0.092
NS=177;AF=0.028
NS=136;AF=0.081
NS=15;AF=0.167
NS=172;AF=0.052
NS=185;AF=0.016
NS=175;AF=0.057
NS=22;AF=0.068
NS=185;AF=0.022
NS=184;AF=0.024
NS=59;AF=0.212
NS=53;AF=0.123
NS=169;AF=0.074
NS=183;AF=0.104
NS=71;AF=0.169
NS=183;AF=0.355
NS=172;AF=0.108
NS=180;AF=0.039
NS=158;AF=0.101
NS=185;AF=0.019
NS=186;AF=0.016
NS=182;AF=0.011
NS=36;AF=0.056
NS=38;AF=0.026
NS=54;AF=0.231
NS=111;AF=0.108
NS=184;AF=0.019
NS=178;AF=0.059
NS=35;AF=0.071
NS=179;AF=0.039
NS=129;AF=0.147
NS=143;AF=0.059
NS=145;AF=0.069
NS=97;AF=0.191
NS=55;AF=0.164
NS=185;AF=0.011
NS=182;AF=0.011
NS=170;AF=0.044
NS=175;AF=0.049
NS=185;AF=0.011
NS=179;AF=0.050
NS=171;AF=0.020
NS=181;AF=0.014
NS=40;AF=0.100
NS=143;AF=0.091
NS=180;AF=0.044
NS=115;AF=0.026
NS=182;AF=0.159
NS=170;AF=0.044
NS=87;AF=0.017
NS=179;AF=0.011
NS=90;AF=0.094
NS=79;AF=0.367
NS=15;AF=0.367
NS=177;AF=0.011
NS=184;AF=0.011
NS=183;AF=0.014
NS=182;AF=0.011
NS=72;AF=0.167
NS=69;AF=0.022
NS=128;AF=0.016
NS=56;AF=0.071
NS=183;AF=0.014
NS=18;AF=0.083
NS=183;AF=0.014
NS=69;AF=0.022
NS=39;AF=0.192
NS=83;AF=0.072
NS=183;AF=0.027
NS=182;AF=0.022
NS=18;AF=0.222
NS=179;AF=0.047
NS=185;AF=0.011
NS=184;AF=0.141
NS=20;AF=0.025
NS=116;AF=0.095
NS=183;AF=0.014
NS=183;AF=0.016
NS=178;AF=0.079
NS=166;AF=0.054
NS=147;AF=0.156
NS=183;AF=0.093
NS=178;AF=0.070
NS=182;AF=0.014
NS=183;AF=0.014
NS=172;AF=0.015
NS=181;AF=0.066
NS=99;AF=0.025
NS=130;AF=0.023
NS=16;AF=0.188
NS=127;AF=0.268
NS=73;AF=0.096
NS=125;AF=0.016
NS=65;AF=0.100
NS=33;AF=0.424
NS=171;AF=0.012
NS=178;AF=0.197
NS=179;AF=0.162
NS=144;AF=0.132
NS=137;AF=0.102
NS=141;AF=0.121
NS=183;AF=0.104
NS=173;AF=0.052
NS=184;AF=0.065
NS=37;AF=0.068
NS=182;AF=0.011
NS=100;AF=0.050
NS=183;AF=0.016
NS=184;AF=0.038
NS=174;AF=0.037
NS=56;AF=0.009
NS=153;AF=0.023
NS=181;AF=0.022
NS=180;AF=0.122
NS=183;AF=0.273
NS=182;AF=0.049
NS=185;AF=0.254
NS=124;AF=0.190
NS=185;AF=0.130
NS=72;AF=0.104
NS=179;AF=0.112
NS=173;AF=0.012
NS=175;AF=0.120
NS=180;AF=0.031
NS=184;AF=0.011
NS=180;AF=0.019
NS=17;AF=0.206
NS=185;AF=0.476
NS=184;AF=0.304
NS=183;AF=0.134
NS=155;AF=0.065
NS=19;AF=0.026
NS=148;AF=0.014
NS=170;AF=0.032
NS=35;AF=0.229
NS=183;AF=0.126
NS=146;AF=0.219
NS=185;AF=0.395
NS=151;AF=0.020
NS=67;AF=0.104
NS=148;AF=0.020
NS=178;AF=0.051
NS=185;AF=0.011
NS=183;AF=0.019
NS=180;AF=0.019
NS=181;AF=0.025
NS=89;AF=0.011
NS=183;AF=0.016
NS=123;AF=0.045
NS=165;AF=0.067
NS=174;AF=0.029
NS=171;AF=0.108
NS=171;AF=0.044
NS=184;AF=0.035
NS=184;AF=0.016
NS=184;AF=0.033
NS=19;AF=0.053
NS=181;AF=0.017
NS=114;AF=0.158
NS=131;AF=0.122
NS=88;AF=0.176
NS=76;AF=0.086
NS=178;AF=0.034
NS=178;AF=0.059
NS=19;AF=0.158
NS=80;AF=0.163
NS=182;AF=0.063
NS=172;AF=0.041
NS=182;AF=0.014
NS=105;AF=0.038
NS=181;AF=0.011
NS=174;AF=0.121
NS=22;AF=0.068
NS=178;AF=0.020
NS=183;AF=0.014
NS=19;AF=0.053
NS=170;AF=0.106
NS=34;AF=0.265
NS=112;AF=0.071
NS=122;AF=0.107
NS=178;AF=0.031
NS=111;AF=0.027
NS=174;AF=0.034
NS=181;AF=0.072
NS=128;AF=0.012
NS=162;AF=0.114
NS=180;AF=0.017
NS=16;AF=0.031
NS=179;AF=0.017
NS=160;AF=0.012
NS=173;AF=0.061
NS=94;AF=0.149
NS=173;AF=0.017
NS=175;AF=0.291
NS=59;AF=0.093
NS=176;AF=0.011
NS=184;AF=0.030
NS=97;AF=0.015
NS=186;AF=0.062
NS=178;AF=0.070
NS=93;AF=0.188
NS=180;AF=0.044
NS=183;AF=0.016
NS=182;AF=0.022
NS=185;AF=0.062
NS=175;AF=0.043
NS=18;AF=0.250
NS=177;AF=0.110
NS=164;AF=0.088
NS=172;AF=0.093
NS=181;AF=0.050
NS=32;AF=0.141
NS=183;AF=0.016
NS=184;AF=0.033
NS=182;AF=0.091
NS=17;AF=0.176
NS=138;AF=0.138
NS=146;AF=0.171
NS=117;AF=0.038
NS=179;AF=0.034
NS=16;AF=0.125
NS=144;AF=0.010
NS=178;AF=0.034
NS=134;AF=0.090
NS=182;AF=0.055
NS=44;AF=0.102
NS=151;AF=0.202
NS=181;AF=0.039
NS=113;AF=0.075
NS=19;AF=0.026
NS=144;AF=0.090
NS=177;AF=0.051
NS=176;AF=0.011
NS=177;AF=0.045
NS=179;AF=0.031
NS=18;AF=0.167
NS=177;AF=0.133
NS=62;AF=0.282
NS=177;AF=0.096
NS=183;AF=0.016
NS=173;AF=0.055
NS=149;AF=0.104
NS=172;AF=0.052
NS=59;AF=0.068
NS=178;AF=0.115
NS=177;AF=0.042
NS=185;AF=0.011
NS=183;AF=0.030
NS=183;AF=0.016
NS=124;AF=0.137
NS=38;AF=0.105
NS=52;AF=0.029
NS=52;AF=0.279
NS=150;AF=0.040
NS=179;AF=0.075
NS=185;AF=0.068
NS=179;AF=0.081
NS=71;AF=0.183
NS=94;AF=0.404
NS=181;AF=0.017
NS=38;AF=0.079
NS=37;AF=0.027
NS=118;AF=0.055
NS=183;AF=0.027
NS=182;AF=0.011
NS=131;AF=0.031
NS=118;AF=0.064
NS=37;AF=0.068
NS=127;AF=0.224
NS=179;AF=0.011
NS=60;AF=0.083
NS=180;AF=0.036
NS=135;AF=0.070
NS=183;AF=0.036
NS=176;AF=0.060
NS=130;AF=0.104
NS=178;AF=0.056
NS=150;AF=0.103
NS=173;AF=0.069
NS=181;AF=0.052
NS=180;AF=0.042
NS=69;AF=0.043
NS=95;AF=0.032
NS=184;AF=0.019
NS=102;AF=0.157
NS=181;AF=0.080
NS=185;AF=0.011
NS=173;AF=0.095
NS=71;AF=0.021
NS=100;AF=0.065
NS=33;AF=0.242
NS=174;AF=0.118
NS=19;AF=0.342
NS=180;AF=0.017
NS=28;AF=0.018
NS=77;AF=0.032
NS=185;AF=0.049
NS=182;AF=0.313
NS=176;AF=0.023
NS=185;AF=0.011
NS=184;AF=0.011
NS=184;AF=0.103
NS=74;AF=0.041
NS=92;AF=0.255
NS=166;AF=0.148
NS=125;AF=0.068
NS=182;AF=0.030
NS=186;AF=0.013
NS=93;AF=0.048
NS=22;AF=0.045
NS=96;AF=0.078
NS=178;AF=0.042
NS=182;AF=0.047
NS=176;AF=0.244
NS=125;AF=0.088
NS=173;AF=0.017
NS=170;AF=0.053
NS=98;AF=0.056
NS=178;AF=0.025
NS=147;AF=0.163
NS=177;AF=0.042
NS=18;AF=0.056
NS=101;AF=0.074
NS=76;AF=0.197
NS=16;AF=0.156
NS=177;AF=0.040
NS=95;AF=0.132
NS=176;AF=0.122
NS=172;AF=0.110
NS=142;AF=0.014
NS=182;AF=0.014
NS=19;AF=0.158
NS=171;AF=0.094
NS=54;AF=0.019
NS=175;AF=0.023
NS=128;AF=0.102
NS=148;AF=0.338
NS=181;AF=0.028
NS=184;AF=0.043
NS=184;AF=0.022
NS=184;AF=0.038
NS=140;AF=0.086
NS=185;AF=0.011
NS=182;AF=0.014
NS=147;AF=0.136
NS=103;AF=0.034
NS=34;AF=0.029
NS=181;AF=0.141
NS=168;AF=0.143
NS=176;AF=0.108
NS=185;AF=0.032
NS=18;AF=0.083
NS=178;AF=0.025
NS=17;AF=0.029
NS=184;AF=0.073
NS=82;AF=0.451
NS=21;AF=0.024
NS=185;AF=0.059
NS=185;AF=0.065
NS=177;AF=0.133
NS=183;AF=0.063
NS=176;AF=0.034
NS=178;AF=0.022
NS=54;AF=0.009
NS=77;AF=0.065
NS=178;AF=0.090
NS=179;AF=0.151
NS=174;AF=0.055
NS=181;AF=0.017
NS=181;AF=0.011
NS=19;AF=0.079
NS=169;AF=0.030
NS=21;AF=0.024
NS=185;AF=0.119
NS=177;AF=0.079
NS=184;AF=0.120
NS=28;AF=0.036
NS=181;AF=0.022
NS=106;AF=0.009
NS=174;AF=0.011
NS=83;AF=0.030
NS=180;AF=0.050
NS=22;AF=0.159
NS=180;AF=0.017
NS=135;AF=0.081
NS=100;AF=0.040
NS=59;AF=0.178
NS=70;AF=0.157
NS=183;AF=0.120
NS=143;AF=0.112
NS=155;AF=0.148
NS=176;AF=0.011
NS=185;AF=0.149
NS=175;AF=0.020
NS=185;AF=0.014
NS=145;AF=0.048
NS=181;AF=0.061
NS=185;AF=0.276
NS=185;AF=0.270
NS=128;AF=0.168
NS=74;AF=0.500
NS=21;AF=0.143
NS=170;AF=0.038
NS=107;AF=0.150
NS=185;AF=0.019
NS=182;AF=0.027
NS=183;AF=0.033
NS=180;AF=0.031
NS=184;AF=0.011
NS=22;AF=0.045
NS=173;AF=0.043
NS=185;AF=0.011
NS=185;AF=0.011
NS=116;AF=0.194
NS=132;AF=0.496
NS=183;AF=0.101
NS=37;AF=0.027
NS=79;AF=0.247
NS=174;AF=0.014
NS=183;AF=0.033
NS=171;AF=0.073
NS=136;AF=0.092
NS=185;AF=0.014
NS=146;AF=0.041
NS=182;AF=0.011
NS=183;AF=0.030
NS=183;AF=0.011
NS=172;AF=0.116
NS=172;AF=0.110
NS=180;AF=0.022
NS=180;AF=0.017
NS=18;AF=0.028
NS=164;AF=0.152
NS=151;AF=0.139
NS=138;AF=0.036
NS=186;AF=0.011
NS=185;AF=0.038
NS=180;AF=0.014
NS=38;AF=0.224
NS=177;AF=0.040
NS=137;AF=0.036
NS=147;AF=0.027
NS=35;AF=0.243
NS=186;AF=0.030
NS=182;AF=0.019
NS=149;AF=0.034
NS=185;AF=0.019
NS=41;AF=0.256
NS=124;AF=0.020
NS=186;AF=0.027
NS=182;AF=0.011
NS=99;AF=0.051
NS=137;AF=0.117
NS=89;AF=0.208
NS=139;AF=0.025
NS=146;AF=0.123
NS=179;AF=0.106
NS=177;AF=0.037
NS=142;AF=0.018
NS=136;AF=0.040
NS=179;AF=0.022
NS=128;AF=0.012
NS=108;AF=0.046
NS=108;AF=0.056
NS=169;AF=0.012
NS=177;AF=0.014
NS=174;AF=0.017
NS=183;AF=0.082
NS=181;AF=0.094
NS=183;AF=0.033
NS=184;AF=0.011
NS=186;AF=0.013
NS=120;AF=0.100
NS=174;AF=0.049
NS=87;AF=0.023
NS=169;AF=0.024
NS=15;AF=0.067
NS=109;AF=0.358
NS=44;AF=0.114
NS=169;AF=0.107
NS=175;AF=0.154
NS=175;AF=0.177
NS=89;AF=0.174
NS=150;AF=0.070
NS=184;AF=0.016
NS=59;AF=0.254
NS=18;AF=0.028
NS=149;AF=0.013
NS=56;AF=0.054
NS=66;AF=0.076
NS=83;AF=0.084
NS=18;AF=0.333
NS=179;AF=0.061
NS=179;AF=0.020
NS=172;AF=0.090
NS=183;AF=0.022
NS=179;AF=0.017
NS=76;AF=0.026
NS=177;AF=0.017
NS=134;AF=0.022
NS=182;AF=0.016
NS=177;AF=0.017
NS=107;AF=0.014
NS=184;AF=0.019
NS=139;AF=0.112
NS=186;AF=0.040
NS=144;AF=0.090
NS=132;AF=0.148
NS=43;AF=0.023
NS=182;AF=0.011
NS=173;AF=0.032
NS=183;AF=0.011
NS=179;AF=0.022
NS=185;AF=0.041
NS=183;AF=0.019
NS=147;AF=0.020
NS=185;AF=0.030
NS=185;AF=0.024
NS=184;AF=0.016
NS=185;AF=0.032
NS=164;AF=0.037
NS=129;AF=0.085
NS=82;AF=0.024
NS=185;AF=0.024
NS=185;AF=0.032
NS=185;AF=0.038
NS=184;AF=0.033
NS=183;AF=0.030
NS=175;AF=0.020
NS=171;AF=0.058
NS=157;AF=0.083
NS=173;AF=0.017
NS=98;AF=0.061
NS=175;AF=0.034
NS=152;AF=0.020
NS=144;AF=0.104
NS=178;AF=0.084
NS=185;AF=0.027
NS=42;AF=0.012
NS=97;AF=0.242
NS=173;AF=0.069
NS=100;AF=0.185
NS=18;AF=0.028
NS=55;AF=0.164
NS=181;AF=0.025
NS=185;AF=0.014
NS=93;AF=0.183
NS=179;AF=0.120
NS=54;AF=0.056
NS=163;AF=0.129
NS=177;AF=0.068
NS=154;AF=0.101
NS=149;AF=0.044
NS=121;AF=0.058
NS=132;AF=0.068
NS=97;AF=0.108
NS=178;AF=0.028
NS=178;AF=0.020
NS=120;AF=0.204
NS=75;AF=0.013
NS=182;AF=0.016
NS=185;AF=0.019
NS=174;AF=0.034
NS=34;AF=0.132
NS=53;AF=0.189
NS=181;AF=0.055
NS=173;AF=0.035
NS=184;AF=0.076
NS=179;AF=0.042
NS=185;AF=0.014
NS=168;AF=0.021
NS=19;AF=0.158
NS=56;AF=0.089
NS=173;AF=0.124
NS=186;AF=0.011
NS=185;AF=0.068
NS=185;AF=0.014
NS=77;AF=0.188
NS=179;AF=0.036
NS=120;AF=0.208
NS=183;AF=0.011
NS=121;AF=0.062
NS=179;AF=0.031
NS=175;AF=0.091
NS=64;AF=0.031
NS=118;AF=0.047
NS=140;AF=0.139
NS=185;AF=0.014
NS=19;AF=0.132
NS=182;AF=0.058
NS=177;AF=0.051
NS=74;AF=0.081
NS=181;AF=0.030
NS=19;AF=0.079
NS=176;AF=0.023
NS=181;AF=0.017
NS=146;AF=0.134
NS=178;AF=0.017
NS=44;AF=0.205
NS=178;AF=0.017
NS=179;AF=0.028
NS=180;AF=0.053
NS=183;AF=0.011
NS=143;AF=0.031
NS=167;AF=0.141
NS=144;AF=0.090
NS=185;AF=0.281
NS=181;AF=0.050
NS=56;AF=0.062
NS=175;AF=0.086
NS=21;AF=0.024
NS=16;AF=0.156
NS=182;AF=0.077
NS=18;AF=0.333
NS=177;AF=0.136
NS=119;AF=0.101
NS=184;AF=0.054
NS=135;AF=0.167
NS=184;AF=0.011
NS=98;AF=0.204
NS=20;AF=0.225
NS=16;AF=0.188
NS=179;AF=0.028
NS=178;AF=0.118
NS=186;AF=0.024
NS=149;AF=0.174
NS=177;AF=0.056
NS=178;AF=0.039
NS=183;AF=0.022
NS=175;AF=0.134
NS=164;AF=0.119
NS=116;AF=0.082
NS=183;AF=0.068
NS=144;AF=0.222
NS=175;AF=0.037
NS=182;AF=0.025
NS=184;AF=0.016
NS=124;AF=0.230
NS=183;AF=0.014
NS=174;AF=0.060
NS=178;AF=0.073
NS=151;AF=0.238
NS=33;AF=0.045
NS=178;AF=0.067
NS=19;AF=0.368
NS=176;AF=0.062
NS=180;AF=0.053
NS=183;AF=0.011
NS=181;AF=0.036
NS=179;AF=0.011
NS=176;AF=0.091
NS=171;AF=0.018
NS=177;AF=0.051
NS=185;AF=0.016
NS=181;AF=0.011
NS=20;AF=0.050
NS=184;AF=0.014
NS=134;AF=0.071
NS=176;AF=0.043
NS=182;AF=0.016
NS=182;AF=0.107
NS=58;AF=0.043
NS=127;AF=0.012
NS=76;AF=0.039
NS=177;AF=0.037
NS=108;AF=0.093
NS=41;AF=0.073
NS=140;AF=0.079
NS=182;AF=0.146
NS=166;AF=0.027
NS=71;AF=0.197
NS=180;AF=0.031
NS=182;AF=0.077
NS=169;AF=0.071
NS=37;AF=0.068
NS=124;AF=0.177
NS=182;AF=0.016
NS=148;AF=0.108
NS=169;AF=0.112
NS=181;AF=0.039
NS=177;AF=0.023
NS=140;AF=0.021
NS=156;AF=0.032
NS=77;AF=0.065
NS=134;AF=0.060
NS=184;AF=0.014
NS=123;AF=0.073
NS=185;AF=0.016
NS=182;AF=0.058
NS=173;AF=0.020
NS=179;AF=0.036
NS=172;AF=0.017
NS=183;AF=0.077
NS=183;AF=0.014
NS=40;AF=0.463
NS=184;AF=0.041
NS=178;AF=0.090
NS=114;AF=0.083
NS=36;AF=0.083
NS=171;AF=0.020
NS=136;AF=0.099
NS=165;AF=0.124
NS=180;AF=0.022
NS=160;AF=0.078
NS=126;AF=0.036
NS=185;AF=0.043
NS=174;AF=0.072
NS=175;AF=0.023
NS=117;AF=0.064
NS=183;AF=0.011
NS=185;AF=0.022
NS=24;AF=0.042
NS=184;AF=0.011
NS=35;AF=0.029
NS=186;AF=0.067
NS=107;AF=0.103
NS=181;AF=0.014
NS=174;AF=0.020
NS=131;AF=0.034
NS=185;AF=0.011
NS=185;AF=0.270
NS=181;AF=0.047
NS=177;AF=0.020
NS=163;AF=0.144
NS=181;AF=0.072
NS=17;AF=0.029
NS=157;AF=0.086
NS=74;AF=0.324
NS=179;AF=0.028
NS=179;AF=0.011
NS=165;AF=0.067
NS=184;AF=0.019
NS=100;AF=0.225
NS=181;AF=0.304
NS=56;AF=0.152
NS=177;AF=0.085
NS=179;AF=0.047
NS=175;AF=0.406
NS=19;AF=0.053
NS=117;AF=0.248
NS=173;AF=0.020
NS=77;AF=0.039
NS=184;AF=0.033
NS=186;AF=0.024
NS=123;AF=0.069
NS=181;AF=0.025
NS=179;AF=0.050
NS=184;AF=0.027
NS=174;AF=0.078
NS=114;AF=0.044
NS=138;AF=0.091
NS=182;AF=0.148
NS=179;AF=0.117
NS=179;AF=0.106
NS=147;AF=0.109
NS=73;AF=0.192
NS=177;AF=0.059
NS=176;AF=0.071
NS=182;AF=0.011
NS=184;AF=0.014
NS=185;AF=0.038
NS=176;AF=0.097
NS=180;AF=0.089
NS=67;AF=0.254
NS=35;AF=0.486
NS=167;AF=0.042
NS=183;AF=0.077
NS=175;AF=0.086
NS=56;AF=0.062
NS=184;AF=0.016
NS=60;AF=0.067
NS=181;AF=0.025
NS=174;AF=0.014
NS=180;AF=0.106
NS=170;AF=0.106
NS=107;AF=0.061
NS=99;AF=0.015
NS=42;AF=0.393
NS=183;AF=0.022
NS=101;AF=0.099
NS=131;AF=0.492
NS=78;AF=0.038
NS=109;AF=0.032
NS=16;AF=0.188
NS=19;AF=0.053
NS=81;AF=0.247
NS=185;AF=0.068
NS=132;AF=0.023
NS=183;AF=0.016
NS=183;AF=0.036
NS=178;AF=0.014
NS=76;AF=0.059
NS=140;AF=0.075
NS=180;AF=0.025
NS=124;AF=0.073
NS=182;AF=0.022
NS=175;AF=0.037
NS=93;AF=0.059
NS=38;AF=0.039
NS=181;AF=0.017
NS=108;AF=0.037
NS=20;AF=0.050
NS=184;AF=0.027
NS=92;AF=0.120
NS=101;AF=0.149
NS=98;AF=0.168
NS=178;AF=0.059
NS=185;AF=0.030
NS=41;AF=0.085
NS=185;AF=0.057
NS=163;AF=0.009
NS=73;AF=0.089
NS=161;AF=0.214
NS=93;AF=0.204
NS=36;AF=0.069
NS=117;AF=0.103
NS=103;AF=0.024
NS=169;AF=0.012
NS=185;AF=0.051
NS=178;AF=0.037
NS=185;AF=0.059
NS=121;AF=0.054
NS=51;AF=0.029
NS=184;AF=0.038
NS=184;AF=0.033
NS=175;AF=0.126
NS=176;AF=0.017
NS=143;AF=0.024
NS=170;AF=0.026
NS=45;AF=0.167
NS=170;AF=0.079
NS=142;AF=0.032
NS=186;AF=0.019
NS=64;AF=0.047
NS=136;AF=0.048
NS=181;AF=0.025
NS=180;AF=0.106
NS=88;AF=0.142
NS=183;AF=0.361
NS=175;AF=0.071
NS=172;AF=0.183
NS=182;AF=0.063
NS=184;AF=0.071
NS=54;AF=0.009
NS=164;AF=0.043
NS=176;AF=0.295
NS=76;AF=0.026
NS=176;AF=0.011
NS=177;AF=0.034
NS=173;AF=0.104
NS=179;AF=0.025
NS=182;AF=0.110
NS=185;AF=0.076
NS=179;AF=0.017
NS=185;AF=0.011
NS=17;AF=0.294
NS=183;AF=0.025
NS=34;AF=0.044
NS=178;AF=0.028
NS=168;AF=0.083
NS=183;AF=0.096
NS=185;AF=0.014
NS=58;AF=0.198
NS=177;AF=0.068
NS=92;AF=0.016
NS=172;AF=0.035
NS=139;AF=0.032
NS=28;AF=0.036
NS=36;AF=0.069
NS=183;AF=0.027
NS=168;AF=0.057
NS=182;AF=0.016
NS=166;AF=0.054
NS=184;AF=0.011
NS=104;AF=0.139
NS=181;AF=0.028
NS=182;AF=0.014
NS=117;AF=0.030
NS=182;AF=0.077
NS=151;AF=0.033
NS=182;AF=0.069
NS=181;AF=0.014
NS=170;AF=0.018
NS=183;AF=0.022
NS=178;AF=0.017
NS=177;AF=0.011
NS=184;AF=0.014
NS=183;AF=0.077
NS=183;AF=0.077
NS=182;AF=0.011
NS=19;AF=0.500
NS=103;AF=0.019
NS=121;AF=0.083
NS=17;AF=0.088
NS=175;AF=0.097
NS=181;AF=0.017
NS=142;AF=0.032
NS=105;AF=0.062
NS=16;AF=0.281
NS=135;AF=0.200
NS=185;AF=0.016
NS=186;AF=0.027
NS=20;AF=0.025
NS=180;AF=0.108
NS=170;AF=0.029
NS=179;AF=0.047
NS=31;AF=0.081
NS=120;AF=0.392
NS=54;AF=0.213
NS=148;AF=0.044
NS=182;AF=0.011
NS=183;AF=0.016
NS=183;AF=0.019
NS=140;AF=0.029
NS=179;AF=0.017
NS=116;AF=0.065
NS=173;AF=0.118
NS=155;AF=0.110
NS=185;AF=0.011
NS=16;AF=0.094
NS=116;AF=0.302
NS=115;AF=0.443
NS=184;AF=0.190
NS=184;AF=0.038
NS=175;AF=0.051
NS=184;AF=0.038
NS=182;AF=0.044
NS=177;AF=0.028
NS=170;AF=0.185
NS=185;AF=0.027
NS=114;AF=0.162
NS=185;AF=0.014
NS=111;AF=0.072
NS=184;AF=0.060
NS=182;AF=0.041
NS=184;AF=0.068
NS=138;AF=0.080
NS=186;AF=0.024
NS=182;AF=0.066
NS=183;AF=0.104
NS=143;AF=0.098
NS=20;AF=0.025
NS=177;AF=0.147
NS=182;AF=0.165
NS=59;AF=0.017
NS=81;AF=0.130
NS=37;AF=0.095
NS=179;AF=0.028
NS=78;AF=0.064
NS=40;AF=0.125
NS=179;AF=0.101
NS=182;AF=0.011
NS=91;AF=0.055
NS=180;AF=0.028
NS=156;AF=0.080
NS=181;AF=0.019
NS=89;AF=0.169
NS=178;AF=0.028
NS=116;AF=0.022
NS=173;AF=0.035
NS=172;AF=0.032
NS=183;AF=0.393
NS=178;AF=0.011
NS=19;AF=0.053
NS=108;AF=0.097
NS=149;AF=0.020
NS=65;AF=0.031
NS=185;AF=0.054
NS=185;AF=0.124
NS=183;AF=0.016
NS=183;AF=0.011
NS=149;AF=0.141
NS=19;AF=0.421
NS=139;AF=0.212
NS=108;AF=0.125
NS=177;AF=0.023
NS=94;AF=0.186
NS=180;AF=0.106
NS=168;AF=0.119
NS=184;AF=0.174
NS=178;AF=0.115
NS=182;AF=0.170
NS=169;AF=0.062
NS=142;AF=0.077
NS=141;AF=0.096
NS=183;AF=0.016
NS=183;AF=0.071
NS=16;AF=0.031
NS=178;AF=0.025
NS=173;AF=0.020
NS=155;AF=0.055
NS=184;AF=0.062
NS=185;AF=0.016
NS=127;AF=0.035
NS=64;AF=0.023
NS=93;AF=0.102
NS=181;AF=0.420
NS=115;AF=0.026
NS=185;AF=0.022
NS=185;AF=0.030
NS=143;AF=0.045
NS=167;AF=0.123
NS=181;AF=0.354
NS=165;AF=0.039
NS=178;AF=0.034
NS=68;AF=0.125
NS=181;AF=0.036
NS=117;AF=0.038
NS=185;AF=0.011
NS=171;AF=0.061
NS=117;AF=0.090
NS=169;AF=0.151
NS=184;AF=0.049
NS=150;AF=0.103
NS=35;AF=0.186
NS=20;AF=0.025
NS=184;AF=0.016
NS=58;AF=0.103
NS=144;AF=0.014
NS=151;AF=0.142
NS=127;AF=0.016
NS=156;AF=0.013
NS=98;AF=0.036
NS=173;AF=0.052
NS=92;AF=0.136
NS=178;AF=0.034
NS=177;AF=0.054
NS=181;AF=0.033
NS=143;AF=0.035
NS=85;AF=0.029
NS=185;AF=0.032
NS=119;AF=0.185
NS=83;AF=0.145
NS=148;AF=0.084
NS=79;AF=0.025
NS=57;AF=0.026
NS=180;AF=0.042
NS=182;AF=0.022
NS=173;AF=0.017
NS=177;AF=0.040
NS=90;AF=0.056
NS=183;AF=0.011
NS=140;AF=0.011
NS=184;AF=0.014
NS=185;AF=0.014
NS=73;AF=0.021
NS=186;AF=0.013
NS=119;AF=0.172
NS=20;AF=0.050
NS=134;AF=0.205
NS=178;AF=0.017
NS=185;AF=0.014
NS=179;AF=0.073
NS=18;AF=0.028
NS=115;AF=0.161
NS=117;AF=0.009
NS=184;AF=0.019
NS=172;AF=0.134
NS=177;AF=0.099
NS=62;AF=0.121
NS=186;AF=0.022
NS=138;AF=0.014
NS=141;AF=0.085
NS=51;AF=0.118
NS=80;AF=0.081
NS=181;AF=0.025
NS=178;AF=0.031
NS=179;AF=0.017
NS=169;AF=0.024
NS=181;AF=0.130
NS=67;AF=0.030
NS=139;AF=0.022
NS=177;AF=0.076
NS=181;AF=0.022
NS=181;AF=0.017
NS=179;AF=0.061
NS=185;AF=0.062
NS=19;AF=0.158
NS=184;AF=0.027
NS=181;AF=0.050
NS=72;AF=0.076
NS=185;AF=0.032
NS=179;AF=0.011
NS=97;AF=0.026
NS=35;AF=0.214
NS=177;AF=0.469
NS=176;AF=0.028
NS=36;AF=0.250
NS=18;AF=0.083
NS=80;AF=0.094
NS=153;AF=0.418
NS=174;AF=0.075
NS=180;AF=0.011
NS=180;AF=0.061
NS=173;AF=0.095
NS=143;AF=0.192
NS=181;AF=0.022
NS=16;AF=0.250
NS=56;AF=0.089
NS=182;AF=0.041
NS=182;AF=0.030
NS=179;AF=0.031
NS=181;AF=0.025
NS=55;AF=0.036
NS=80;AF=0.206
NS=97;AF=0.067
NS=174;AF=0.101
NS=141;AF=0.057
NS=100;AF=0.035
NS=182;AF=0.214
NS=182;AF=0.231
NS=183;AF=0.139
NS=167;AF=0.066
NS=117;AF=0.175
NS=138;AF=0.134
NS=173;AF=0.023
NS=61;AF=0.393
NS=62;AF=0.363
NS=63;AF=0.024
NS=183;AF=0.142
NS=185;AF=0.035
NS=177;AF=0.025
NS=178;AF=0.028
NS=47;AF=0.043
NS=15;AF=0.100
NS=183;AF=0.055
NS=15;AF=0.033
NS=180;AF=0.014
NS=175;AF=0.031
NS=180;AF=0.050
NS=121;AF=0.037
NS=185;AF=0.095
NS=185;AF=0.041
NS=46;AF=0.130
NS=19;AF=0.026
NS=19;AF=0.053
NS=21;AF=0.048
NS=19;AF=0.026
NS=166;AF=0.102
NS=165;AF=0.039
NS=185;AF=0.019
NS=42;AF=0.036
NS=114;AF=0.009
NS=152;AF=0.158
NS=77;AF=0.019
NS=184;AF=0.041
NS=185;AF=0.059
NS=181;AF=0.036
NS=179;AF=0.031
NS=120;AF=0.204
NS=185;AF=0.014
NS=173;AF=0.023
NS=185;AF=0.151
NS=179;AF=0.045
NS=147;AF=0.041
NS=183;AF=0.022
NS=183;AF=0.052
NS=185;AF=0.022
NS=181;AF=0.127
NS=40;AF=0.175
NS=178;AF=0.053
NS=175;AF=0.034
NS=185;AF=0.449
NS=164;AF=0.088
NS=181;AF=0.050
NS=58;AF=0.043
NS=184;AF=0.019
NS=175;AF=0.040
NS=19;AF=0.132
NS=101;AF=0.099
NS=178;AF=0.079
NS=38;AF=0.053
NS=184;AF=0.057
NS=167;AF=0.042
NS=177;AF=0.316
NS=179;AF=0.014
NS=19;AF=0.316
NS=75;AF=0.107
NS=52;AF=0.212
NS=20;AF=0.250
NS=174;AF=0.080
NS=59;AF=0.220
NS=116;AF=0.039
NS=96;AF=0.031
NS=100;AF=0.040
NS=121;AF=0.041
NS=106;AF=0.038
NS=185;AF=0.030
NS=138;AF=0.051
NS=124;AF=0.060
NS=184;AF=0.052
NS=67;AF=0.037
NS=185;AF=0.011
NS=177;AF=0.068
NS=183;AF=0.033
NS=158;AF=0.006
NS=30;AF=0.233
NS=171;AF=0.082
NS=184;AF=0.024
NS=154;AF=0.045
NS=185;AF=0.019
NS=185;AF=0.054
NS=184;AF=0.174
NS=173;AF=0.040
NS=174;AF=0.086
NS=172;AF=0.055
NS=179;AF=0.022
NS=180;AF=0.031
NS=20;AF=0.400
NS=182;AF=0.022
NS=182;AF=0.011
NS=183;AF=0.027
NS=57;AF=0.044
NS=177;AF=0.065
NS=72;AF=0.049
NS=124;AF=0.016
NS=172;AF=0.041
NS=28;AF=0.143
NS=164;AF=0.027
NS=154;AF=0.019
NS=178;AF=0.076
NS=149;AF=0.010
NS=185;AF=0.046
NS=185;AF=0.030
NS=185;AF=0.019
NS=172;AF=0.047
NS=161;AF=0.019
NS=184;AF=0.024
NS=185;AF=0.027
NS=185;AF=0.014
NS=184;AF=0.011
NS=184;AF=0.011
NS=179;AF=0.047
NS=184;AF=0.019
NS=179;AF=0.053
NS=83;AF=0.054
NS=80;AF=0.062
NS=186;AF=0.073
NS=179;AF=0.073
NS=36;AF=0.042
NS=178;AF=0.020
NS=184;AF=0.035
NS=115;AF=0.187
NS=112;AF=0.174
NS=36;AF=0.056
NS=182;AF=0.484
NS=184;AF=0.467
NS=177;AF=0.034
NS=186;AF=0.011
NS=173;AF=0.023
NS=186;AF=0.013
NS=167;AF=0.015
NS=55;AF=0.373
NS=184;AF=0.027
NS=16;AF=0.062
NS=19;AF=0.105
NS=185;AF=0.016
NS=185;AF=0.054
NS=119;AF=0.130
NS=184;AF=0.011
NS=184;AF=0.014
NS=168;AF=0.155
NS=100;AF=0.050
NS=180;AF=0.039
NS=140;AF=0.157
NS=180;AF=0.017
NS=183;AF=0.063
NS=163;AF=0.178
NS=112;AF=0.040
NS=178;AF=0.070
NS=52;AF=0.077
NS=144;AF=0.069
NS=176;AF=0.043
NS=39;AF=0.026
NS=16;AF=0.031
NS=175;AF=0.026
NS=181;AF=0.033
NS=178;AF=0.022
NS=146;AF=0.010
NS=181;AF=0.039
NS=185;AF=0.032
NS=121;AF=0.099
NS=178;AF=0.065
NS=182;AF=0.047
NS=173;AF=0.142
NS=75;AF=0.133
NS=185;AF=0.014
NS=115;AF=0.178
NS=167;AF=0.171
NS=127;AF=0.169
NS=172;AF=0.099
NS=182;AF=0.264
NS=184;AF=0.033
NS=178;AF=0.039
NS=116;AF=0.224
NS=173;AF=0.066
NS=137;AF=0.011
NS=178;AF=0.034
NS=19;AF=0.132
NS=177;AF=0.051
NS=185;AF=0.027
NS=184;AF=0.016
NS=172;AF=0.128
NS=184;AF=0.082
NS=185;AF=0.049
NS=182;AF=0.069
NS=185;AF=0.022
NS=117;AF=0.030
NS=18;AF=0.389
NS=58;AF=0.190
NS=180;AF=0.086
NS=182;AF=0.027
NS=181;AF=0.036
NS=169;AF=0.036
NS=178;AF=0.126
NS=95;AF=0.021
NS=182;AF=0.030
NS=184;AF=0.062
NS=168;AF=0.024
NS=184;AF=0.024
NS=172;AF=0.105
NS=172;AF=0.055
NS=53;AF=0.189
NS=182;AF=0.022
NS=179;AF=0.078
NS=142;AF=0.063
NS=183;AF=0.046
NS=171;AF=0.164
NS=184;AF=0.030
NS=179;AF=0.014
NS=172;AF=0.049
NS=112;AF=0.027
NS=122;AF=0.012
NS=158;AF=0.054
NS=182;AF=0.055
NS=181;AF=0.022
NS=122;AF=0.102
NS=136;AF=0.099
NS=36;AF=0.056
NS=181;AF=0.392
NS=176;AF=0.048
NS=170;AF=0.121
NS=44;AF=0.182
NS=179;AF=0.036
NS=181;AF=0.014
NS=109;AF=0.174
NS=141;AF=0.067
NS=184;AF=0.016
NS=40;AF=0.175
NS=94;AF=0.287
NS=18;AF=0.389
NS=148;AF=0.051
NS=182;AF=0.022
NS=109;AF=0.046
NS=185;AF=0.062
NS=164;AF=0.070
NS=185;AF=0.014
NS=175;AF=0.051
NS=168;AF=0.119
NS=185;AF=0.011
NS=124;AF=0.073
NS=57;AF=0.061
NS=75;AF=0.080
NS=183;AF=0.022
NS=18;AF=0.056
NS=169;AF=0.036
NS=17;AF=0.118
NS=170;AF=0.021
NS=175;AF=0.060
NS=181;AF=0.017
NS=50;AF=0.020
NS=38;AF=0.039
NS=72;AF=0.208
NS=57;AF=0.105
NS=186;AF=0.035
NS=185;AF=0.057
NS=184;AF=0.120
NS=174;AF=0.060
NS=153;AF=0.020
NS=145;AF=0.290
NS=15;AF=0.300
NS=171;AF=0.114
NS=170;AF=0.097
NS=59;AF=0.017
NS=173;AF=0.104
NS=36;AF=0.014
NS=150;AF=0.010
NS=77;AF=0.201
NS=171;AF=0.058
NS=185;AF=0.084
NS=97;AF=0.026
NS=181;AF=0.047
NS=181;AF=0.039
NS=36;AF=0.181
NS=185;AF=0.016
NS=55;AF=0.109
NS=142;AF=0.060
NS=57;AF=0.105
NS=181;AF=0.028
NS=18;AF=0.056
NS=67;AF=0.082
NS=180;AF=0.019
NS=181;AF=0.025
NS=181;AF=0.036
NS=183;AF=0.022
NS=181;AF=0.376
NS=157;AF=0.070
NS=185;AF=0.059
NS=173;AF=0.055
NS=151;AF=0.063
NS=38;AF=0.079
NS=180;AF=0.064
NS=138;AF=0.014
NS=180;AF=0.017
NS=186;AF=0.022
NS=179;AF=0.059
NS=167;AF=0.467
NS=33;AF=0.212
NS=139;AF=0.104
NS=57;AF=0.114
NS=113;AF=0.018
NS=95;AF=0.058
NS=175;AF=0.077
NS=79;AF=0.019
NS=172;AF=0.125
NS=177;AF=0.023
NS=183;AF=0.011
NS=181;AF=0.011
NS=78;AF=0.019
NS=60;AF=0.167
NS=152;AF=0.039
NS=47;AF=0.021
NS=118;AF=0.097
NS=142;AF=0.144
NS=184;AF=0.046
NS=176;AF=0.020
NS=185;AF=0.019
NS=30;AF=0.033
NS=77;AF=0.416
NS=19;AF=0.105
NS=178;AF=0.070
NS=178;AF=0.104
NS=121;AF=0.037
NS=184;AF=0.011
NS=133;AF=0.173
NS=81;AF=0.012
NS=169;AF=0.124
NS=183;AF=0.016
NS=181;AF=0.221
NS=185;AF=0.019
NS=100;AF=0.170
NS=152;AF=0.013
NS=134;AF=0.466
NS=52;AF=0.154
NS=140;AF=0.021
NS=41;AF=0.024
NS=179;AF=0.059
NS=134;AF=0.045
NS=15;AF=0.167
NS=129;AF=0.039
NS=75;AF=0.127
NS=33;AF=0.152
NS=165;AF=0.052
NS=176;AF=0.080
NS=149;AF=0.104
NS=41;AF=0.207
NS=183;AF=0.055
NS=145;AF=0.134
NS=161;AF=0.127
NS=185;AF=0.011
NS=185;AF=0.024
NS=182;AF=0.011
NS=181;AF=0.036
NS=178;AF=0.039
NS=183;AF=0.011
NS=185;AF=0.065
NS=186;AF=0.062
NS=180;AF=0.061
NS=177;AF=0.025
NS=172;AF=0.035
NS=170;AF=0.124
NS=182;AF=0.121
NS=118;AF=0.220
NS=18;AF=0.056
NS=184;AF=0.019
NS=165;AF=0.015
NS=185;AF=0.022
NS=185;AF=0.019
NS=165;AF=0.073
NS=36;AF=0.167
NS=178;AF=0.031
NS=186;AF=0.062
NS=44;AF=0.011
NS=183;AF=0.016
NS=36;AF=0.028
NS=173;AF=0.142
NS=143;AF=0.098
NS=92;AF=0.016
NS=164;AF=0.067
NS=184;AF=0.022
NS=97;AF=0.036
NS=181;AF=0.058
NS=29;AF=0.052
NS=179;AF=0.017
NS=174;AF=0.029
NS=129;AF=0.050
NS=179;AF=0.302
NS=180;AF=0.017
NS=183;AF=0.025
NS=183;AF=0.016
NS=69;AF=0.203
NS=121;AF=0.190
NS=113;AF=0.186
NS=162;AF=0.117
NS=181;AF=0.014
NS=92;AF=0.092
NS=182;AF=0.025
NS=176;AF=0.051
NS=39;AF=0.038
NS=182;AF=0.022
NS=181;AF=0.017
NS=59;AF=0.212
NS=183;AF=0.011
NS=181;AF=0.309
NS=182;AF=0.082
NS=174;AF=0.043
NS=170;AF=0.179
NS=181;AF=0.080
NS=50;AF=0.020
NS=57;AF=0.026
NS=181;AF=0.039
NS=177;AF=0.215
NS=172;AF=0.134
NS=183;AF=0.046
NS=181;AF=0.033
NS=179;AF=0.151
NS=61;AF=0.008
NS=86;AF=0.186
NS=183;AF=0.033
NS=183;AF=0.202
NS=37;AF=0.216
NS=180;AF=0.017
NS=119;AF=0.017
NS=183;AF=0.055
NS=95;AF=0.121
NS=181;AF=0.083
NS=184;AF=0.011
NS=107;AF=0.159
NS=28;AF=0.196
NS=70;AF=0.193
NS=182;AF=0.049
NS=184;AF=0.024
NS=99;AF=0.187
NS=168;AF=0.054
NS=175;AF=0.057
NS=18;AF=0.167
NS=182;AF=0.027
NS=181;AF=0.094
NS=184;AF=0.076
NS=127;AF=0.043
NS=164;AF=0.192
NS=185;AF=0.014
NS=101;AF=0.173
NS=173;AF=0.012
NS=183;AF=0.011
NS=61;AF=0.131
NS=100;AF=0.110
NS=177;AF=0.082
NS=184;AF=0.084
NS=185;AF=0.046
NS=185;AF=0.011
NS=174;AF=0.057
NS=184;AF=0.022
NS=92;AF=0.022
NS=183;AF=0.016
NS=182;AF=0.033
NS=180;AF=0.039
NS=176;AF=0.060
NS=186;AF=0.013
NS=172;AF=0.154
NS=171;AF=0.038
NS=184;AF=0.014
NS=76;AF=0.276
NS=185;AF=0.014
NS=183;AF=0.016
NS=178;AF=0.020
NS=167;AF=0.096
NS=150;AF=0.140
NS=177;AF=0.492
NS=183;AF=0.063
NS=181;AF=0.055
NS=118;AF=0.153
NS=120;AF=0.092
NS=182;AF=0.011
NS=91;AF=0.066
NS=180;AF=0.017
NS=179;AF=0.425
NS=184;AF=0.024
NS=179;AF=0.020
NS=168;AF=0.030
NS=178;AF=0.034
NS=183;AF=0.038
NS=171;AF=0.047
NS=152;AF=0.056
NS=17;AF=0.147
NS=180;AF=0.022
NS=175;AF=0.103
NS=154;AF=0.078
NS=148;AF=0.024
NS=180;AF=0.083
NS=182;AF=0.014
NS=180;AF=0.050
NS=184;AF=0.049
NS=169;AF=0.012
NS=184;AF=0.019
NS=186;AF=0.013
NS=57;AF=0.053
NS=181;AF=0.113
NS=182;AF=0.143
NS=180;AF=0.017
NS=141;AF=0.199
NS=173;AF=0.061
NS=184;AF=0.011
NS=68;AF=0.015
NS=180;AF=0.014
NS=182;AF=0.019
NS=125;AF=0.024
NS=180;AF=0.069
NS=183;AF=0.014
NS=98;AF=0.051
NS=149;AF=0.034
NS=49;AF=0.020
NS=175;AF=0.143
NS=183;AF=0.019
NS=19;AF=0.053
NS=107;AF=0.028
NS=182;AF=0.055
NS=177;AF=0.031
NS=180;AF=0.039
NS=171;AF=0.053
NS=182;AF=0.011
NS=174;AF=0.020
NS=166;AF=0.464
NS=39;AF=0.205
NS=173;AF=0.101
NS=176;AF=0.051
NS=176;AF=0.014
NS=184;AF=0.016
NS=173;AF=0.012
NS=184;AF=0.014
NS=182;AF=0.016
NS=112;AF=0.013
NS=151;AF=0.036
NS=183;AF=0.036
NS=122;AF=0.012
NS=185;AF=0.030
NS=176;AF=0.017
NS=163;AF=0.037
NS=183;AF=0.011
NS=138;AF=0.170
NS=173;AF=0.014
NS=172;AF=0.485
NS=184;AF=0.068
NS=63;AF=0.238
NS=167;AF=0.015
NS=110;AF=0.200
NS=183;AF=0.011
NS=163;AF=0.175
NS=181;AF=0.025
NS=184;AF=0.016
NS=179;AF=0.045
NS=79;AF=0.063
NS=176;AF=0.057
NS=183;AF=0.079
NS=150;AF=0.180
NS=135;AF=0.093
NS=139;AF=0.079
NS=176;AF=0.131
NS=135;AF=0.089
NS=155;AF=0.145
NS=179;AF=0.028
NS=184;AF=0.030
NS=28;AF=0.125
NS=133;AF=0.026
NS=182;AF=0.030
NS=141;AF=0.071
NS=172;AF=0.017
NS=36;AF=0.139
NS=75;AF=0.280
NS=157;AF=0.032
NS=176;AF=0.020
NS=183;AF=0.025
NS=177;AF=0.116
NS=126;AF=0.087
NS=124;AF=0.073
NS=129;AF=0.457
NS=172;AF=0.015
NS=185;AF=0.024
NS=185;AF=0.011
NS=174;AF=0.057
NS=147;AF=0.034
NS=183;AF=0.098
NS=126;AF=0.056
NS=185;AF=0.146
NS=179;AF=0.028
NS=182;AF=0.044
NS=174;AF=0.057
NS=176;AF=0.060
NS=127;AF=0.098
NS=18;AF=0.222
NS=16;AF=0.031
NS=86;AF=0.157
NS=183;AF=0.112
NS=147;AF=0.116
NS=94;AF=0.069
NS=183;AF=0.011
NS=81;AF=0.025
NS=33;AF=0.061
NS=178;AF=0.056
NS=183;AF=0.057
NS=182;AF=0.044
NS=87;AF=0.167
NS=172;AF=0.145
NS=150;AF=0.013
NS=174;AF=0.101
NS=184;AF=0.043
NS=33;AF=0.045
NS=167;AF=0.275
NS=121;AF=0.012
NS=83;AF=0.452
NS=16;AF=0.125
NS=180;AF=0.022
NS=184;AF=0.022
NS=18;AF=0.028
NS=183;AF=0.033
NS=185;AF=0.373
NS=116;AF=0.453
NS=185;AF=0.227
NS=61;AF=0.025
NS=181;AF=0.025
NS=184;AF=0.071
NS=186;AF=0.086
NS=183;AF=0.038
NS=182;AF=0.011
NS=184;AF=0.022
NS=19;AF=0.105
NS=110;AF=0.018
NS=182;AF=0.052
NS=143;AF=0.087
NS=175;AF=0.023
NS=165;AF=0.012
NS=94;AF=0.080
NS=176;AF=0.011
NS=185;AF=0.014
NS=182;AF=0.047
NS=170;AF=0.159
NS=164;AF=0.040
NS=183;AF=0.404
NS=172;AF=0.067
NS=180;AF=0.019
NS=41;AF=0.049
NS=89;AF=0.073
NS=18;AF=0.083
NS=139;AF=0.137
NS=20;AF=0.075
NS=16;AF=0.250
NS=170;AF=0.062
NS=66;AF=0.023
NS=59;AF=0.025
NS=184;AF=0.342
NS=181;AF=0.011
NS=112;AF=0.031
NS=34;AF=0.029
NS=22;AF=0.023
NS=178;AF=0.020
NS=84;AF=0.065
NS=60;AF=0.133
NS=183;AF=0.046
NS=25;AF=0.160
NS=180;AF=0.461
NS=120;AF=0.104
NS=184;AF=0.027
NS=186;AF=0.024
NS=19;AF=0.158
NS=166;AF=0.075
NS=176;AF=0.037
NS=175;AF=0.014
NS=185;AF=0.019
NS=181;AF=0.011
NS=173;AF=0.040
NS=180;AF=0.067
NS=182;AF=0.066
NS=176;AF=0.034
NS=171;AF=0.091
NS=185;AF=0.011
NS=175;AF=0.017
NS=170;AF=0.015
NS=152;AF=0.095
NS=150;AF=0.043
NS=182;AF=0.052
NS=183;AF=0.019
NS=183;AF=0.066
NS=57;AF=0.184
NS=186;AF=0.011
NS=113;AF=0.168
NS=130;AF=0.062
NS=176;AF=0.094
NS=167;AF=0.096
NS=184;AF=0.046
NS=147;AF=0.024
NS=175;AF=0.034
NS=50;AF=0.060
NS=95;AF=0.021
NS=153;AF=0.088
NS=177;AF=0.025
NS=184;AF=0.043
NS=179;AF=0.115
NS=178;AF=0.014
NS=183;AF=0.014
NS=109;AF=0.018
NS=181;AF=0.011
NS=107;AF=0.178
NS=184;AF=0.038
NS=186;AF=0.013
NS=50;AF=0.130
NS=146;AF=0.086
NS=184;AF=0.011
NS=158;AF=0.108
NS=77;AF=0.071
NS=185;AF=0.011
NS=175;AF=0.049
NS=183;AF=0.251
NS=183;AF=0.306
NS=71;AF=0.211
NS=183;AF=0.030
NS=183;AF=0.030
NS=117;AF=0.179
NS=174;AF=0.026
NS=173;AF=0.038
NS=60;AF=0.142
NS=143;AF=0.042
NS=182;AF=0.041
NS=40;AF=0.088
NS=171;AF=0.026
NS=96;AF=0.172
NS=162;AF=0.077
NS=183;AF=0.014
NS=180;AF=0.019
NS=179;AF=0.047
NS=181;AF=0.011
NS=85;AF=0.012
NS=181;AF=0.022
NS=121;AF=0.037
NS=183;AF=0.052
NS=33;AF=0.455
NS=184;AF=0.035
NS=75;AF=0.047
NS=71;AF=0.092
NS=15;AF=0.333
NS=149;AF=0.013
NS=185;AF=0.032
NS=182;AF=0.019
NS=186;AF=0.019
NS=179;AF=0.073
NS=181;AF=0.387
NS=184;AF=0.035
NS=181;AF=0.028
NS=19;AF=0.079
NS=181;AF=0.066
NS=21;AF=0.071
NS=169;AF=0.047
NS=59;AF=0.102
NS=185;AF=0.014
NS=92;AF=0.446
NS=182;AF=0.058
NS=178;AF=0.065
NS=173;AF=0.145
NS=107;AF=0.093
NS=175;AF=0.086
NS=143;AF=0.010
NS=138;AF=0.072
NS=180;AF=0.011
NS=131;AF=0.099
NS=18;AF=0.056
NS=184;AF=0.011
NS=139;AF=0.076
NS=143;AF=0.091
NS=185;AF=0.030
NS=183;AF=0.079
NS=173;AF=0.058
NS=183;AF=0.068
NS=100;AF=0.085
NS=176;AF=0.017
NS=121;AF=0.095
NS=184;AF=0.024
NS=62;AF=0.016
NS=181;AF=0.014
NS=19;AF=0.026
NS=54;AF=0.056
NS=179;AF=0.017
NS=102;AF=0.172
NS=150;AF=0.013
NS=35;AF=0.043
NS=135;AF=0.163
NS=180;AF=0.017
NS=184;AF=0.027
NS=181;AF=0.022
NS=52;AF=0.029
NS=168;AF=0.185
NS=182;AF=0.011
NS=57;AF=0.184
NS=182;AF=0.107
NS=19;AF=0.184
NS=174;AF=0.057
NS=131;AF=0.015
NS=28;AF=0.018
NS=172;AF=0.017
NS=76;AF=0.013
NS=170;AF=0.068
NS=156;AF=0.051
NS=184;AF=0.073
NS=179;AF=0.056
NS=181;AF=0.072
NS=185;AF=0.014
NS=173;AF=0.049
NS=117;AF=0.248
NS=104;AF=0.038
NS=173;AF=0.012
NS=19;AF=0.026
NS=92;AF=0.152
NS=73;AF=0.089
NS=182;AF=0.148
NS=186;AF=0.129
NS=180;AF=0.011
NS=186;AF=0.013
NS=106;AF=0.028
NS=97;AF=0.082
NS=181;AF=0.019
NS=37;AF=0.041
NS=184;AF=0.022
NS=109;AF=0.014
NS=183;AF=0.027
NS=180;AF=0.031
NS=173;AF=0.358
NS=131;AF=0.187
NS=175;AF=0.040
NS=179;AF=0.050
NS=180;AF=0.053
NS=185;AF=0.014
NS=115;AF=0.013
NS=176;AF=0.017
NS=100;AF=0.080
NS=184;AF=0.016
NS=133;AF=0.075
NS=185;AF=0.019
NS=39;AF=0.013
NS=18;AF=0.389
NS=180;AF=0.017
NS=177;AF=0.054
NS=180;AF=0.017
NS=145;AF=0.072
NS=175;AF=0.020
NS=181;AF=0.028
NS=178;AF=0.011
NS=52;AF=0.019
NS=147;AF=0.068
NS=176;AF=0.034
NS=176;AF=0.210
NS=154;AF=0.273
NS=139;AF=0.097
NS=171;AF=0.105
NS=182;AF=0.126
NS=180;AF=0.014
NS=171;AF=0.085
NS=185;AF=0.016
NS=185;AF=0.049
NS=134;AF=0.060
NS=171;AF=0.044
NS=165;AF=0.012
NS=65;AF=0.031
NS=185;AF=0.019
NS=38;AF=0.118
NS=139;AF=0.165
NS=146;AF=0.134
NS=170;AF=0.088
NS=183;AF=0.055
NS=74;AF=0.014
NS=183;AF=0.112
NS=172;AF=0.087
NS=80;AF=0.150
NS=51;AF=0.029
NS=99;AF=0.081
NS=179;AF=0.154
NS=179;AF=0.067
NS=183;AF=0.027
NS=176;AF=0.088
NS=182;AF=0.019
NS=36;AF=0.042
NS=177;AF=0.110
NS=160;AF=0.084
NS=182;AF=0.036
NS=176;AF=0.040
NS=186;AF=0.091
NS=182;AF=0.077
NS=47;AF=0.021
NS=180;AF=0.108
NS=176;AF=0.057
NS=185;AF=0.022
NS=79;AF=0.095
NS=176;AF=0.136
NS=177;AF=0.073
NS=185;AF=0.011
NS=99;AF=0.237
NS=20;AF=0.350
NS=112;AF=0.076
NS=81;AF=0.179
NS=36;AF=0.111
NS=36;AF=0.278
NS=180;AF=0.017
NS=177;AF=0.042
NS=178;AF=0.065
NS=52;AF=0.010
NS=183;AF=0.098
NS=182;AF=0.022
NS=16;AF=0.031
NS=183;AF=0.082
NS=115;AF=0.217
NS=183;AF=0.074
NS=90;AF=0.111
NS=102;AF=0.098
NS=182;AF=0.080
NS=179;AF=0.011
NS=144;AF=0.066
NS=115;AF=0.130
NS=42;AF=0.012
NS=19;AF=0.132
NS=143;AF=0.101
NS=117;AF=0.026
NS=127;AF=0.039
NS=43;AF=0.093
NS=184;AF=0.011
NS=76;AF=0.382
NS=182;AF=0.099
NS=154;AF=0.162
NS=93;AF=0.108
NS=164;AF=0.140
NS=79;AF=0.234
NS=184;AF=0.052
NS=139;AF=0.227
NS=180;AF=0.011
NS=173;AF=0.101
NS=93;AF=0.145
NS=183;AF=0.137
NS=127;AF=0.091
NS=52;AF=0.115
NS=94;AF=0.106
NS=183;AF=0.011
NS=178;AF=0.014
NS=117;AF=0.060
NS=100;AF=0.190
NS=65;AF=0.046
NS=147;AF=0.429
NS=145;AF=0.086
NS=177;AF=0.040
NS=125;AF=0.076
NS=184;AF=0.133
NS=20;AF=0.025
NS=148;AF=0.111
NS=112;AF=0.174
NS=182;AF=0.126
NS=179;AF=0.106
NS=154;AF=0.286
NS=167;AF=0.075
NS=178;AF=0.017
NS=36;AF=0.236
NS=55;AF=0.155
NS=111;AF=0.018
NS=173;AF=0.205
NS=139;AF=0.205
NS=176;AF=0.142
NS=135;AF=0.185
NS=184;AF=0.019
NS=20;AF=0.100
NS=185;AF=0.065
NS=175;AF=0.063
NS=129;AF=0.081
NS=38;AF=0.039
NS=175;AF=0.043
NS=179;AF=0.034
NS=62;AF=0.250
NS=174;AF=0.322
NS=136;AF=0.191
NS=105;AF=0.362
NS=166;AF=0.090
NS=142;AF=0.095
NS=182;AF=0.077
NS=181;AF=0.116
NS=105;AF=0.029
NS=178;AF=0.073
NS=179;AF=0.045
NS=53;AF=0.104
NS=71;AF=0.056
NS=103;AF=0.024
NS=179;AF=0.162
NS=33;AF=0.015
NS=40;AF=0.025
NS=116;AF=0.069
NS=51;AF=0.039
NS=180;AF=0.147
NS=185;AF=0.068
NS=140;AF=0.036
NS=181;AF=0.011
NS=16;AF=0.125
NS=18;AF=0.028
NS=59;AF=0.076
NS=151;AF=0.086
NS=184;AF=0.052
NS=77;AF=0.065
NS=146;AF=0.072
NS=18;AF=0.111
NS=182;AF=0.027
NS=185;AF=0.411
NS=185;AF=0.411
NS=184;AF=0.489
NS=185;AF=0.422
NS=96;AF=0.208
NS=127;AF=0.039
NS=180;AF=0.064
NS=137;AF=0.055
NS=120;AF=0.079
NS=77;AF=0.188
NS=16;AF=0.031
NS=177;AF=0.065
NS=182;AF=0.025
NS=92;AF=0.217
NS=96;AF=0.089
NS=117;AF=0.013
NS=166;AF=0.105
NS=127;AF=0.138
NS=172;AF=0.058
NS=184;AF=0.022
NS=151;AF=0.129
NS=35;AF=0.043
NS=177;AF=0.023
NS=35;AF=0.086
NS=178;AF=0.034
NS=19;AF=0.211
NS=181;AF=0.061
NS=177;AF=0.107
NS=180;AF=0.017
NS=183;AF=0.016
NS=67;AF=0.022
NS=184;AF=0.014
NS=163;AF=0.129
NS=129;AF=0.120
NS=185;AF=0.027
NS=181;AF=0.022
NS=185;AF=0.022
NS=182;AF=0.027
NS=75;AF=0.027
NS=148;AF=0.010
NS=35;AF=0.200
NS=177;AF=0.025
NS=182;AF=0.019
NS=38;AF=0.224
NS=105;AF=0.195
NS=185;AF=0.032
NS=181;AF=0.033
NS=179;AF=0.039
NS=183;AF=0.016
NS=185;AF=0.027
NS=107;AF=0.065
NS=59;AF=0.008
NS=182;AF=0.016
NS=180;AF=0.017
NS=181;AF=0.033
NS=175;AF=0.017
NS=185;AF=0.041
NS=185;AF=0.014
NS=181;AF=0.030
NS=186;AF=0.011
NS=19;AF=0.263
NS=79;AF=0.209
NS=117;AF=0.115
NS=180;AF=0.014
NS=69;AF=0.116
NS=177;AF=0.031
NS=74;AF=0.176
NS=184;AF=0.014
NS=176;AF=0.051
NS=180;AF=0.119
NS=123;AF=0.370
NS=19;AF=0.026
NS=177;AF=0.040
NS=181;AF=0.011
NS=22;AF=0.091
NS=155;AF=0.119
NS=181;AF=0.052
NS=178;AF=0.034
NS=143;AF=0.066
NS=61;AF=0.098
NS=184;AF=0.016
NS=166;AF=0.060
NS=185;AF=0.014
NS=184;AF=0.038
NS=181;AF=0.022
NS=134;AF=0.045
NS=112;AF=0.040
NS=178;AF=0.028
NS=174;AF=0.109
NS=152;AF=0.480
NS=170;AF=0.476
NS=182;AF=0.014
NS=177;AF=0.011
NS=182;AF=0.011
NS=112;AF=0.054
NS=134;AF=0.108
NS=184;AF=0.016
NS=55;AF=0.318
NS=177;AF=0.356
NS=64;AF=0.219
NS=172;AF=0.012
NS=89;AF=0.073
NS=183;AF=0.148
NS=180;AF=0.100
NS=173;AF=0.058
NS=140;AF=0.064
NS=52;AF=0.260
NS=184;AF=0.114
NS=77;AF=0.026
NS=96;AF=0.151
NS=152;AF=0.023
NS=156;AF=0.099
NS=148;AF=0.081
NS=148;AF=0.145
NS=147;AF=0.092
NS=181;AF=0.022
NS=130;AF=0.185
NS=96;AF=0.031
NS=185;AF=0.065
NS=147;AF=0.167
NS=18;AF=0.028
NS=129;AF=0.070
NS=184;AF=0.057
NS=182;AF=0.162
NS=182;AF=0.019
NS=185;AF=0.089
NS=179;AF=0.014
NS=16;AF=0.156
NS=35;AF=0.029
NS=185;AF=0.073
NS=62;AF=0.169
NS=90;AF=0.061
NS=85;AF=0.194
NS=177;AF=0.497
NS=175;AF=0.037
NS=166;AF=0.093
NS=124;AF=0.085
NS=182;AF=0.036
NS=56;AF=0.411
NS=166;AF=0.027
NS=41;AF=0.024
NS=176;AF=0.043
NS=181;AF=0.080
NS=60;AF=0.092
NS=117;AF=0.329
NS=137;AF=0.230
NS=82;AF=0.030
NS=23;AF=0.261
NS=172;AF=0.023
NS=181;AF=0.072
NS=130;AF=0.100
NS=185;AF=0.016
NS=184;AF=0.071
NS=75;AF=0.213
NS=28;AF=0.161
NS=175;AF=0.286
NS=183;AF=0.022
NS=183;AF=0.025
NS=58;AF=0.026
NS=183;AF=0.025
NS=155;AF=0.052
NS=183;AF=0.148
NS=180;AF=0.039
NS=177;AF=0.028
NS=157;AF=0.025
NS=73;AF=0.205
NS=111;AF=0.023
NS=181;AF=0.124
NS=69;AF=0.203
NS=176;AF=0.142
NS=186;AF=0.339
NS=21;AF=0.190
NS=185;AF=0.027
NS=79;AF=0.076
NS=174;AF=0.098
NS=168;AF=0.095
NS=18;AF=0.056
NS=184;AF=0.016
NS=180;AF=0.031
NS=182;AF=0.082
NS=179;AF=0.042
NS=177;AF=0.023
NS=185;AF=0.097
NS=49;AF=0.010
NS=153;AF=0.144
NS=77;AF=0.026
NS=16;AF=0.031
NS=185;AF=0.027
NS=36;AF=0.250
NS=19;AF=0.026
NS=171;AF=0.137
NS=184;AF=0.011
NS=41;AF=0.073
NS=37;AF=0.081
NS=174;AF=0.011
NS=171;AF=0.012
NS=33;AF=0.258
NS=22;AF=0.159
NS=185;AF=0.016
NS=76;AF=0.263
NS=166;AF=0.027
NS=184;AF=0.019
NS=16;AF=0.375
NS=41;AF=0.341
NS=177;AF=0.025
NS=175;AF=0.034
NS=169;AF=0.036
NS=51;AF=0.373
NS=135;AF=0.489
NS=44;AF=0.011
NS=180;AF=0.039
NS=73;AF=0.075
NS=165;AF=0.197
NS=183;AF=0.016
NS=171;AF=0.018
NS=183;AF=0.022
NS=184;AF=0.484
NS=185;AF=0.492
NS=154;AF=0.016
NS=157;AF=0.022
NS=141;AF=0.035
NS=74;AF=0.020
NS=182;AF=0.052
NS=174;AF=0.043
NS=155;AF=0.090
NS=183;AF=0.014
NS=122;AF=0.049
NS=180;AF=0.025
NS=178;AF=0.143
NS=174;AF=0.046
NS=171;AF=0.070
NS=179;AF=0.014
NS=177;AF=0.025
NS=148;AF=0.101
NS=16;AF=0.500
NS=128;AF=0.082
NS=129;AF=0.070
NS=98;AF=0.015
NS=21;AF=0.048
NS=181;AF=0.011
NS=186;AF=0.086
NS=186;AF=0.102
NS=18;AF=0.056
NS=20;AF=0.250
NS=109;AF=0.018
NS=176;AF=0.062
NS=103;AF=0.015
NS=183;AF=0.025
NS=151;AF=0.050
NS=180;AF=0.047
NS=180;AF=0.028
NS=167;AF=0.042
NS=145;AF=0.034
NS=183;AF=0.087
NS=184;AF=0.103
NS=130;AF=0.015
NS=186;AF=0.016
NS=179;AF=0.095
NS=184;AF=0.041
NS=92;AF=0.016
NS=178;AF=0.084
NS=176;AF=0.091
NS=185;AF=0.073
NS=182;AF=0.052
NS=182;AF=0.055
NS=176;AF=0.026
NS=181;AF=0.044
NS=141;AF=0.014
NS=182;AF=0.011
NS=167;AF=0.048
NS=182;AF=0.063
NS=176;AF=0.085
NS=179;AF=0.053
NS=184;AF=0.019
NS=173;AF=0.032
NS=182;AF=0.038
NS=17;AF=0.118
NS=181;AF=0.017
NS=173;AF=0.069
NS=80;AF=0.156
NS=175;AF=0.017
NS=172;AF=0.119
NS=41;AF=0.012
NS=182;AF=0.027
NS=180;AF=0.069
NS=174;AF=0.043
NS=55;AF=0.209
NS=185;AF=0.011
NS=19;AF=0.079
NS=16;AF=0.094
NS=176;AF=0.116
NS=78;AF=0.192
NS=178;AF=0.039
NS=176;AF=0.153
NS=15;AF=0.400
NS=180;AF=0.050
NS=57;AF=0.079
NS=122;AF=0.066
NS=182;AF=0.014
NS=120;AF=0.242
NS=100;AF=0.115
NS=177;AF=0.048
NS=49;AF=0.031
NS=173;AF=0.090
NS=153;AF=0.052
NS=184;AF=0.022
NS=167;AF=0.027
NS=91;AF=0.044
NS=57;AF=0.053
NS=172;AF=0.023
NS=118;AF=0.076
NS=123;AF=0.110
NS=181;AF=0.033
NS=136;AF=0.026
NS=122;AF=0.168
NS=178;AF=0.017
NS=98;AF=0.051
NS=175;AF=0.037
NS=142;AF=0.021
NS=171;AF=0.047
NS=184;AF=0.473
NS=184;AF=0.446
NS=184;AF=0.024
NS=179;AF=0.047
NS=182;AF=0.030
NS=184;AF=0.041
NS=116;AF=0.108
NS=96;AF=0.010
NS=173;AF=0.145
NS=162;AF=0.210
NS=176;AF=0.014
NS=175;AF=0.080
NS=124;AF=0.173
NS=175;AF=0.206
NS=184;AF=0.016
NS=136;AF=0.088
NS=171;AF=0.029
NS=134;AF=0.019
NS=20;AF=0.200
NS=140;AF=0.264
NS=18;AF=0.028
NS=185;AF=0.011
NS=185;AF=0.014
NS=48;AF=0.167
NS=183;AF=0.011
NS=178;AF=0.084
NS=184;AF=0.019
NS=118;AF=0.127
NS=182;AF=0.025
NS=17;AF=0.147
NS=139;AF=0.126
NS=176;AF=0.077
NS=173;AF=0.072
NS=184;AF=0.024
NS=107;AF=0.075
NS=184;AF=0.011
NS=156;AF=0.090
NS=166;AF=0.021
NS=96;AF=0.151
NS=186;AF=0.011
NS=178;AF=0.230
NS=95;AF=0.174
NS=56;AF=0.214
NS=86;AF=0.023
NS=183;AF=0.027
NS=180;AF=0.058
NS=51;AF=0.392
NS=182;AF=0.016
NS=178;AF=0.028
NS=148;AF=0.199
NS=115;AF=0.052
NS=26;AF=0.019
NS=166;AF=0.054
NS=17;AF=0.265
NS=180;AF=0.128
NS=182;AF=0.014
NS=184;AF=0.033
NS=176;AF=0.091
NS=34;AF=0.059
NS=175;AF=0.031
NS=139;AF=0.151
NS=48;AF=0.042
NS=170;AF=0.121
NS=181;AF=0.039
NS=186;AF=0.016
NS=172;AF=0.154
NS=176;AF=0.102
NS=170;AF=0.100
NS=184;AF=0.011
NS=151;AF=0.066
NS=172;AF=0.026
NS=89;AF=0.247
NS=183;AF=0.014
NS=182;AF=0.060
NS=182;AF=0.052
NS=19;AF=0.132
NS=59;AF=0.034
NS=179;AF=0.017
NS=103;AF=0.034
NS=178;AF=0.062
NS=184;AF=0.024
NS=185;AF=0.027
NS=15;AF=0.100
NS=183;AF=0.011
NS=35;AF=0.314
NS=183;AF=0.019
NS=173;AF=0.078
NS=57;AF=0.132
NS=18;AF=0.083
NS=53;AF=0.226
NS=185;AF=0.011
NS=140;AF=0.057
NS=179;AF=0.070
NS=180;AF=0.031
NS=58;AF=0.052
NS=53;AF=0.047
NS=111;AF=0.203
NS=35;AF=0.043
NS=185;AF=0.065
NS=183;AF=0.033
NS=40;AF=0.475
NS=182;AF=0.044
NS=178;AF=0.014
NS=91;AF=0.082
NS=177;AF=0.042
NS=98;AF=0.281
NS=183;AF=0.022
NS=185;AF=0.019
NS=185;AF=0.038
NS=175;AF=0.034
NS=180;AF=0.117
NS=166;AF=0.093
NS=169;AF=0.033
NS=183;AF=0.071
NS=114;AF=0.053
NS=180;AF=0.022
NS=164;AF=0.207
NS=38;AF=0.079
NS=22;AF=0.136
NS=19;AF=0.053
NS=179;AF=0.034
NS=185;AF=0.016
NS=179;AF=0.059
NS=185;AF=0.027
NS=37;AF=0.068
NS=171;AF=0.015
NS=183;AF=0.014
NS=167;AF=0.018
NS=140;AF=0.021
NS=60;AF=0.083
NS=69;AF=0.080
NS=186;AF=0.067
NS=73;AF=0.014
NS=149;AF=0.030
NS=167;AF=0.048
NS=164;AF=0.037
NS=182;AF=0.019
NS=185;AF=0.054
NS=117;AF=0.171
NS=182;AF=0.016
NS=180;AF=0.047
NS=185;AF=0.019
NS=152;AF=0.020
NS=150;AF=0.013
NS=179;AF=0.025
NS=179;AF=0.028
NS=15;AF=0.133
NS=131;AF=0.233
NS=171;AF=0.023
NS=178;AF=0.065
NS=178;AF=0.042
NS=20;AF=0.025
NS=158;AF=0.149
NS=176;AF=0.128
NS=185;AF=0.038
NS=185;AF=0.084
NS=178;AF=0.059
NS=176;AF=0.040
NS=149;AF=0.134
NS=181;AF=0.011
NS=126;AF=0.012
NS=150;AF=0.060
NS=181;AF=0.022
NS=147;AF=0.078
NS=141;AF=0.035
NS=175;AF=0.011
NS=149;AF=0.027
NS=180;AF=0.011
NS=182;AF=0.044
NS=179;AF=0.014
NS=183;AF=0.016
NS=183;AF=0.014
NS=104;AF=0.106
NS=18;AF=0.111
NS=103;AF=0.019
NS=140;AF=0.107
NS=139;AF=0.108
NS=57;AF=0.246
NS=180;AF=0.133
NS=175;AF=0.034
NS=39;AF=0.013
NS=184;AF=0.014
NS=183;AF=0.019
NS=181;AF=0.033
NS=86;AF=0.017
NS=178;AF=0.073
NS=185;AF=0.319
NS=36;AF=0.167
NS=57;AF=0.044
NS=55;AF=0.236
NS=183;AF=0.057
NS=184;AF=0.019
NS=184;AF=0.266
NS=171;AF=0.023
NS=181;AF=0.099
NS=185;AF=0.076
NS=145;AF=0.114
NS=148;AF=0.291
NS=169;AF=0.041
NS=169;AF=0.047
NS=185;AF=0.189
NS=185;AF=0.019
NS=72;AF=0.056
NS=180;AF=0.036
NS=180;AF=0.017
NS=182;AF=0.016
NS=98;AF=0.077
NS=185;AF=0.059
NS=176;AF=0.020
NS=186;AF=0.019
NS=86;AF=0.233
NS=42;AF=0.369
NS=180;AF=0.039
NS=135;AF=0.011
NS=135;AF=0.022
NS=184;AF=0.027
NS=168;AF=0.018
NS=179;AF=0.056
NS=182;AF=0.019
NS=185;AF=0.054
NS=145;AF=0.172
NS=183;AF=0.014
NS=167;AF=0.066
NS=172;AF=0.078
NS=181;AF=0.052
NS=156;AF=0.019
NS=122;AF=0.086
NS=136;AF=0.243
NS=183;AF=0.131
NS=184;AF=0.011
NS=154;AF=0.013
NS=117;AF=0.017
NS=76;AF=0.020
NS=181;AF=0.014
NS=71;AF=0.092
NS=144;AF=0.028
NS=178;AF=0.017
NS=20;AF=0.150
NS=138;AF=0.101
NS=184;AF=0.024
NS=173;AF=0.020
NS=185;AF=0.024
NS=183;AF=0.019
NS=182;AF=0.091
NS=42;AF=0.476
NS=91;AF=0.016
NS=176;AF=0.136
NS=176;AF=0.023
NS=179;AF=0.011
NS=126;AF=0.111
NS=171;AF=0.018
NS=161;AF=0.078
NS=102;AF=0.044
NS=181;AF=0.105
NS=183;AF=0.052
NS=184;AF=0.068
NS=56;AF=0.179
NS=183;AF=0.022
NS=184;AF=0.016
NS=92;AF=0.190
NS=173;AF=0.012
NS=184;AF=0.016
NS=181;AF=0.331
NS=178;AF=0.121
NS=98;AF=0.087
NS=172;AF=0.102
NS=182;AF=0.170
NS=181;AF=0.017
NS=176;AF=0.091
NS=146;AF=0.120
NS=185;AF=0.168
NS=186;AF=0.054
NS=175;AF=0.043
NS=185;AF=0.011
NS=115;AF=0.083
NS=172;AF=0.015
NS=18;AF=0.194
NS=173;AF=0.107
NS=185;AF=0.032
NS=145;AF=0.103
NS=181;AF=0.028
NS=184;AF=0.035
NS=172;AF=0.145
NS=183;AF=0.068
NS=176;AF=0.028
NS=184;AF=0.011
NS=180;AF=0.019
NS=182;AF=0.022
NS=62;AF=0.008
NS=157;AF=0.032
NS=123;AF=0.236
NS=183;AF=0.240
NS=179;AF=0.120
NS=145;AF=0.193
NS=178;AF=0.028
NS=79;AF=0.165
NS=117;AF=0.013
NS=176;AF=0.102
NS=136;AF=0.037
NS=63;AF=0.190
NS=179;AF=0.022
NS=179;AF=0.028
NS=185;AF=0.011
NS=35;AF=0.057
NS=183;AF=0.016
NS=182;AF=0.016
NS=178;AF=0.028
NS=119;AF=0.008
NS=177;AF=0.031
NS=175;AF=0.043
NS=44;AF=0.227
NS=176;AF=0.403
NS=179;AF=0.059
NS=185;AF=0.051
NS=182;AF=0.041
NS=185;AF=0.016
NS=139;AF=0.054
NS=168;AF=0.039
NS=167;AF=0.018
NS=185;AF=0.014
NS=51;AF=0.265
NS=117;AF=0.440
NS=64;AF=0.031
NS=179;AF=0.036
NS=184;AF=0.054
NS=179;AF=0.047
NS=168;AF=0.068
NS=178;AF=0.039
NS=171;AF=0.015
NS=173;AF=0.035
NS=185;AF=0.014
NS=37;AF=0.027
NS=182;AF=0.014
NS=172;AF=0.015
NS=182;AF=0.014
NS=176;AF=0.011
NS=175;AF=0.063
NS=179;AF=0.034
NS=184;AF=0.052
NS=128;AF=0.406
NS=33;AF=0.030
NS=186;AF=0.056
NS=181;AF=0.039
NS=180;AF=0.061
NS=177;AF=0.059
NS=146;AF=0.014
NS=183;AF=0.071
NS=164;AF=0.165
NS=181;AF=0.011
NS=182;AF=0.016
NS=152;AF=0.145
NS=182;AF=0.093
NS=15;AF=0.300
NS=93;AF=0.102
NS=142;AF=0.204
NS=183;AF=0.052
NS=58;AF=0.095
NS=40;AF=0.025
NS=175;AF=0.034
NS=138;AF=0.029
NS=17;AF=0.235
NS=182;AF=0.011
NS=183;AF=0.011
NS=183;AF=0.022
NS=125;AF=0.012
NS=181;AF=0.075
NS=182;AF=0.118
NS=185;AF=0.011
NS=175;AF=0.203
NS=40;AF=0.012
NS=75;AF=0.040
NS=29;AF=0.138
NS=172;AF=0.012
NS=174;AF=0.017
NS=186;AF=0.032
NS=178;AF=0.124
NS=183;AF=0.044
NS=167;AF=0.051
NS=180;AF=0.278
NS=178;AF=0.343
NS=181;AF=0.193
NS=17;AF=0.059
NS=94;AF=0.101
NS=173;AF=0.064
NS=185;AF=0.016
NS=183;AF=0.022
NS=169;AF=0.059
NS=181;AF=0.028
NS=140;AF=0.064
NS=120;AF=0.138
NS=143;AF=0.175
NS=185;AF=0.068
NS=56;AF=0.482
NS=177;AF=0.025
NS=184;AF=0.014
NS=181;AF=0.011
NS=184;AF=0.022
NS=183;AF=0.033
NS=178;AF=0.031
NS=129;AF=0.027
NS=172;AF=0.061
NS=183;AF=0.137
NS=58;AF=0.103
NS=185;AF=0.024
NS=184;AF=0.014
NS=151;AF=0.020
NS=178;AF=0.014
NS=95;AF=0.189
NS=174;AF=0.034
NS=182;AF=0.016
NS=172;AF=0.087
NS=180;AF=0.022
NS=101;AF=0.243
NS=146;AF=0.051
NS=121;AF=0.017
NS=64;AF=0.055
NS=73;AF=0.123
NS=112;AF=0.116
NS=118;AF=0.021
NS=179;AF=0.436
NS=38;AF=0.171
NS=185;AF=0.022
NS=139;AF=0.137
NS=113;AF=0.013
NS=52;AF=0.019
NS=113;AF=0.013
NS=34;AF=0.015
NS=116;AF=0.112
NS=28;AF=0.214
NS=179;AF=0.020
NS=183;AF=0.044
NS=180;AF=0.028
NS=181;AF=0.014
NS=145;AF=0.031
NS=183;AF=0.011
NS=80;AF=0.100
NS=183;AF=0.022
NS=178;AF=0.017
NS=178;AF=0.017
NS=79;AF=0.241
NS=185;AF=0.449
NS=138;AF=0.014
NS=174;AF=0.011
NS=184;AF=0.014
NS=90;AF=0.006
NS=35;AF=0.214
NS=17;AF=0.029
NS=172;AF=0.015
NS=75;AF=0.167
NS=110;AF=0.036
NS=148;AF=0.020
NS=68;AF=0.074
NS=21;AF=0.143
NS=185;AF=0.049
NS=181;AF=0.025
NS=180;AF=0.022
NS=20;AF=0.075
NS=120;AF=0.012
NS=180;AF=0.044
NS=147;AF=0.014
NS=184;AF=0.011
NS=182;AF=0.011
NS=73;AF=0.027
NS=183;AF=0.036
NS=107;AF=0.079
NS=114;AF=0.092
NS=138;AF=0.058
NS=182;AF=0.016
NS=67;AF=0.097
NS=180;AF=0.039
NS=105;AF=0.024
NS=72;AF=0.007
NS=79;AF=0.025
NS=19;AF=0.026
NS=37;AF=0.257
NS=120;AF=0.054
NS=102;AF=0.078
NS=95;AF=0.032
NS=146;AF=0.096
NS=185;AF=0.014
NS=148;AF=0.014
NS=93;AF=0.027
NS=184;AF=0.011
NS=174;AF=0.103
NS=182;AF=0.014
NS=184;AF=0.060
NS=181;AF=0.036
NS=174;AF=0.017
NS=170;AF=0.082
NS=62;AF=0.097
NS=172;AF=0.186
NS=71;AF=0.056
NS=63;AF=0.135
NS=144;AF=0.094
NS=178;AF=0.022
NS=140;AF=0.286
NS=186;AF=0.011
NS=56;AF=0.080
NS=178;AF=0.034
NS=184;AF=0.065
NS=97;AF=0.237
NS=176;AF=0.156
NS=183;AF=0.240
NS=185;AF=0.232
NS=129;AF=0.174
NS=185;AF=0.014
NS=39;AF=0.013
NS=95;AF=0.021
NS=170;AF=0.091
NS=175;AF=0.046
NS=155;AF=0.039
NS=61;AF=0.025
NS=183;AF=0.011
NS=21;AF=0.048
NS=72;AF=0.222
NS=170;AF=0.079
NS=185;AF=0.016
NS=184;AF=0.065
NS=184;AF=0.062
NS=180;AF=0.019
NS=183;AF=0.016
NS=169;AF=0.127
NS=81;AF=0.074
NS=83;AF=0.060
NS=19;AF=0.289
NS=179;AF=0.028
NS=179;AF=0.081
NS=183;AF=0.022
NS=164;AF=0.043
NS=60;AF=0.383
NS=119;AF=0.475
NS=77;AF=0.188
NS=185;AF=0.019
NS=182;AF=0.014
NS=171;AF=0.035
NS=186;AF=0.013
NS=184;AF=0.027
NS=183;AF=0.011
NS=182;AF=0.038
NS=75;AF=0.020
NS=185;AF=0.016
NS=88;AF=0.477
NS=56;AF=0.152
NS=111;AF=0.081
NS=186;AF=0.038
NS=186;AF=0.108
NS=175;AF=0.011
NS=178;AF=0.067
NS=180;AF=0.017
NS=186;AF=0.011
NS=166;AF=0.181
NS=185;AF=0.232
NS=179;AF=0.073
NS=182;AF=0.187
NS=184;AF=0.168
NS=163;AF=0.055
NS=19;AF=0.026
NS=16;AF=0.438
NS=173;AF=0.017
NS=163;AF=0.040
NS=17;AF=0.029
NS=178;AF=0.042
NS=180;AF=0.022
NS=130;AF=0.115
NS=185;AF=0.011
NS=70;AF=0.136
NS=36;AF=0.069
NS=184;AF=0.060
NS=53;AF=0.132
NS=179;AF=0.022
NS=178;AF=0.157
NS=20;AF=0.100
NS=182;AF=0.027
NS=183;AF=0.044
NS=185;AF=0.016
NS=167;AF=0.063
NS=131;AF=0.050
NS=178;AF=0.025
NS=181;AF=0.086
NS=136;AF=0.191
NS=182;AF=0.074
NS=173;AF=0.017
NS=18;AF=0.139
NS=23;AF=0.043
NS=72;AF=0.208
NS=185;AF=0.062
NS=52;AF=0.048
NS=124;AF=0.109
NS=184;AF=0.011
NS=185;AF=0.011
NS=79;AF=0.101
NS=166;AF=0.208
NS=151;AF=0.126
NS=92;AF=0.179
NS=184;AF=0.035
NS=31;AF=0.097
NS=184;AF=0.016
NS=173;AF=0.035
NS=176;AF=0.051
NS=177;AF=0.037
NS=21;AF=0.143
NS=171;AF=0.105
NS=185;AF=0.459
NS=118;AF=0.051
NS=81;AF=0.049
NS=121;AF=0.165
NS=84;AF=0.167
NS=175;AF=0.117
NS=181;AF=0.022
NS=171;AF=0.079
NS=148;AF=0.030
NS=122;AF=0.020
NS=39;AF=0.077
NS=179;AF=0.025
NS=185;AF=0.014
NS=22;AF=0.045
NS=184;AF=0.035
NS=145;AF=0.093
NS=185;AF=0.119
NS=164;AF=0.082
NS=42;AF=0.048
NS=177;AF=0.090
NS=82;AF=0.018
NS=37;AF=0.081
NS=56;AF=0.268
NS=184;AF=0.380
NS=131;AF=0.034
NS=175;AF=0.040
NS=153;AF=0.075
NS=173;AF=0.012
NS=181;AF=0.069
NS=131;AF=0.351
NS=179;AF=0.014
NS=184;AF=0.016
NS=128;AF=0.023
NS=184;AF=0.011
NS=182;AF=0.019
NS=182;AF=0.036
NS=173;AF=0.038
NS=77;AF=0.214
NS=20;AF=0.400
NS=174;AF=0.029
NS=185;AF=0.030
NS=185;AF=0.038
NS=173;AF=0.046
NS=149;AF=0.013
NS=185;AF=0.016
NS=184;AF=0.076
NS=174;AF=0.049
NS=53;AF=0.047
NS=170;AF=0.071
NS=169;AF=0.030
NS=184;AF=0.090
NS=181;AF=0.058
NS=186;AF=0.062
NS=184;AF=0.049
NS=185;AF=0.043
NS=185;AF=0.465
NS=123;AF=0.085
NS=171;AF=0.035
NS=181;AF=0.025
NS=92;AF=0.071
NS=147;AF=0.078
NS=175;AF=0.043
NS=175;AF=0.043
NS=185;AF=0.014
NS=177;AF=0.023
NS=96;AF=0.115
NS=185;AF=0.019
NS=185;AF=0.016
NS=179;AF=0.017
NS=178;AF=0.067
NS=16;AF=0.062
NS=179;AF=0.028
NS=171;AF=0.094
NS=181;AF=0.017
NS=98;AF=0.117
NS=182;AF=0.041
NS=140;AF=0.121
NS=130;AF=0.115
NS=167;AF=0.132
NS=182;AF=0.011
NS=177;AF=0.017
NS=98;AF=0.071
NS=171;AF=0.073
NS=180;AF=0.094
NS=150;AF=0.033
NS=181;AF=0.011
NS=42;AF=0.202
NS=134;AF=0.187
NS=178;AF=0.011
NS=179;AF=0.081
NS=176;AF=0.028
NS=109;AF=0.248
NS=101;AF=0.025
NS=113;AF=0.159
NS=183;AF=0.052
NS=181;AF=0.025
NS=183;AF=0.492
NS=171;AF=0.061
NS=54;AF=0.204
NS=177;AF=0.054
NS=177;AF=0.048
NS=182;AF=0.027
NS=111;AF=0.180
NS=40;AF=0.025
NS=122;AF=0.025
NS=22;AF=0.250
NS=185;AF=0.024
NS=109;AF=0.028
NS=186;AF=0.040
NS=184;AF=0.011
NS=166;AF=0.184
NS=43;AF=0.163
NS=183;AF=0.030
NS=78;AF=0.167
NS=163;AF=0.067
NS=60;AF=0.033
NS=106;AF=0.033
NS=144;AF=0.073
NS=126;AF=0.127
NS=174;AF=0.023
NS=174;AF=0.034
NS=186;AF=0.016
NS=176;AF=0.028
NS=38;AF=0.158
NS=114;AF=0.127
NS=59;AF=0.068
NS=182;AF=0.063
NS=142;AF=0.190
NS=41;AF=0.110
NS=40;AF=0.325
NS=176;AF=0.057
NS=185;AF=0.030
NS=142;AF=0.021
NS=170;AF=0.071
NS=182;AF=0.033
NS=106;AF=0.151
NS=184;AF=0.014
NS=180;AF=0.106
NS=39;AF=0.128
NS=96;AF=0.031
NS=178;AF=0.017
NS=179;AF=0.095
NS=180;AF=0.061
NS=119;AF=0.139
NS=93;AF=0.274
NS=185;AF=0.014
NS=119;AF=0.025
NS=165;AF=0.045
NS=182;AF=0.055
NS=93;AF=0.016
NS=33;AF=0.076
NS=167;AF=0.096
NS=43;AF=0.244
NS=182;AF=0.429
NS=180;AF=0.047
NS=55;AF=0.073
NS=68;AF=0.007
NS=184;AF=0.022
NS=182;AF=0.038
NS=100;AF=0.070
NS=94;AF=0.032
NS=185;AF=0.035
NS=180;AF=0.200
NS=19;AF=0.053
NS=173;AF=0.139
NS=179;AF=0.017
NS=120;AF=0.067
NS=178;AF=0.112
NS=183;AF=0.019
NS=179;AF=0.028
NS=176;AF=0.472
NS=178;AF=0.014
NS=50;AF=0.010
NS=180;AF=0.011
NS=112;AF=0.045
NS=162;AF=0.015
NS=168;AF=0.122
NS=181;AF=0.019
NS=182;AF=0.014
NS=166;AF=0.021
NS=182;AF=0.063
NS=74;AF=0.047
NS=100;AF=0.105
NS=180;AF=0.278
NS=184;AF=0.049
NS=181;AF=0.039
NS=185;AF=0.011
NS=180;AF=0.056
NS=93;AF=0.269
NS=177;AF=0.079
NS=36;AF=0.111
NS=118;AF=0.072
NS=145;AF=0.079
NS=186;AF=0.075
NS=16;AF=0.125
NS=111;AF=0.180
NS=185;AF=0.016
NS=175;AF=0.049
NS=134;AF=0.078
NS=146;AF=0.027
NS=186;AF=0.016
NS=183;AF=0.019
NS=182;AF=0.016
NS=172;AF=0.157
NS=93;AF=0.102
NS=184;AF=0.299
NS=185;AF=0.016
NS=81;AF=0.216
NS=169;AF=0.089
NS=177;AF=0.025
NS=130;AF=0.088
NS=18;AF=0.194
NS=169;AF=0.050
NS=83;AF=0.012
NS=182;AF=0.038
NS=182;AF=0.063
NS=170;AF=0.041
NS=57;AF=0.140
NS=185;AF=0.041
NS=179;AF=0.092
NS=184;AF=0.071
NS=162;AF=0.086
NS=178;AF=0.067
NS=178;AF=0.056
NS=182;AF=0.055
NS=178;AF=0.022
NS=58;AF=0.190
NS=168;AF=0.039
NS=146;AF=0.024
NS=164;AF=0.021
NS=88;AF=0.034
NS=185;AF=0.038
NS=140;AF=0.043
NS=181;AF=0.171
NS=85;AF=0.024
NS=178;AF=0.042
NS=171;AF=0.023
NS=185;AF=0.054
NS=185;AF=0.081
NS=185;AF=0.038
NS=133;AF=0.019
NS=184;AF=0.024
NS=37;AF=0.216
NS=180;AF=0.050
NS=170;AF=0.032
NS=164;AF=0.049
NS=179;AF=0.235
NS=115;AF=0.026
NS=120;AF=0.146
NS=181;AF=0.033
NS=176;AF=0.031
NS=93;AF=0.134
NS=182;AF=0.014
NS=175;AF=0.074
NS=19;AF=0.474
NS=183;AF=0.019
NS=177;AF=0.136
NS=17;AF=0.059
NS=175;AF=0.083
NS=185;AF=0.016
NS=39;AF=0.244
NS=19;AF=0.053
NS=169;AF=0.024
NS=176;AF=0.156
NS=100;AF=0.090
NS=148;AF=0.020
NS=68;AF=0.015
NS=124;AF=0.097
NS=183;AF=0.011
NS=38;AF=0.342
NS=177;AF=0.076
NS=185;AF=0.016
NS=184;AF=0.011
NS=55;AF=0.382
NS=181;AF=0.014
NS=184;AF=0.103
NS=185;AF=0.114
NS=121;AF=0.120
NS=175;AF=0.051
NS=181;AF=0.014
NS=170;AF=0.018
NS=183;AF=0.014
NS=176;AF=0.011
NS=184;AF=0.014
NS=186;AF=0.011
NS=170;AF=0.088
NS=118;AF=0.072
NS=174;AF=0.052
NS=118;AF=0.199
NS=183;AF=0.027
NS=16;AF=0.031
NS=174;AF=0.057
NS=183;AF=0.046
NS=172;AF=0.134
NS=182;AF=0.038
NS=183;AF=0.016
NS=183;AF=0.014
NS=51;AF=0.078
NS=36;AF=0.069
NS=178;AF=0.062
NS=124;AF=0.109
NS=184;AF=0.060
NS=171;AF=0.020
NS=186;AF=0.030
NS=180;AF=0.100
NS=45;AF=0.411
NS=117;AF=0.090
NS=125;AF=0.016
NS=172;AF=0.061
NS=99;AF=0.086
NS=148;AF=0.014
NS=60;AF=0.092
NS=172;AF=0.140
NS=177;AF=0.031
NS=140;AF=0.054
NS=100;AF=0.060
NS=124;AF=0.145
NS=185;AF=0.032
NS=171;AF=0.012
NS=122;AF=0.033
NS=36;AF=0.125
NS=99;AF=0.192
NS=178;AF=0.152
NS=165;AF=0.036
NS=84;AF=0.137
NS=183;AF=0.041
NS=184;AF=0.016
NS=121;AF=0.153
NS=140;AF=0.186
NS=178;AF=0.028
NS=55;AF=0.036
NS=184;AF=0.033
NS=159;AF=0.013
NS=185;AF=0.014
NS=180;AF=0.036
NS=175;AF=0.029
NS=16;AF=0.250
NS=178;AF=0.011
NS=183;AF=0.126
NS=186;AF=0.062
NS=18;AF=0.194
NS=165;AF=0.061
NS=108;AF=0.097
NS=172;AF=0.012
NS=173;AF=0.040
NS=179;AF=0.039
NS=155;AF=0.035
NS=149;AF=0.023
NS=182;AF=0.014
NS=180;AF=0.025
NS=174;AF=0.201
NS=186;AF=0.062
NS=184;AF=0.011
NS=185;AF=0.422
NS=185;AF=0.416
NS=174;AF=0.037
NS=19;AF=0.026
NS=174;AF=0.098
NS=176;AF=0.102
NS=174;AF=0.046
NS=180;AF=0.022
NS=54;AF=0.194
NS=18;AF=0.028
NS=103;AF=0.044
NS=177;AF=0.107
NS=184;AF=0.014
NS=119;AF=0.088
NS=182;AF=0.113
NS=179;AF=0.017
NS=178;AF=0.028
NS=186;AF=0.011
NS=175;AF=0.034
NS=172;AF=0.055
NS=184;AF=0.014
NS=176;AF=0.108
NS=167;AF=0.015
NS=60;AF=0.225
NS=181;AF=0.011
NS=183;AF=0.030
NS=180;AF=0.022
NS=177;AF=0.068
NS=169;AF=0.018
NS=184;AF=0.014
NS=150;AF=0.110
NS=186;AF=0.013
NS=31;AF=0.032
NS=179;AF=0.020
NS=42;AF=0.190
NS=176;AF=0.071
NS=139;AF=0.076
NS=144;AF=0.188
NS=93;AF=0.194
NS=162;AF=0.130
NS=171;AF=0.053
NS=184;AF=0.046
NS=115;AF=0.078
NS=180;AF=0.114
NS=123;AF=0.106
NS=19;AF=0.053
NS=186;AF=0.011
NS=63;AF=0.024
NS=90;AF=0.067
NS=181;AF=0.091
NS=152;AF=0.043
NS=173;AF=0.012
NS=178;AF=0.185
NS=176;AF=0.074
NS=112;AF=0.500
NS=183;AF=0.055
NS=172;AF=0.032
NS=182;AF=0.047
NS=184;AF=0.016
NS=174;AF=0.011
NS=39;AF=0.064
NS=26;AF=0.038
NS=92;AF=0.065
NS=34;AF=0.059
NS=58;AF=0.138
NS=181;AF=0.066
NS=183;AF=0.033
NS=31;AF=0.371
NS=176;AF=0.068
NS=179;AF=0.050
NS=181;AF=0.030
NS=171;AF=0.143
NS=58;AF=0.138
NS=36;AF=0.083
NS=165;AF=0.100
NS=183;AF=0.038
NS=184;AF=0.446
NS=175;AF=0.020
NS=148;AF=0.091
NS=169;AF=0.130
NS=116;AF=0.194
NS=65;AF=0.023
NS=184;AF=0.022
NS=109;AF=0.023
NS=183;AF=0.077
NS=168;AF=0.012
NS=164;AF=0.076
NS=35;AF=0.229
NS=106;AF=0.104
NS=182;AF=0.011
NS=96;AF=0.240
NS=175;AF=0.057
NS=184;AF=0.024
NS=185;AF=0.030
NS=182;AF=0.011
NS=180;AF=0.133
NS=183;AF=0.016
NS=174;AF=0.043
NS=179;AF=0.022
NS=148;AF=0.149
NS=137;AF=0.077
NS=169;AF=0.136
NS=16;AF=0.125
NS=82;AF=0.232
NS=37;AF=0.189
NS=117;AF=0.081
NS=185;AF=0.014
NS=54;AF=0.074
NS=39;AF=0.026
NS=180;AF=0.056
NS=19;AF=0.053
NS=61;AF=0.189
NS=132;AF=0.068
NS=81;AF=0.123
NS=182;AF=0.038
NS=184;AF=0.019
NS=183;AF=0.014
NS=19;AF=0.079
NS=172;AF=0.012
NS=94;AF=0.053
NS=132;AF=0.023
NS=183;AF=0.022
NS=176;AF=0.091
NS=15;AF=0.033
NS=59;AF=0.017
NS=173;AF=0.139
NS=139;AF=0.248
NS=184;AF=0.022
NS=185;AF=0.011
NS=178;AF=0.025
NS=175;AF=0.023
NS=180;AF=0.036
NS=176;AF=0.216
NS=180;AF=0.450
NS=173;AF=0.029
NS=175;AF=0.014
NS=58;AF=0.207
NS=95;AF=0.153
NS=178;AF=0.017
NS=138;AF=0.054
NS=186;AF=0.016
NS=167;AF=0.090
NS=23;AF=0.087
NS=175;AF=0.014
NS=40;AF=0.225
NS=55;AF=0.118
NS=59;AF=0.110
NS=173;AF=0.145
NS=184;AF=0.030
NS=75;AF=0.207
NS=76;AF=0.204
NS=166;AF=0.021
NS=64;AF=0.234
NS=174;AF=0.011
NS=173;AF=0.014
NS=19;AF=0.053
NS=89;AF=0.022
NS=116;AF=0.026
NS=171;AF=0.026
NS=144;AF=0.090
NS=58;AF=0.034
NS=19;AF=0.289
NS=110;AF=0.200
NS=18;AF=0.028
NS=181;AF=0.011
NS=88;AF=0.051
NS=80;AF=0.106
NS=16;AF=0.156
NS=132;AF=0.254
NS=88;AF=0.233
NS=62;AF=0.129
NS=185;AF=0.027
NS=51;AF=0.039
NS=163;AF=0.080
NS=174;AF=0.023
NS=145;AF=0.028
NS=173;AF=0.017
NS=98;AF=0.031
NS=185;AF=0.046
NS=184;AF=0.079
NS=183;AF=0.011
NS=154;AF=0.097
NS=185;AF=0.027
NS=161;AF=0.025
NS=177;AF=0.023
NS=184;AF=0.024
NS=179;AF=0.042
NS=180;AF=0.067
NS=181;AF=0.033
NS=185;AF=0.038
NS=182;AF=0.019
NS=184;AF=0.016
NS=183;AF=0.044
NS=185;AF=0.049
NS=185;AF=0.222
NS=149;AF=0.023
NS=185;AF=0.030
NS=163;AF=0.055
NS=153;AF=0.183
NS=110;AF=0.036
NS=128;AF=0.039
NS=150;AF=0.060
NS=118;AF=0.017
NS=45;AF=0.044
NS=179;AF=0.475
NS=185;AF=0.022
NS=177;AF=0.028
NS=171;AF=0.222
NS=99;AF=0.293
NS=153;AF=0.196
NS=105;AF=0.048
NS=182;AF=0.038
NS=47;AF=0.128
NS=180;AF=0.028
NS=183;AF=0.022
NS=185;AF=0.022
NS=127;AF=0.213
NS=104;AF=0.135
NS=91;AF=0.099
NS=179;AF=0.047
NS=184;AF=0.033
NS=183;AF=0.036
NS=177;AF=0.017
NS=181;AF=0.044
NS=176;AF=0.051
NS=177;AF=0.017
NS=183;AF=0.044
NS=180;AF=0.050
NS=19;AF=0.474
NS=178;AF=0.051
NS=181;AF=0.058
NS=32;AF=0.016
NS=184;AF=0.011
NS=177;AF=0.020
NS=183;AF=0.055
NS=185;AF=0.014
NS=185;AF=0.014
NS=184;AF=0.011
NS=174;AF=0.063
NS=171;AF=0.047
NS=167;AF=0.108
NS=116;AF=0.237
NS=126;AF=0.028
NS=149;AF=0.054
NS=174;AF=0.072
NS=78;AF=0.224
NS=74;AF=0.054
NS=107;AF=0.257
NS=96;AF=0.021
NS=175;AF=0.069
NS=146;AF=0.014
NS=184;AF=0.016
NS=127;AF=0.020
NS=16;AF=0.031
NS=175;AF=0.017
NS=29;AF=0.052
NS=181;AF=0.036
NS=19;AF=0.132
NS=182;AF=0.016
NS=145;AF=0.169
NS=184;AF=0.011
NS=98;AF=0.026
NS=183;AF=0.071
NS=51;AF=0.078
NS=58;AF=0.078
NS=16;AF=0.125
NS=178;AF=0.039
NS=18;AF=0.056
NS=122;AF=0.381
NS=174;AF=0.098
NS=137;AF=0.018
NS=181;AF=0.011
NS=174;AF=0.026
NS=183;AF=0.011
NS=173;AF=0.095
NS=41;AF=0.061
NS=185;AF=0.027
NS=16;AF=0.062
NS=185;AF=0.022
NS=141;AF=0.113
NS=179;AF=0.067
NS=168;AF=0.033
NS=178;AF=0.039
NS=149;AF=0.054
NS=180;AF=0.031
NS=133;AF=0.023
NS=185;AF=0.032
NS=182;AF=0.030
NS=183;AF=0.027
NS=17;AF=0.176
NS=182;AF=0.038
NS=177;AF=0.054
NS=179;AF=0.056
NS=179;AF=0.017
NS=180;AF=0.089
NS=185;AF=0.073
NS=116;AF=0.022
NS=185;AF=0.011
NS=137;AF=0.029
NS=181;AF=0.215
NS=183;AF=0.071
NS=178;AF=0.034
NS=184;AF=0.014
NS=160;AF=0.034
NS=149;AF=0.403
NS=175;AF=0.023
NS=170;AF=0.015
NS=178;AF=0.022
NS=185;AF=0.032
NS=37;AF=0.189
NS=186;AF=0.030
NS=94;AF=0.122
NS=73;AF=0.075
NS=35;AF=0.243
NS=92;AF=0.152
NS=182;AF=0.027
NS=165;AF=0.124
NS=45;AF=0.033
NS=182;AF=0.038
NS=173;AF=0.026
NS=185;AF=0.086
NS=135;AF=0.096
NS=180;AF=0.017
NS=150;AF=0.027
NS=158;AF=0.038
NS=37;AF=0.068
NS=75;AF=0.233
NS=145;AF=0.045
NS=134;AF=0.250
NS=169;AF=0.095
NS=180;AF=0.036
NS=37;AF=0.122
NS=89;AF=0.208
NS=167;AF=0.078
NS=64;AF=0.047
NS=19;AF=0.158
NS=144;AF=0.094
NS=182;AF=0.016
NS=79;AF=0.038
NS=182;AF=0.027
NS=186;AF=0.013
NS=185;AF=0.019
NS=120;AF=0.033
NS=155;AF=0.203
NS=65;AF=0.092
NS=174;AF=0.011
NS=152;AF=0.066
NS=175;AF=0.140
NS=43;AF=0.198
NS=170;AF=0.015
NS=184;AF=0.030
NS=18;AF=0.028
NS=182;AF=0.049
NS=176;AF=0.085
NS=182;AF=0.014
NS=178;AF=0.022
NS=170;AF=0.441
NS=185;AF=0.065
NS=180;AF=0.031
NS=183;AF=0.074
NS=103;AF=0.010
NS=138;AF=0.120
NS=150;AF=0.033
NS=180;AF=0.061
NS=184;AF=0.022
NS=184;AF=0.185
NS=180;AF=0.017
NS=178;AF=0.028
NS=181;AF=0.019
NS=168;AF=0.104
NS=183;AF=0.014
NS=184;AF=0.014
NS=181;AF=0.036
NS=108;AF=0.046
NS=176;AF=0.014
NS=61;AF=0.008
NS=177;AF=0.037
NS=178;AF=0.011
NS=118;AF=0.081
NS=174;AF=0.052
NS=44;AF=0.011
NS=121;AF=0.264
NS=68;AF=0.015
NS=179;AF=0.011
NS=185;AF=0.062
NS=179;AF=0.039
NS=136;AF=0.022
NS=166;AF=0.169
NS=152;AF=0.109
NS=177;AF=0.045
NS=177;AF=0.110
NS=176;AF=0.094
NS=98;AF=0.077
NS=93;AF=0.102
NS=180;AF=0.411
NS=181;AF=0.014
NS=179;AF=0.075
NS=59;AF=0.068
NS=182;AF=0.151
NS=180;AF=0.011
NS=180;AF=0.025
NS=18;AF=0.083
NS=142;AF=0.060
NS=177;AF=0.076
NS=183;AF=0.074
NS=179;AF=0.098
NS=87;AF=0.236
NS=168;AF=0.036
NS=180;AF=0.031
NS=185;AF=0.062
NS=177;AF=0.059
NS=178;AF=0.053
NS=36;AF=0.167
NS=171;AF=0.018
NS=99;AF=0.081
NS=145;AF=0.090
NS=167;AF=0.039
NS=185;AF=0.062
NS=132;AF=0.023
NS=184;AF=0.014
NS=142;AF=0.025
NS=46;AF=0.054
NS=178;AF=0.051
NS=160;AF=0.016
NS=136;AF=0.033
NS=173;AF=0.012
NS=159;AF=0.233
NS=105;AF=0.086
NS=144;AF=0.059
NS=18;AF=0.056
NS=183;AF=0.025
NS=50;AF=0.040
NS=18;AF=0.028
NS=184;AF=0.016
NS=184;AF=0.011
NS=185;AF=0.032
NS=59;AF=0.127
NS=88;AF=0.011
NS=176;AF=0.023
NS=183;AF=0.027
NS=109;AF=0.197
NS=182;AF=0.049
NS=181;AF=0.144
NS=184;AF=0.101
NS=18;AF=0.250
NS=186;AF=0.016
NS=182;AF=0.014
NS=182;AF=0.192
NS=168;AF=0.140
NS=31;AF=0.016
NS=17;AF=0.029
NS=184;AF=0.098
NS=181;AF=0.017
NS=116;AF=0.185
NS=58;AF=0.224
NS=177;AF=0.093
NS=183;AF=0.019
NS=177;AF=0.014
NS=180;AF=0.103
NS=181;AF=0.091
NS=183;AF=0.011
NS=180;AF=0.017
NS=177;AF=0.017
NS=178;AF=0.039
NS=177;AF=0.096
NS=19;AF=0.105
NS=162;AF=0.201
NS=19;AF=0.105
NS=47;AF=0.489
NS=87;AF=0.057
NS=174;AF=0.063
NS=88;AF=0.074
NS=172;AF=0.055
NS=183;AF=0.011
NS=91;AF=0.231
NS=36;AF=0.028
NS=183;AF=0.014
NS=54;AF=0.019
NS=186;AF=0.016
NS=20;AF=0.100
NS=38;AF=0.026
NS=139;AF=0.119
NS=94;AF=0.484
NS=86;AF=0.087
NS=109;AF=0.376
NS=42;AF=0.333
NS=183;AF=0.150
NS=59;AF=0.263
NS=157;AF=0.108
NS=184;AF=0.038
NS=177;AF=0.011
NS=184;AF=0.011
NS=184;AF=0.014
NS=176;AF=0.023
NS=118;AF=0.059
NS=135;AF=0.089
NS=183;AF=0.169
NS=177;AF=0.093
NS=126;AF=0.171
NS=151;AF=0.033
NS=186;AF=0.032
NS=185;AF=0.070
NS=132;AF=0.076
NS=180;AF=0.056
NS=32;AF=0.141
NS=106;AF=0.118
NS=180;AF=0.028
NS=173;AF=0.055
NS=180;AF=0.028
NS=179;AF=0.173
NS=182;AF=0.019
NS=181;AF=0.050
NS=165;AF=0.058
NS=183;AF=0.126
NS=178;AF=0.022
NS=74;AF=0.115
NS=95;AF=0.063
NS=178;AF=0.110
NS=181;AF=0.160
NS=182;AF=0.011
NS=51;AF=0.039
NS=183;AF=0.016
NS=176;AF=0.054
NS=95;AF=0.053
NS=183;AF=0.019
NS=127;AF=0.122
NS=18;AF=0.028
NS=171;AF=0.012
NS=184;AF=0.060
NS=184;AF=0.014
NS=40;AF=0.212
NS=57;AF=0.219
NS=185;AF=0.086
NS=175;AF=0.031
NS=124;AF=0.056
NS=184;AF=0.024
NS=114;AF=0.088
NS=163;AF=0.012
NS=181;AF=0.177
NS=183;AF=0.153
NS=184;AF=0.098
NS=186;AF=0.011
NS=174;AF=0.052
NS=185;AF=0.016
NS=111;AF=0.450
NS=18;AF=0.056
NS=153;AF=0.020
NS=22;AF=0.205
NS=76;AF=0.178
NS=184;AF=0.016
NS=60;AF=0.417
NS=186;AF=0.062
NS=93;AF=0.070
NS=79;AF=0.025
NS=184;AF=0.052
NS=179;AF=0.011
NS=144;AF=0.028
NS=73;AF=0.062
NS=185;AF=0.016
NS=183;AF=0.011
NS=185;AF=0.011
NS=182;AF=0.011
NS=178;AF=0.020
NS=58;AF=0.078
NS=48;AF=0.021
NS=181;AF=0.030
NS=184;AF=0.073
NS=175;AF=0.140
NS=57;AF=0.009
NS=171;AF=0.070
NS=171;AF=0.035
NS=181;AF=0.014
NS=53;AF=0.434
NS=181;AF=0.014
NS=172;AF=0.055
NS=60;AF=0.175
NS=94;AF=0.080
NS=184;AF=0.076
NS=33;AF=0.015
NS=178;AF=0.028
NS=52;AF=0.058
NS=67;AF=0.045
NS=168;AF=0.119
NS=140;AF=0.018
NS=171;AF=0.012
NS=182;AF=0.027
NS=135;AF=0.019
NS=167;AF=0.027
NS=184;AF=0.060
NS=179;AF=0.036
NS=92;AF=0.060
NS=174;AF=0.138
NS=184;AF=0.057
NS=184;AF=0.022
NS=177;AF=0.037
NS=183;AF=0.109
NS=185;AF=0.065
NS=184;AF=0.011
NS=104;AF=0.063
NS=64;AF=0.258
NS=179;AF=0.036
NS=58;AF=0.034
NS=172;AF=0.026
NS=137;AF=0.011
NS=177;AF=0.028
NS=183;AF=0.011
NS=180;AF=0.011
NS=176;AF=0.187
NS=29;AF=0.207
NS=19;AF=0.105
NS=134;AF=0.022
NS=103;AF=0.495
NS=185;AF=0.014
NS=138;AF=0.123
NS=178;AF=0.065
NS=185;AF=0.014
NS=176;AF=0.062
NS=172;AF=0.032
NS=181;AF=0.014
NS=179;AF=0.017
NS=23;AF=0.022
NS=180;AF=0.014
NS=178;AF=0.154
NS=162;AF=0.142
NS=172;AF=0.061
NS=172;AF=0.055
NS=126;AF=0.024
NS=183;AF=0.038
NS=116;AF=0.082
NS=172;AF=0.099
NS=183;AF=0.014
NS=39;AF=0.192
NS=60;AF=0.167
NS=172;AF=0.203
NS=83;AF=0.012
NS=16;AF=0.094
NS=147;AF=0.020
NS=19;AF=0.395
NS=165;AF=0.079
NS=186;AF=0.056
NS=178;AF=0.014
NS=180;AF=0.106
NS=163;AF=0.080
NS=179;AF=0.291
NS=181;AF=0.122
NS=135;AF=0.130
NS=182;AF=0.011
NS=185;AF=0.016
NS=185;AF=0.011
NS=15;AF=0.033
NS=180;AF=0.092
NS=144;AF=0.122
NS=92;AF=0.022
NS=179;AF=0.064
NS=95;AF=0.211
NS=20;AF=0.025
NS=178;AF=0.135
NS=136;AF=0.162
NS=29;AF=0.034
NS=185;AF=0.068
NS=132;AF=0.091
NS=94;AF=0.037
NS=183;AF=0.071
NS=172;AF=0.026
NS=184;AF=0.098
NS=33;AF=0.197
NS=184;AF=0.277
NS=170;AF=0.059
NS=122;AF=0.094
NS=178;AF=0.017
NS=79;AF=0.190
NS=179;AF=0.050
NS=20;AF=0.225
NS=154;AF=0.088
NS=36;AF=0.056
NS=80;AF=0.037
NS=182;AF=0.033
NS=180;AF=0.025
NS=95;AF=0.021
NS=16;AF=0.250
NS=186;AF=0.051
NS=81;AF=0.086
NS=186;AF=0.129
NS=131;AF=0.011
NS=121;AF=0.021
NS=147;AF=0.027
NS=180;AF=0.017
NS=56;AF=0.062
NS=186;AF=0.091
NS=101;AF=0.099
NS=183;AF=0.011
NS=185;AF=0.368
NS=94;AF=0.021
NS=185;AF=0.011
NS=176;AF=0.026
NS=177;AF=0.023
NS=154;AF=0.104
NS=163;AF=0.080
NS=181;AF=0.105
NS=121;AF=0.165
NS=180;AF=0.025
NS=78;AF=0.128
NS=77;AF=0.182
NS=176;AF=0.037
NS=150;AF=0.017
NS=179;AF=0.034
NS=185;AF=0.486
NS=185;AF=0.054
NS=185;AF=0.059
NS=183;AF=0.191
NS=179;AF=0.145
NS=69;AF=0.109
NS=176;AF=0.023
NS=179;AF=0.025
NS=176;AF=0.043
NS=17;AF=0.059
NS=180;AF=0.119
NS=175;AF=0.120
NS=171;AF=0.117
NS=177;AF=0.023
NS=178;AF=0.039
NS=183;AF=0.030
NS=22;AF=0.091
NS=185;AF=0.014
NS=180;AF=0.019
NS=184;AF=0.011
NS=179;AF=0.045
NS=182;AF=0.071
NS=182;AF=0.011
NS=173;AF=0.061
NS=71;AF=0.042
NS=186;AF=0.110
NS=185;AF=0.022
NS=186;AF=0.011
NS=186;AF=0.046
NS=185;AF=0.389
NS=176;AF=0.014
NS=185;AF=0.151
NS=186;AF=0.054
NS=20;AF=0.025
NS=111;AF=0.059
NS=181;AF=0.047
NS=39;AF=0.423
NS=184;AF=0.062
NS=182;AF=0.016
NS=135;AF=0.015
NS=76;AF=0.099
NS=177;AF=0.017
NS=173;AF=0.058
NS=183;AF=0.014
NS=169;AF=0.059
NS=172;AF=0.064
NS=180;AF=0.025
NS=24;AF=0.229
NS=101;AF=0.035
NS=73;AF=0.137
NS=170;AF=0.032
NS=15;AF=0.267
NS=36;AF=0.069
NS=134;AF=0.030
NS=159;AF=0.044
NS=174;AF=0.023
NS=158;AF=0.038
NS=55;AF=0.145
NS=76;AF=0.191
NS=167;AF=0.018
NS=93;AF=0.102
NS=184;AF=0.079
NS=64;AF=0.031
NS=182;AF=0.011
NS=180;AF=0.017
NS=180;AF=0.050
NS=185;AF=0.016
NS=183;AF=0.014
NS=20;AF=0.250
NS=59;AF=0.119
NS=34;AF=0.015
NS=178;AF=0.230
NS=174;AF=0.224
NS=19;AF=0.053
NS=178;AF=0.051
NS=182;AF=0.027
NS=182;AF=0.014
NS=143;AF=0.024
NS=174;AF=0.101
NS=143;AF=0.021
NS=20;AF=0.400
NS=185;AF=0.062
NS=173;AF=0.046
NS=174;AF=0.049
NS=77;AF=0.013
NS=178;AF=0.382
NS=185;AF=0.011
NS=177;AF=0.042
NS=52;AF=0.096
NS=20;AF=0.025
NS=153;AF=0.111
NS=137;AF=0.113
NS=132;AF=0.193
NS=119;AF=0.059
NS=184;AF=0.011
NS=72;AF=0.097
NS=96;AF=0.089
NS=184;AF=0.043
NS=185;AF=0.259
NS=74;AF=0.257
NS=164;AF=0.095
NS=18;AF=0.083
NS=185;AF=0.011
NS=16;AF=0.219
NS=36;AF=0.278
NS=172;AF=0.012
NS=179;AF=0.034
NS=85;AF=0.247
NS=181;AF=0.025
NS=178;AF=0.169
NS=173;AF=0.055
NS=179;AF=0.017
NS=180;AF=0.042
NS=179;AF=0.017
NS=182;AF=0.066
NS=17;AF=0.059
NS=185;AF=0.046
NS=151;AF=0.060
NS=184;AF=0.038
NS=182;AF=0.016
NS=131;AF=0.137
NS=147;AF=0.190
NS=174;AF=0.152
NS=185;AF=0.014
NS=170;AF=0.041
NS=179;AF=0.011
NS=167;AF=0.054
NS=68;AF=0.022
NS=179;AF=0.022
NS=181;AF=0.014
NS=19;AF=0.026
NS=107;AF=0.023
NS=39;AF=0.026
NS=178;AF=0.017
NS=180;AF=0.017
NS=120;AF=0.046
NS=79;AF=0.259
NS=42;AF=0.190
NS=81;AF=0.025
NS=180;AF=0.031
NS=139;AF=0.032
NS=185;AF=0.065
NS=175;AF=0.011
NS=179;AF=0.145
NS=179;AF=0.036
NS=182;AF=0.011
NS=182;AF=0.014
NS=176;AF=0.108
NS=177;AF=0.017
NS=16;AF=0.094
NS=138;AF=0.185
NS=38;AF=0.276
NS=128;AF=0.012
NS=37;AF=0.054
NS=184;AF=0.451
NS=185;AF=0.422
NS=170;AF=0.109
NS=182;AF=0.011
NS=178;AF=0.421
NS=173;AF=0.014
NS=105;AF=0.019
NS=144;AF=0.069
NS=156;AF=0.042
NS=172;AF=0.131
NS=185;AF=0.022
NS=179;AF=0.095
NS=184;AF=0.016
NS=16;AF=0.250
NS=178;AF=0.081
NS=38;AF=0.368
NS=185;AF=0.016
NS=180;AF=0.033
NS=180;AF=0.011
NS=183;AF=0.014
NS=183;AF=0.049
NS=183;AF=0.150
NS=87;AF=0.247
NS=184;AF=0.022
NS=38;AF=0.039
NS=179;AF=0.045
NS=174;AF=0.063
NS=176;AF=0.105
NS=173;AF=0.136
NS=167;AF=0.036
NS=173;AF=0.035
NS=170;AF=0.053
NS=180;AF=0.075
NS=41;AF=0.256
NS=182;AF=0.022
NS=172;AF=0.020
NS=102;AF=0.083
NS=185;AF=0.057
NS=181;AF=0.464
NS=183;AF=0.475
NS=168;AF=0.024
NS=179;AF=0.047
NS=183;AF=0.014
NS=136;AF=0.055
NS=179;AF=0.011
NS=184;AF=0.046
NS=19;AF=0.053
NS=177;AF=0.090
NS=83;AF=0.072
NS=33;AF=0.030
NS=181;AF=0.011
NS=182;AF=0.022
NS=182;AF=0.022
NS=174;AF=0.141
NS=55;AF=0.082
NS=150;AF=0.100
NS=179;AF=0.017
NS=183;AF=0.290
NS=184;AF=0.027
NS=180;AF=0.017
NS=176;AF=0.176
NS=179;AF=0.017
NS=184;AF=0.022
NS=147;AF=0.109
NS=50;AF=0.050
NS=164;AF=0.418
NS=69;AF=0.043
NS=34;AF=0.029
NS=186;AF=0.013
NS=157;AF=0.013
NS=172;AF=0.023
NS=178;AF=0.079
NS=185;AF=0.011
NS=182;AF=0.170
NS=185;AF=0.016
NS=43;AF=0.140
NS=84;AF=0.071
NS=166;AF=0.072
NS=175;AF=0.023
NS=182;AF=0.011
NS=185;AF=0.014
NS=176;AF=0.139
NS=44;AF=0.011
NS=186;AF=0.011
NS=148;AF=0.020
NS=182;AF=0.019
NS=186;AF=0.027
NS=118;AF=0.025
NS=165;AF=0.024
NS=184;AF=0.011
NS=183;AF=0.022
NS=169;AF=0.254
NS=180;AF=0.017
NS=182;AF=0.041
NS=138;AF=0.011
NS=179;AF=0.017
NS=186;AF=0.062
NS=115;AF=0.061
NS=163;AF=0.058
NS=182;AF=0.011
NS=16;AF=0.062
NS=113;AF=0.221
NS=177;AF=0.025
NS=182;AF=0.093
NS=139;AF=0.205
NS=181;AF=0.086
NS=133;AF=0.030
NS=93;AF=0.194
NS=150;AF=0.010
NS=183;AF=0.052
NS=172;AF=0.047
NS=173;AF=0.055
NS=185;AF=0.014
NS=178;AF=0.034
NS=101;AF=0.025
NS=184;AF=0.041
NS=39;AF=0.051
NS=139;AF=0.112
NS=78;AF=0.141
NS=56;AF=0.107
NS=180;AF=0.072
NS=180;AF=0.092
NS=182;AF=0.016
NS=182;AF=0.055
NS=183;AF=0.027
NS=110;AF=0.091
NS=181;AF=0.011
NS=72;AF=0.035
NS=76;AF=0.375
NS=172;AF=0.029
NS=178;AF=0.042
NS=178;AF=0.140
NS=180;AF=0.017
NS=16;AF=0.031
NS=93;AF=0.027
NS=180;AF=0.019
NS=60;AF=0.167
NS=63;AF=0.460
NS=179;AF=0.078
NS=180;AF=0.489
NS=178;AF=0.056
NS=175;AF=0.014
NS=176;AF=0.102
NS=175;AF=0.103
NS=183;AF=0.046
NS=180;AF=0.081
NS=185;AF=0.070
NS=143;AF=0.080
NS=155;AF=0.042
NS=176;AF=0.014
NS=82;AF=0.232
NS=185;AF=0.019
NS=75;AF=0.220
NS=180;AF=0.047
NS=126;AF=0.270
NS=179;AF=0.089
NS=181;AF=0.102
NS=181;AF=0.130
NS=18;AF=0.139
NS=148;AF=0.037
NS=173;AF=0.072
NS=75;AF=0.313
NS=173;AF=0.104
NS=147;AF=0.177
NS=94;AF=0.074
NS=174;AF=0.032
NS=182;AF=0.124
NS=20;AF=0.200
NS=81;AF=0.006
NS=182;AF=0.025
NS=181;AF=0.050
NS=44;AF=0.159
NS=15;AF=0.100
NS=169;AF=0.095
NS=170;AF=0.129
NS=112;AF=0.049
NS=184;AF=0.024
NS=175;AF=0.060
NS=183;AF=0.044
NS=95;AF=0.037
NS=20;AF=0.025
NS=19;AF=0.184
NS=169;AF=0.024
NS=142;AF=0.053
NS=176;AF=0.060
NS=111;AF=0.023
NS=41;AF=0.390
NS=40;AF=0.037
NS=121;AF=0.054
NS=180;AF=0.064
NS=54;AF=0.102
NS=178;AF=0.065
NS=176;AF=0.108
NS=81;AF=0.037
NS=183;AF=0.011
NS=29;AF=0.034
NS=34;AF=0.235
NS=118;AF=0.314
NS=177;AF=0.037
NS=174;AF=0.060
NS=181;AF=0.025
NS=177;AF=0.037
NS=88;AF=0.233
NS=181;AF=0.058
NS=186;AF=0.016
NS=179;AF=0.014
NS=51;AF=0.255
NS=182;AF=0.071
NS=185;AF=0.070
NS=151;AF=0.036
NS=184;AF=0.092
NS=184;AF=0.011
NS=183;AF=0.011
NS=178;AF=0.017
NS=184;AF=0.087
NS=98;AF=0.194
NS=178;AF=0.169
NS=54;AF=0.093
NS=76;AF=0.138
NS=40;AF=0.075
NS=161;AF=0.124
NS=181;AF=0.069
NS=158;AF=0.082
NS=172;AF=0.023
NS=19;AF=0.053
NS=39;AF=0.167
NS=180;AF=0.025
NS=179;AF=0.092
NS=175;AF=0.049
NS=182;AF=0.022
NS=180;AF=0.053
NS=136;AF=0.103
NS=18;AF=0.444
NS=94;AF=0.090
NS=155;AF=0.023
NS=175;AF=0.037
NS=95;AF=0.068
NS=126;AF=0.024
NS=182;AF=0.038
NS=17;AF=0.265
NS=15;AF=0.033
NS=39;AF=0.179
NS=169;AF=0.080
NS=92;AF=0.174
NS=171;AF=0.015
NS=151;AF=0.123
NS=185;AF=0.073
NS=176;AF=0.105
NS=121;AF=0.033
NS=16;AF=0.094
NS=185;AF=0.016
NS=119;AF=0.059
NS=132;AF=0.015
NS=185;AF=0.189
NS=183;AF=0.148
NS=178;AF=0.034
NS=111;AF=0.068
NS=182;AF=0.082
NS=94;AF=0.239
NS=178;AF=0.022
NS=174;AF=0.040
NS=180;AF=0.017
NS=161;AF=0.065
NS=142;AF=0.173
NS=71;AF=0.204
NS=179;AF=0.017
NS=181;AF=0.017
NS=183;AF=0.016
NS=127;AF=0.039
NS=173;AF=0.052
NS=185;AF=0.016
NS=177;AF=0.085
NS=130;AF=0.154
NS=143;AF=0.098
NS=178;AF=0.039
NS=118;AF=0.017
NS=180;AF=0.022
NS=174;AF=0.017
NS=77;AF=0.026
NS=102;AF=0.176
NS=100;AF=0.040
NS=60;AF=0.183
NS=19;AF=0.184
NS=181;AF=0.448
NS=109;AF=0.023
NS=21;AF=0.238
NS=131;AF=0.061
NS=179;AF=0.173
NS=145;AF=0.045
NS=184;AF=0.019
NS=108;AF=0.023
NS=183;AF=0.038
NS=80;AF=0.031
NS=143;AF=0.147
NS=182;AF=0.027
NS=172;AF=0.029
NS=116;AF=0.099
NS=168;AF=0.083
NS=97;AF=0.046
NS=185;AF=0.011
NS=114;AF=0.101
NS=184;AF=0.011
NS=183;AF=0.038
NS=149;AF=0.097
NS=180;AF=0.036
NS=183;AF=0.022
NS=182;AF=0.066
NS=173;AF=0.090
NS=22;AF=0.068
NS=174;AF=0.017
NS=176;AF=0.284
NS=176;AF=0.045
NS=43;AF=0.221
NS=18;AF=0.111
NS=179;AF=0.017
NS=184;AF=0.038
NS=180;AF=0.017
NS=28;AF=0.214
NS=20;AF=0.200
NS=184;AF=0.011
NS=177;AF=0.020
NS=149;AF=0.097
NS=16;AF=0.281
NS=61;AF=0.049
NS=183;AF=0.038
NS=62;AF=0.032
NS=21;AF=0.071
NS=19;AF=0.053
NS=108;AF=0.069
NS=171;AF=0.018
NS=156;AF=0.016
NS=173;AF=0.188
NS=38;AF=0.079
NS=177;AF=0.062
NS=183;AF=0.085
NS=96;AF=0.042
NS=138;AF=0.040
NS=77;AF=0.078
NS=168;AF=0.068
NS=186;AF=0.038
NS=175;AF=0.126
NS=144;AF=0.090
NS=40;AF=0.025
NS=95;AF=0.032
NS=174;AF=0.032
NS=170;AF=0.041
NS=136;AF=0.140
NS=181;AF=0.022
NS=178;AF=0.017
NS=185;AF=0.041
NS=82;AF=0.018
NS=150;AF=0.023
NS=180;AF=0.017
NS=56;AF=0.018
NS=177;AF=0.028
NS=185;AF=0.068
NS=85;AF=0.053
NS=86;AF=0.151
NS=179;AF=0.047
NS=77;AF=0.045
NS=179;AF=0.140
NS=179;AF=0.221
NS=172;AF=0.044
NS=79;AF=0.063
NS=148;AF=0.037
NS=185;AF=0.014
NS=142;AF=0.162
NS=142;AF=0.106
NS=169;AF=0.012
NS=179;AF=0.059
NS=19;AF=0.105
NS=102;AF=0.157
NS=174;AF=0.124
NS=38;AF=0.105
NS=173;AF=0.014
NS=185;AF=0.011
NS=19;AF=0.026
NS=65;AF=0.015
NS=184;AF=0.014
NS=108;AF=0.236
NS=167;AF=0.129
NS=172;AF=0.052
NS=78;AF=0.186
NS=182;AF=0.014
NS=173;AF=0.121
NS=102;AF=0.025
NS=146;AF=0.086
NS=140;AF=0.075
NS=125;AF=0.032
NS=180;AF=0.022
NS=51;AF=0.029
NS=111;AF=0.135
NS=181;AF=0.017
NS=176;AF=0.037
NS=185;AF=0.019
NS=174;AF=0.029
NS=184;AF=0.046
NS=176;AF=0.094
NS=103;AF=0.005
NS=181;AF=0.017
NS=172;AF=0.015
NS=182;AF=0.027
NS=130;AF=0.088
NS=130;AF=0.058
NS=84;AF=0.226
NS=181;AF=0.097
NS=150;AF=0.077
NS=164;AF=0.040
NS=185;AF=0.081
NS=183;AF=0.011
NS=20;AF=0.500
NS=94;AF=0.186
NS=183;AF=0.022
NS=136;AF=0.147
NS=73;AF=0.068
NS=181;AF=0.033
NS=102;AF=0.191
NS=183;AF=0.131
NS=182;AF=0.060
NS=139;AF=0.083
NS=184;AF=0.114
NS=151;AF=0.116
NS=118;AF=0.106
NS=36;AF=0.194
NS=165;AF=0.100
NS=120;AF=0.104
NS=143;AF=0.038
NS=139;AF=0.011
NS=132;AF=0.027
NS=185;AF=0.022
NS=178;AF=0.101
NS=78;AF=0.083
NS=171;AF=0.044
NS=184;AF=0.011
NS=180;AF=0.075
NS=179;AF=0.056
NS=186;AF=0.013
NS=175;AF=0.091
NS=40;AF=0.075
NS=28;AF=0.018
NS=174;AF=0.023
NS=179;AF=0.014
NS=184;AF=0.030
NS=183;AF=0.030
NS=176;AF=0.048
NS=152;AF=0.082
NS=94;AF=0.053
NS=172;AF=0.055
NS=181;AF=0.033
NS=44;AF=0.250
NS=28;AF=0.071
NS=177;AF=0.198
NS=121;AF=0.087
NS=173;AF=0.026
NS=142;AF=0.042
NS=165;AF=0.027
NS=165;AF=0.064
NS=186;AF=0.075
NS=185;AF=0.024
NS=179;AF=0.025
NS=51;AF=0.176
NS=186;AF=0.065
NS=82;AF=0.128
NS=185;AF=0.024
NS=180;AF=0.022
NS=100;AF=0.040
NS=184;AF=0.011
NS=141;AF=0.067
NS=181;AF=0.210
NS=77;AF=0.032
NS=119;AF=0.046
NS=138;AF=0.091
NS=20;AF=0.125
NS=183;AF=0.164
NS=136;AF=0.088
NS=182;AF=0.052
NS=180;AF=0.017
NS=175;AF=0.057
NS=137;AF=0.036
NS=180;AF=0.022
NS=184;AF=0.024
NS=98;AF=0.015
NS=184;AF=0.014
NS=167;AF=0.057
NS=185;AF=0.016
NS=20;AF=0.075
NS=183;AF=0.036
NS=184;AF=0.014
NS=185;AF=0.011
NS=181;AF=0.064
NS=131;AF=0.122
NS=174;AF=0.132
NS=19;AF=0.026
NS=184;AF=0.062
NS=37;AF=0.054
NS=70;AF=0.021
NS=179;AF=0.053
NS=144;AF=0.056
NS=183;AF=0.016
NS=184;AF=0.014
NS=184;AF=0.073
NS=52;AF=0.067
NS=120;AF=0.054
NS=61;AF=0.008
NS=183;AF=0.077
NS=183;AF=0.022
NS=184;AF=0.016
NS=182;AF=0.063
NS=19;AF=0.053
NS=169;AF=0.089
NS=179;AF=0.087
NS=167;AF=0.078
NS=176;AF=0.011
NS=171;AF=0.015
NS=166;AF=0.211
NS=178;AF=0.014
NS=180;AF=0.100
NS=174;AF=0.106
NS=180;AF=0.011
NS=182;AF=0.099
NS=132;AF=0.178
NS=179;AF=0.067
NS=185;AF=0.024
NS=176;AF=0.037
NS=59;AF=0.034
NS=166;AF=0.096
NS=20;AF=0.325
NS=178;AF=0.020
NS=184;AF=0.027
NS=37;AF=0.027
NS=148;AF=0.128
NS=177;AF=0.356
NS=178;AF=0.365
NS=169;AF=0.021
NS=178;AF=0.062
NS=34;AF=0.250
NS=177;AF=0.040
NS=102;AF=0.118
NS=182;AF=0.027
NS=123;AF=0.028
NS=173;AF=0.035
NS=184;AF=0.014
NS=184;AF=0.046
NS=177;AF=0.042
NS=15;AF=0.200
NS=169;AF=0.107
NS=180;AF=0.094
NS=178;AF=0.053
NS=183;AF=0.011
NS=72;AF=0.167
NS=184;AF=0.076
NS=183;AF=0.085
NS=184;AF=0.068
NS=151;AF=0.046
NS=172;AF=0.174
NS=177;AF=0.147
NS=94;AF=0.043
NS=121;AF=0.074
NS=117;AF=0.077
NS=182;AF=0.052
NS=185;AF=0.038
NS=185;AF=0.014
NS=127;AF=0.020
NS=180;AF=0.014
NS=179;AF=0.011
NS=16;AF=0.062
NS=97;AF=0.021
NS=132;AF=0.023
NS=170;AF=0.059
NS=185;AF=0.059
NS=185;AF=0.011
NS=180;AF=0.011
NS=149;AF=0.047
NS=155;AF=0.087
NS=151;AF=0.152
NS=148;AF=0.128
NS=121;AF=0.087
NS=110;AF=0.014
NS=177;AF=0.042
NS=181;AF=0.036
NS=182;AF=0.041
NS=175;AF=0.023
NS=185;AF=0.016
NS=98;AF=0.102
NS=181;AF=0.376
NS=185;AF=0.030
NS=181;AF=0.017
NS=184;AF=0.337
NS=94;AF=0.426
NS=180;AF=0.056
NS=117;AF=0.073
NS=101;AF=0.079
NS=171;AF=0.135
NS=175;AF=0.114
NS=185;AF=0.016
NS=18;AF=0.333
NS=173;AF=0.127
NS=18;AF=0.194
NS=19;AF=0.395
NS=185;AF=0.035
NS=158;AF=0.032
NS=141;AF=0.035
NS=180;AF=0.072
NS=176;AF=0.062
NS=99;AF=0.106
NS=71;AF=0.458
NS=164;AF=0.082
NS=61;AF=0.033
NS=54;AF=0.130
NS=185;AF=0.014
NS=72;AF=0.201
NS=185;AF=0.030
NS=175;AF=0.040
NS=181;AF=0.039
NS=184;AF=0.065
NS=185;AF=0.014
NS=42;AF=0.083
NS=22;AF=0.045
NS=170;AF=0.135
NS=175;AF=0.151
NS=182;AF=0.132
NS=176;AF=0.091
NS=100;AF=0.310
NS=182;AF=0.036
NS=78;AF=0.205
NS=175;AF=0.057
NS=179;AF=0.145
NS=134;AF=0.194
NS=18;AF=0.056
NS=183;AF=0.052
NS=105;AF=0.014
NS=40;AF=0.113
NS=36;AF=0.208
NS=145;AF=0.024
NS=182;AF=0.049
NS=141;AF=0.032
NS=38;AF=0.118
NS=109;AF=0.073
NS=113;AF=0.031
NS=179;AF=0.223
NS=176;AF=0.060
NS=16;AF=0.062
NS=174;AF=0.020
NS=185;AF=0.011
NS=18;AF=0.083
NS=78;AF=0.019
NS=180;AF=0.144
NS=182;AF=0.132
NS=181;AF=0.064
NS=183;AF=0.014
NS=185;AF=0.014
NS=16;AF=0.062
NS=38;AF=0.171
NS=98;AF=0.230
NS=178;AF=0.039
NS=177;AF=0.124
NS=84;AF=0.042
NS=34;AF=0.029
NS=56;AF=0.241
NS=141;AF=0.039
NS=129;AF=0.089
NS=142;AF=0.095
NS=182;AF=0.038
NS=183;AF=0.019
NS=168;AF=0.119
NS=17;AF=0.206
NS=176;AF=0.065
NS=177;AF=0.113
NS=178;AF=0.096
NS=133;AF=0.259
NS=181;AF=0.050
NS=178;AF=0.169
NS=54;AF=0.176
NS=185;AF=0.011
NS=164;AF=0.037
NS=183;AF=0.022
NS=150;AF=0.087
NS=183;AF=0.011
NS=20;AF=0.050
NS=35;AF=0.271
NS=176;AF=0.494
NS=175;AF=0.011
NS=126;AF=0.032
NS=127;AF=0.031
NS=69;AF=0.036
NS=184;AF=0.019
NS=127;AF=0.016
NS=182;AF=0.014
NS=19;AF=0.158
NS=185;AF=0.065
NS=166;AF=0.066
NS=182;AF=0.030
NS=111;AF=0.108
NS=185;AF=0.016
NS=179;AF=0.073
NS=20;AF=0.175
NS=137;AF=0.058
NS=179;AF=0.402
NS=177;AF=0.023
NS=145;AF=0.014
NS=116;AF=0.013
NS=185;AF=0.016
NS=96;AF=0.047
NS=185;AF=0.014
NS=34;AF=0.029
NS=97;AF=0.201
NS=181;AF=0.033
NS=184;AF=0.016
NS=86;AF=0.209
NS=151;AF=0.113
NS=168;AF=0.030
NS=184;AF=0.011
NS=164;AF=0.037
NS=174;AF=0.089
NS=183;AF=0.060
NS=183;AF=0.022
NS=113;AF=0.159
NS=181;AF=0.028
NS=185;AF=0.303
NS=125;AF=0.036
NS=153;AF=0.075
NS=178;AF=0.039
NS=174;AF=0.126
NS=164;AF=0.064
NS=146;AF=0.130
NS=131;AF=0.115
NS=183;AF=0.213
NS=116;AF=0.039
NS=126;AF=0.020
NS=181;AF=0.014
NS=178;AF=0.020
NS=171;AF=0.018
NS=173;AF=0.017
NS=38;AF=0.197
NS=168;AF=0.375
NS=184;AF=0.016
NS=109;AF=0.014
NS=174;AF=0.040
NS=151;AF=0.030
NS=184;AF=0.014
NS=18;AF=0.083
NS=180;AF=0.119
NS=34;AF=0.044
NS=60;AF=0.033
NS=133;AF=0.064
NS=172;AF=0.047
NS=177;AF=0.042
NS=144;AF=0.056
NS=46;AF=0.065
NS=38;AF=0.053
NS=82;AF=0.018
NS=169;AF=0.012
NS=180;AF=0.081
NS=185;AF=0.362
NS=184;AF=0.174
NS=131;AF=0.019
NS=182;AF=0.093
NS=167;AF=0.012
NS=18;AF=0.083
NS=184;AF=0.019
NS=178;AF=0.056
NS=184;AF=0.120
NS=170;AF=0.097
NS=144;AF=0.163
NS=177;AF=0.362
NS=175;AF=0.014
NS=171;AF=0.029
NS=171;AF=0.012
NS=61;AF=0.016
NS=177;AF=0.023
NS=184;AF=0.130
NS=161;AF=0.127
NS=115;AF=0.104
NS=181;AF=0.019
NS=144;AF=0.035
NS=114;AF=0.035
NS=35;AF=0.157
NS=179;AF=0.142
NS=180;AF=0.022
NS=35;AF=0.143
NS=113;AF=0.146
NS=171;AF=0.067
NS=177;AF=0.017
NS=149;AF=0.077
NS=182;AF=0.011
NS=177;AF=0.014
NS=70;AF=0.007
NS=148;AF=0.105
NS=179;AF=0.011
NS=178;AF=0.045
NS=123;AF=0.069
NS=181;AF=0.025
NS=178;AF=0.037
NS=94;AF=0.149
NS=182;AF=0.049
NS=183;AF=0.019
NS=136;AF=0.147
NS=183;AF=0.486
NS=183;AF=0.443
NS=183;AF=0.019
NS=23;AF=0.130
NS=15;AF=0.067
NS=180;AF=0.064
NS=75;AF=0.093
NS=137;AF=0.055
NS=52;AF=0.019
NS=185;AF=0.062
NS=182;AF=0.027
NS=183;AF=0.071
NS=184;AF=0.016
NS=89;AF=0.039
NS=140;AF=0.104
NS=174;AF=0.017
NS=183;AF=0.033
NS=144;AF=0.101
NS=119;AF=0.487
NS=185;AF=0.019
NS=177;AF=0.107
NS=177;AF=0.037
NS=175;AF=0.074
NS=52;AF=0.038
NS=178;AF=0.056
NS=158;AF=0.060
NS=170;AF=0.047
NS=184;AF=0.106
NS=130;AF=0.442
NS=183;AF=0.011
NS=182;AF=0.069
NS=53;AF=0.047
NS=170;AF=0.062
NS=182;AF=0.335
NS=119;AF=0.176
NS=125;AF=0.120
NS=18;AF=0.028
NS=61;AF=0.041
NS=144;AF=0.021
NS=153;AF=0.359
NS=43;AF=0.279
NS=138;AF=0.138
NS=180;AF=0.014
NS=104;AF=0.269
NS=168;AF=0.027
NS=185;AF=0.019
NS=172;AF=0.041
NS=163;AF=0.034
NS=48;AF=0.250
NS=170;AF=0.094
NS=179;AF=0.025
NS=19;AF=0.026
NS=182;AF=0.052
NS=160;AF=0.016
NS=184;AF=0.076
NS=180;AF=0.053
NS=171;AF=0.082
NS=183;AF=0.019
NS=176;AF=0.020
NS=183;AF=0.052
NS=177;AF=0.085
NS=120;AF=0.179
NS=182;AF=0.033
NS=183;AF=0.016
NS=54;AF=0.028
NS=181;AF=0.036
NS=184;AF=0.022
NS=117;AF=0.017
NS=169;AF=0.041
NS=98;AF=0.112
NS=183;AF=0.014
NS=181;AF=0.014
NS=184;AF=0.011
NS=179;AF=0.036
NS=186;AF=0.059
NS=177;AF=0.034
NS=182;AF=0.016
NS=176;AF=0.043
NS=101;AF=0.064
NS=184;AF=0.057
NS=97;AF=0.062
NS=72;AF=0.257
NS=170;AF=0.056
NS=36;AF=0.056
NS=120;AF=0.100
NS=186;AF=0.030
NS=173;AF=0.032
NS=59;AF=0.042
NS=100;AF=0.130
NS=185;AF=0.081
NS=185;AF=0.103
NS=185;AF=0.065
NS=92;AF=0.272
NS=179;AF=0.011
NS=98;AF=0.224
NS=181;AF=0.014
NS=180;AF=0.058
NS=185;AF=0.016
NS=183;AF=0.011
NS=184;AF=0.014
NS=40;AF=0.062
NS=184;AF=0.022
NS=180;AF=0.014
NS=186;AF=0.059
NS=171;AF=0.035
NS=183;AF=0.060
NS=60;AF=0.042
NS=173;AF=0.084
NS=185;AF=0.011
NS=184;AF=0.030
NS=74;AF=0.007
NS=170;AF=0.044
NS=158;AF=0.041
NS=176;AF=0.051
NS=181;AF=0.047
NS=177;AF=0.316
NS=179;AF=0.363
NS=184;AF=0.014
NS=117;AF=0.034
NS=144;AF=0.125
NS=143;AF=0.056
NS=37;AF=0.041
NS=179;AF=0.087
NS=182;AF=0.082
NS=63;AF=0.079
NS=185;AF=0.043
NS=80;AF=0.137
NS=186;AF=0.215
NS=186;AF=0.145
NS=118;AF=0.042
NS=185;AF=0.422
NS=185;AF=0.084
NS=144;AF=0.031
NS=171;AF=0.129
NS=181;AF=0.133
NS=177;AF=0.028
NS=186;AF=0.043
NS=99;AF=0.192
NS=183;AF=0.016
NS=180;AF=0.017
NS=183;AF=0.014
NS=181;AF=0.014
NS=181;AF=0.019
NS=181;AF=0.028
NS=108;AF=0.222
NS=94;AF=0.213
NS=176;AF=0.028
NS=64;AF=0.094
NS=184;AF=0.014
NS=185;AF=0.054
NS=182;AF=0.049
NS=185;AF=0.065
NS=182;AF=0.038
NS=77;AF=0.156
NS=168;AF=0.074
NS=183;AF=0.014
NS=121;AF=0.120
NS=182;AF=0.033
NS=36;AF=0.208
NS=173;AF=0.038
NS=174;AF=0.037
NS=21;AF=0.024
NS=28;AF=0.125
NS=37;AF=0.108
NS=106;AF=0.019
NS=33;AF=0.258
NS=147;AF=0.133
NS=171;AF=0.047
NS=171;AF=0.023
NS=182;AF=0.041
NS=153;AF=0.020
NS=180;AF=0.039
NS=185;AF=0.051
NS=150;AF=0.040
NS=103;AF=0.053
NS=139;AF=0.011
NS=145;AF=0.086
NS=186;AF=0.016
NS=133;AF=0.075
NS=171;AF=0.126
NS=169;AF=0.346
NS=145;AF=0.079
NS=180;AF=0.031
NS=184;AF=0.201
NS=174;AF=0.055
NS=167;AF=0.066
NS=180;AF=0.014
NS=143;AF=0.010
NS=181;AF=0.036
NS=170;AF=0.129
NS=173;AF=0.064
NS=181;AF=0.058
NS=21;AF=0.190
NS=38;AF=0.026
NS=176;AF=0.077
NS=92;AF=0.228
NS=175;AF=0.014
NS=61;AF=0.139
NS=121;AF=0.012
NS=178;AF=0.076
NS=173;AF=0.101
NS=184;AF=0.071
NS=179;AF=0.025
NS=174;AF=0.103
NS=70;AF=0.014
NS=112;AF=0.156
NS=62;AF=0.185
NS=178;AF=0.051
NS=182;AF=0.077
NS=167;AF=0.048
NS=55;AF=0.045
NS=99;AF=0.030
NS=89;AF=0.051
NS=74;AF=0.061
NS=182;AF=0.033
NS=179;AF=0.179
NS=186;AF=0.011
NS=160;AF=0.088
NS=182;AF=0.011
NS=70;AF=0.043
NS=181;AF=0.022
NS=185;AF=0.011
NS=186;AF=0.013
NS=184;AF=0.014
NS=183;AF=0.011
NS=184;AF=0.016
NS=178;AF=0.022
NS=179;AF=0.025
NS=139;AF=0.025
NS=185;AF=0.035
NS=184;AF=0.035
NS=74;AF=0.020
NS=186;AF=0.083
NS=179;AF=0.025
NS=182;AF=0.019
NS=181;AF=0.011
NS=122;AF=0.049
NS=121;AF=0.037
NS=182;AF=0.014
NS=94;AF=0.032
NS=184;AF=0.011
NS=184;AF=0.011
NS=184;AF=0.098
NS=185;AF=0.027
NS=82;AF=0.098
NS=180;AF=0.019
NS=19;AF=0.211
NS=62;AF=0.040
NS=176;AF=0.085
NS=175;AF=0.063
NS=144;AF=0.038
NS=177;AF=0.028
NS=142;AF=0.106
NS=183;AF=0.068
NS=82;AF=0.207
NS=182;AF=0.080
NS=20;AF=0.050
NS=19;AF=0.158
NS=181;AF=0.331
NS=180;AF=0.367
NS=167;AF=0.015
NS=134;AF=0.030
NS=57;AF=0.105
NS=184;AF=0.035
NS=181;AF=0.229
NS=174;AF=0.017
NS=184;AF=0.144
NS=184;AF=0.016
NS=68;AF=0.015
NS=41;AF=0.024
NS=42;AF=0.071
NS=185;AF=0.011
NS=53;AF=0.019
NS=182;AF=0.085
NS=157;AF=0.061
NS=73;AF=0.123
NS=67;AF=0.164
NS=184;AF=0.022
NS=167;AF=0.030
NS=172;AF=0.017
NS=173;AF=0.069
NS=183;AF=0.022
NS=182;AF=0.049
NS=176;AF=0.031
NS=141;AF=0.121
NS=185;AF=0.022
NS=184;AF=0.035
NS=178;AF=0.011
NS=182;AF=0.036
NS=186;AF=0.016
NS=124;AF=0.016
NS=156;AF=0.013
NS=96;AF=0.203
NS=183;AF=0.016
NS=119;AF=0.008
NS=180;AF=0.011
NS=94;AF=0.048
NS=34;AF=0.074
NS=172;AF=0.032
NS=182;AF=0.036
NS=177;AF=0.034
NS=178;AF=0.042
NS=184;AF=0.030
NS=16;AF=0.031
NS=163;AF=0.049
NS=139;AF=0.151
NS=81;AF=0.160
NS=182;AF=0.025
NS=39;AF=0.051
NS=81;AF=0.093
NS=183;AF=0.016
NS=182;AF=0.478
NS=170;AF=0.047
NS=164;AF=0.082
NS=28;AF=0.143
NS=181;AF=0.030
NS=185;AF=0.119
NS=183;AF=0.131
NS=168;AF=0.024
NS=141;AF=0.078
NS=154;AF=0.029
NS=180;AF=0.028
NS=113;AF=0.022
NS=125;AF=0.016
NS=181;AF=0.017
NS=182;AF=0.019
NS=73;AF=0.034
NS=141;AF=0.128
NS=175;AF=0.240
NS=154;AF=0.240
NS=171;AF=0.114
NS=183;AF=0.082
NS=182;AF=0.038
NS=40;AF=0.050
NS=179;AF=0.011
NS=138;AF=0.033
NS=118;AF=0.030
NS=180;AF=0.011
NS=176;AF=0.043
NS=114;AF=0.070
NS=152;AF=0.089
NS=180;AF=0.019
NS=19;AF=0.263
NS=34;AF=0.147
NS=180;AF=0.086
NS=178;AF=0.059
NS=37;AF=0.041
NS=78;AF=0.160
NS=176;AF=0.023
NS=93;AF=0.054
NS=185;AF=0.011
NS=19;AF=0.053
NS=184;AF=0.014
NS=180;AF=0.081
NS=180;AF=0.050
NS=174;AF=0.089
NS=178;AF=0.028
NS=180;AF=0.017
NS=135;AF=0.052
NS=185;AF=0.016
NS=182;AF=0.096
NS=182;AF=0.022
NS=108;AF=0.139
NS=52;AF=0.010
NS=182;AF=0.132
NS=180;AF=0.150
NS=112;AF=0.174
NS=158;AF=0.032
NS=180;AF=0.042
NS=149;AF=0.020
NS=117;AF=0.013
NS=36;AF=0.236
NS=163;AF=0.141
NS=173;AF=0.124
NS=182;AF=0.016
NS=170;AF=0.094
NS=177;AF=0.059
NS=173;AF=0.023
NS=175;AF=0.086
NS=180;AF=0.019
NS=74;AF=0.108
NS=16;AF=0.156
NS=185;AF=0.030
NS=175;AF=0.011
NS=41;AF=0.256
NS=76;AF=0.493
NS=178;AF=0.028
NS=110;AF=0.041
NS=185;AF=0.011
NS=19;AF=0.105
NS=140;AF=0.111
NS=181;AF=0.028
NS=175;AF=0.051
NS=175;AF=0.046
NS=178;AF=0.034
NS=181;AF=0.011
NS=16;AF=0.125
NS=185;AF=0.057
NS=18;AF=0.444
NS=183;AF=0.098
NS=166;AF=0.087
NS=167;AF=0.096
NS=184;AF=0.122
NS=115;AF=0.187
NS=39;AF=0.038
NS=44;AF=0.091
NS=90;AF=0.006
NS=175;AF=0.057
NS=183;AF=0.128
NS=35;AF=0.029
NS=177;AF=0.048
NS=180;AF=0.022
NS=185;AF=0.016
NS=183;AF=0.011
NS=183;AF=0.019
NS=139;AF=0.212
NS=122;AF=0.090
NS=128;AF=0.031
NS=181;AF=0.019
NS=185;AF=0.222
NS=180;AF=0.056
NS=185;AF=0.119
NS=184;AF=0.359
NS=175;AF=0.469
NS=184;AF=0.068
NS=180;AF=0.017
NS=184;AF=0.014
NS=19;AF=0.184
NS=182;AF=0.022
NS=169;AF=0.038
NS=179;AF=0.020
NS=183;AF=0.014
NS=51;AF=0.078
NS=181;AF=0.050
NS=174;AF=0.020
NS=176;AF=0.014
NS=180;AF=0.025
NS=18;AF=0.111
NS=181;AF=0.028
NS=173;AF=0.049
NS=76;AF=0.164
NS=18;AF=0.028
NS=184;AF=0.024
NS=181;AF=0.017
NS=165;AF=0.100
NS=177;AF=0.121
NS=184;AF=0.027
NS=96;AF=0.141
NS=181;AF=0.387
NS=161;AF=0.177
NS=114;AF=0.228
NS=170;AF=0.056
NS=175;AF=0.026
NS=99;AF=0.005
NS=171;AF=0.149
NS=31;AF=0.097
NS=176;AF=0.043
NS=78;AF=0.218
NS=178;AF=0.073
NS=175;AF=0.063
NS=183;AF=0.014
NS=183;AF=0.066
NS=36;AF=0.181
NS=80;AF=0.050
NS=171;AF=0.018
NS=120;AF=0.188
NS=180;AF=0.031
NS=184;AF=0.011
NS=176;AF=0.082
NS=124;AF=0.129
NS=128;AF=0.102
NS=182;AF=0.014
NS=81;AF=0.037
NS=178;AF=0.022
NS=176;AF=0.094
NS=184;AF=0.016
NS=129;AF=0.240
NS=166;AF=0.051
NS=132;AF=0.102
NS=184;AF=0.087
NS=185;AF=0.041
NS=184;AF=0.043
NS=174;AF=0.399
NS=153;AF=0.180
NS=41;AF=0.049
NS=177;AF=0.144
NS=129;AF=0.016
NS=108;AF=0.014
NS=165;AF=0.036
NS=135;AF=0.122
NS=136;AF=0.081
NS=23;AF=0.087
NS=97;AF=0.015
NS=115;AF=0.043
NS=167;AF=0.039
NS=35;AF=0.129
NS=116;AF=0.034
NS=49;AF=0.020
NS=107;AF=0.308
NS=137;AF=0.011
NS=18;AF=0.222
NS=179;AF=0.053
NS=184;AF=0.041
NS=174;AF=0.017
NS=185;AF=0.019
NS=185;AF=0.019
NS=184;AF=0.168
NS=183;AF=0.038
NS=184;AF=0.011
NS=37;AF=0.081
NS=19;AF=0.026
NS=182;AF=0.019
NS=185;AF=0.019
NS=136;AF=0.099
NS=88;AF=0.193
NS=98;AF=0.276
NS=39;AF=0.141
NS=184;AF=0.011
NS=99;AF=0.106
NS=177;AF=0.028
NS=184;AF=0.022
NS=184;AF=0.038
NS=181;AF=0.050
NS=181;AF=0.017
NS=86;AF=0.047
NS=117;AF=0.030
NS=183;AF=0.016
NS=56;AF=0.054
NS=180;AF=0.017
NS=184;AF=0.495
NS=184;AF=0.429
NS=184;AF=0.011
NS=179;AF=0.374
NS=178;AF=0.022
NS=102;AF=0.201
NS=117;AF=0.077
NS=59;AF=0.034
NS=169;AF=0.018
NS=17;AF=0.324
NS=174;AF=0.020
NS=63;AF=0.024
NS=179;AF=0.022
NS=183;AF=0.055
NS=183;AF=0.055
NS=21;AF=0.048
NS=141;AF=0.011
NS=180;AF=0.075
NS=185;AF=0.011
NS=179;AF=0.313
NS=174;AF=0.023
NS=115;AF=0.161
NS=173;AF=0.043
NS=147;AF=0.024
NS=160;AF=0.028
NS=81;AF=0.117
NS=140;AF=0.175
NS=143;AF=0.094
NS=142;AF=0.014
NS=24;AF=0.062
NS=79;AF=0.494
NS=58;AF=0.026
NS=159;AF=0.321
NS=175;AF=0.051
NS=185;AF=0.046
NS=182;AF=0.044
NS=179;AF=0.034
NS=51;AF=0.108
NS=175;AF=0.026
NS=183;AF=0.019
NS=168;AF=0.125
NS=182;AF=0.016
NS=185;AF=0.070
NS=181;AF=0.075
NS=185;AF=0.070
NS=185;AF=0.014
NS=177;AF=0.045
NS=61;AF=0.041
NS=179;AF=0.028
NS=22;AF=0.182
NS=113;AF=0.128
NS=176;AF=0.173
NS=145;AF=0.176
NS=142;AF=0.099
NS=177;AF=0.040
NS=178;AF=0.098
NS=64;AF=0.188
NS=78;AF=0.109
NS=178;AF=0.070
NS=37;AF=0.027
NS=184;AF=0.011
NS=183;AF=0.011
NS=182;AF=0.016
NS=174;AF=0.011
NS=57;AF=0.228
NS=181;AF=0.017
NS=181;AF=0.025
NS=177;AF=0.011
NS=183;AF=0.068
NS=183;AF=0.019
NS=185;AF=0.019
NS=28;AF=0.036
NS=165;AF=0.024
NS=59;AF=0.220
NS=186;AF=0.016
NS=181;AF=0.011
NS=97;AF=0.196
NS=182;AF=0.217
NS=177;AF=0.025
NS=155;AF=0.029
NS=16;AF=0.062
NS=172;AF=0.041
NS=181;AF=0.014
NS=177;AF=0.107
NS=179;AF=0.017
NS=185;AF=0.011
NS=176;AF=0.094
NS=179;AF=0.050
NS=171;AF=0.129
NS=161;AF=0.106
NS=137;AF=0.011
NS=41;AF=0.049
NS=183;AF=0.027
NS=184;AF=0.016
NS=185;AF=0.016
NS=89;AF=0.079
NS=183;AF=0.011
NS=181;AF=0.058
NS=141;AF=0.117
NS=134;AF=0.194
NS=182;AF=0.041
NS=179;AF=0.025
NS=19;AF=0.053
NS=142;AF=0.109
NS=61;AF=0.066
NS=176;AF=0.011
NS=170;AF=0.035
NS=137;AF=0.095
NS=185;AF=0.016
NS=121;AF=0.029
NS=180;AF=0.064
NS=22;AF=0.023
NS=116;AF=0.013
NS=148;AF=0.037
NS=177;AF=0.059
NS=145;AF=0.038
NS=178;AF=0.037
NS=142;AF=0.014
NS=179;AF=0.075
NS=169;AF=0.053
NS=181;AF=0.052
NS=183;AF=0.016
NS=180;AF=0.042
NS=177;AF=0.076
NS=110;AF=0.091
NS=173;AF=0.012
NS=34;AF=0.029
NS=184;AF=0.011
NS=186;AF=0.016
NS=95;AF=0.111
NS=88;AF=0.148
NS=176;AF=0.131
NS=19;AF=0.026
NS=126;AF=0.016
NS=63;AF=0.183
NS=184;AF=0.014
NS=114;AF=0.031
NS=40;AF=0.025
NS=171;AF=0.018
NS=34;AF=0.059
NS=18;AF=0.083
NS=184;AF=0.057
NS=16;AF=0.500
NS=15;AF=0.100
NS=16;AF=0.031
NS=129;AF=0.186
NS=143;AF=0.017
NS=185;AF=0.016
NS=183;AF=0.306
NS=54;AF=0.231
NS=184;AF=0.016
NS=171;AF=0.050
NS=181;AF=0.088
NS=182;AF=0.025
NS=174;AF=0.121
NS=171;AF=0.173
NS=162;AF=0.176
NS=125;AF=0.032
NS=123;AF=0.159
NS=179;AF=0.011
NS=162;AF=0.031
NS=20;AF=0.100
NS=48;AF=0.062
NS=184;AF=0.011
NS=183;AF=0.087
NS=185;AF=0.024
NS=185;AF=0.014
NS=177;AF=0.034
NS=182;AF=0.022
NS=19;AF=0.053
NS=101;AF=0.045
NS=178;AF=0.051
NS=183;AF=0.011
NS=51;AF=0.098
NS=16;AF=0.094
NS=88;AF=0.017
NS=182;AF=0.025
NS=183;AF=0.014
NS=185;AF=0.011
NS=181;AF=0.019
NS=122;AF=0.082
NS=183;AF=0.011
NS=60;AF=0.033
NS=183;AF=0.060
NS=146;AF=0.113
NS=91;AF=0.110
NS=180;AF=0.017
NS=184;AF=0.041
NS=179;AF=0.092
NS=184;AF=0.016
NS=170;AF=0.097
NS=124;AF=0.238
NS=184;AF=0.022
NS=40;AF=0.100
NS=167;AF=0.036
NS=185;AF=0.011
NS=176;AF=0.028
NS=177;AF=0.051
NS=174;AF=0.020
NS=178;AF=0.292
NS=184;AF=0.035
NS=176;AF=0.170
NS=122;AF=0.082
NS=42;AF=0.167
NS=150;AF=0.147
NS=185;AF=0.014
NS=185;AF=0.027
NS=184;AF=0.011
NS=16;AF=0.125
NS=127;AF=0.016
NS=104;AF=0.019
NS=183;AF=0.025
NS=165;AF=0.033
NS=180;AF=0.019
NS=170;AF=0.021
NS=175;AF=0.043
NS=185;AF=0.019
NS=175;AF=0.040
NS=176;AF=0.057
NS=176;AF=0.014
NS=174;AF=0.055
NS=35;AF=0.029
NS=169;AF=0.254
NS=147;AF=0.024
NS=180;AF=0.017
NS=173;AF=0.075
NS=184;AF=0.027
NS=167;AF=0.024
NS=153;AF=0.026
NS=175;AF=0.017
NS=102;AF=0.029
NS=180;AF=0.039
NS=154;AF=0.110
NS=180;AF=0.031
NS=183;AF=0.016
NS=180;AF=0.025
NS=185;AF=0.054
NS=185;AF=0.022
NS=176;AF=0.023
NS=179;AF=0.039
NS=67;AF=0.209
NS=124;AF=0.032
NS=143;AF=0.042
NS=115;AF=0.087
NS=145;AF=0.076
NS=124;AF=0.024
NS=166;AF=0.030
NS=182;AF=0.033
NS=35;AF=0.143
NS=173;AF=0.266
NS=123;AF=0.337
NS=170;AF=0.038
NS=181;AF=0.055
NS=154;AF=0.055
NS=178;AF=0.093
NS=179;AF=0.017
NS=177;AF=0.020
NS=130;AF=0.092
NS=165;AF=0.173
NS=185;AF=0.051
NS=170;AF=0.159
NS=19;AF=0.079
NS=176;AF=0.065
NS=19;AF=0.053
NS=163;AF=0.199
NS=184;AF=0.016
NS=181;AF=0.017
NS=181;AF=0.022
NS=184;AF=0.418
NS=182;AF=0.014
NS=179;AF=0.089
NS=16;AF=0.062
NS=177;AF=0.045
NS=185;AF=0.057
NS=185;AF=0.014
NS=185;AF=0.073
NS=184;AF=0.024
NS=185;AF=0.014
NS=166;AF=0.033
NS=74;AF=0.088
NS=182;AF=0.016
NS=173;AF=0.038
NS=183;AF=0.246
NS=179;AF=0.190
NS=146;AF=0.092
NS=139;AF=0.140
NS=174;AF=0.092
NS=135;AF=0.026
NS=179;AF=0.095
NS=178;AF=0.014
NS=175;AF=0.060
NS=19;AF=0.026
NS=46;AF=0.022
NS=28;AF=0.036
NS=174;AF=0.014
NS=117;AF=0.064
NS=178;AF=0.112
NS=185;AF=0.027
NS=179;AF=0.025
NS=184;AF=0.014
NS=149;AF=0.114
NS=172;AF=0.064
NS=128;AF=0.012
NS=18;AF=0.083
NS=184;AF=0.030
NS=175;AF=0.037
NS=182;AF=0.047
NS=186;AF=0.086
NS=176;AF=0.131
NS=34;AF=0.059
NS=184;AF=0.014
NS=180;AF=0.081
NS=177;AF=0.011
NS=185;AF=0.011
NS=170;AF=0.276
NS=182;AF=0.038
NS=167;AF=0.036
NS=171;AF=0.038
NS=21;AF=0.333
NS=171;AF=0.398
NS=116;AF=0.147
NS=80;AF=0.094
NS=77;AF=0.071
NS=144;AF=0.174
NS=95;AF=0.211
NS=185;AF=0.014
NS=182;AF=0.022
NS=98;AF=0.041
NS=178;AF=0.034
NS=79;AF=0.076
NS=97;AF=0.124
NS=185;AF=0.070
NS=146;AF=0.038
NS=180;AF=0.028
NS=100;AF=0.100
NS=184;AF=0.068
NS=137;AF=0.026
NS=177;AF=0.153
NS=137;AF=0.036
NS=162;AF=0.025
NS=185;AF=0.481
NS=184;AF=0.014
NS=181;AF=0.019
NS=183;AF=0.052
NS=99;AF=0.131
NS=23;AF=0.065
NS=176;AF=0.031
NS=178;AF=0.017
NS=114;AF=0.206
NS=184;AF=0.084
NS=127;AF=0.146
NS=77;AF=0.097
NS=49;AF=0.031
NS=78;AF=0.282
NS=184;AF=0.062
NS=163;AF=0.043
NS=144;AF=0.139
NS=169;AF=0.012
NS=146;AF=0.021
NS=122;AF=0.066
NS=140;AF=0.207
NS=169;AF=0.124
NS=92;AF=0.234
NS=174;AF=0.017
NS=176;AF=0.028
NS=121;AF=0.165
NS=137;AF=0.018
NS=182;AF=0.085
NS=182;AF=0.258
NS=184;AF=0.014
NS=185;AF=0.022
NS=180;AF=0.131
NS=179;AF=0.017
NS=180;AF=0.103
NS=20;AF=0.250
NS=185;AF=0.024
NS=182;AF=0.016
NS=146;AF=0.024
NS=152;AF=0.046
NS=38;AF=0.066
NS=171;AF=0.135
NS=80;AF=0.262
NS=183;AF=0.057
NS=182;AF=0.033
NS=176;AF=0.031
NS=75;AF=0.007
NS=178;AF=0.025
NS=20;AF=0.025
NS=55;AF=0.245
NS=175;AF=0.020
NS=174;AF=0.106
NS=124;AF=0.024
NS=114;AF=0.013
NS=183;AF=0.096
NS=181;AF=0.293
NS=141;AF=0.046
NS=183;AF=0.328
NS=179;AF=0.014
NS=180;AF=0.031
NS=175;AF=0.071
NS=181;AF=0.044
NS=173;AF=0.179
NS=74;AF=0.027
NS=182;AF=0.038
NS=183;AF=0.014
NS=152;AF=0.016
NS=19;AF=0.053
NS=16;AF=0.312
NS=177;AF=0.071
NS=183;AF=0.074
NS=179;AF=0.034
NS=173;AF=0.072
NS=171;AF=0.123
NS=174;AF=0.020
NS=171;AF=0.211
NS=88;AF=0.091
NS=184;AF=0.022
NS=184;AF=0.011
NS=179;AF=0.126
NS=171;AF=0.199
NS=76;AF=0.191
NS=182;AF=0.014
NS=184;AF=0.011
NS=169;AF=0.130
NS=178;AF=0.020
NS=41;AF=0.024
NS=184;AF=0.149
NS=181;AF=0.022
NS=179;AF=0.145
NS=143;AF=0.010
NS=181;AF=0.014
NS=83;AF=0.090
NS=182;AF=0.022
NS=45;AF=0.100
NS=121;AF=0.058
NS=74;AF=0.236
NS=185;AF=0.019
NS=15;AF=0.233
NS=184;AF=0.022
NS=135;AF=0.052
NS=19;AF=0.053
NS=184;AF=0.019
NS=183;AF=0.014
NS=82;AF=0.043
NS=181;AF=0.011
NS=179;AF=0.078
NS=64;AF=0.156
NS=185;AF=0.041
NS=33;AF=0.076
NS=19;AF=0.026
NS=152;AF=0.013
NS=183;AF=0.328
NS=38;AF=0.079
NS=183;AF=0.011
NS=175;AF=0.034
NS=140;AF=0.036
NS=155;AF=0.103
NS=182;AF=0.011
NS=185;AF=0.151
NS=175;AF=0.103
NS=177;AF=0.085
NS=164;AF=0.052
NS=64;AF=0.016
NS=165;AF=0.158
NS=177;AF=0.048
NS=185;AF=0.014
NS=169;AF=0.047
NS=169;AF=0.033
NS=185;AF=0.019
NS=95;AF=0.021
NS=180;AF=0.064
NS=18;AF=0.083
NS=183;AF=0.016
NS=163;AF=0.129
NS=177;AF=0.023
NS=37;AF=0.027
NS=183;AF=0.014
NS=16;AF=0.062
NS=96;AF=0.016
NS=183;AF=0.055
NS=18;AF=0.111
NS=171;AF=0.058
NS=182;AF=0.022
NS=66;AF=0.136
NS=153;AF=0.056
NS=178;AF=0.017
NS=177;AF=0.017
NS=167;AF=0.057
NS=169;AF=0.033
NS=148;AF=0.088
NS=184;AF=0.033
NS=184;AF=0.016
NS=183;AF=0.014
NS=113;AF=0.257
NS=121;AF=0.124
NS=186;AF=0.035
NS=180;AF=0.017
NS=154;AF=0.065
NS=185;AF=0.024
NS=178;AF=0.121
NS=184;AF=0.014
NS=182;AF=0.071
NS=186;AF=0.059
NS=20;AF=0.050
NS=170;AF=0.100
NS=66;AF=0.106
NS=29;AF=0.052
NS=85;AF=0.012
NS=183;AF=0.052
NS=94;AF=0.149
NS=117;AF=0.038
NS=50;AF=0.020
NS=176;AF=0.034
NS=182;AF=0.011
NS=184;AF=0.014
NS=121;AF=0.087
NS=184;AF=0.019
NS=181;AF=0.019
NS=87;AF=0.172
NS=177;AF=0.028
NS=146;AF=0.092
NS=28;AF=0.089
NS=28;AF=0.036
NS=140;AF=0.046
NS=184;AF=0.016
NS=174;AF=0.063
NS=173;AF=0.101
NS=151;AF=0.046
NS=178;AF=0.129
NS=150;AF=0.070
NS=171;AF=0.099
NS=28;AF=0.089
NS=168;AF=0.024
NS=145;AF=0.176
NS=184;AF=0.022
NS=65;AF=0.092
NS=153;AF=0.033
NS=171;AF=0.012
NS=143;AF=0.129
NS=33;AF=0.152
NS=185;AF=0.062
NS=182;AF=0.148
NS=32;AF=0.016
NS=167;AF=0.189
NS=59;AF=0.076
NS=179;AF=0.022
NS=172;AF=0.012
NS=116;AF=0.207
NS=180;AF=0.011
NS=138;AF=0.022
NS=182;AF=0.030
NS=184;AF=0.016
NS=179;AF=0.017
NS=183;AF=0.025
NS=125;AF=0.188
NS=174;AF=0.040
NS=181;AF=0.025
NS=180;AF=0.025
NS=23;AF=0.022
NS=177;AF=0.034
NS=48;AF=0.115
NS=126;AF=0.060
NS=173;AF=0.107
NS=94;AF=0.197
NS=186;AF=0.011
NS=171;AF=0.012
NS=168;AF=0.107
NS=180;AF=0.081
NS=146;AF=0.092
NS=184;AF=0.212
NS=63;AF=0.429
NS=176;AF=0.037
NS=62;AF=0.065
NS=146;AF=0.192
NS=174;AF=0.014
NS=18;AF=0.083
NS=185;AF=0.038
NS=92;AF=0.413
NS=182;AF=0.077
NS=185;AF=0.016
NS=185;AF=0.059
NS=181;AF=0.014
NS=122;AF=0.012
NS=185;AF=0.019
NS=167;AF=0.054
NS=33;AF=0.091
NS=48;AF=0.062
NS=139;AF=0.072
NS=152;AF=0.023
NS=174;AF=0.049
NS=185;AF=0.011
NS=146;AF=0.014
NS=183;AF=0.011
NS=183;AF=0.063
NS=22;AF=0.023
NS=172;AF=0.105
NS=184;AF=0.030
NS=35;AF=0.200
NS=79;AF=0.032
NS=177;AF=0.031
NS=117;AF=0.077
NS=185;AF=0.022
NS=16;AF=0.250
NS=172;AF=0.102
NS=52;AF=0.212
NS=181;AF=0.041
NS=135;AF=0.226
NS=141;AF=0.121
NS=183;AF=0.038
NS=179;AF=0.064
NS=72;AF=0.264
NS=176;AF=0.017
NS=175;AF=0.100
NS=185;AF=0.011
NS=186;AF=0.013
NS=183;AF=0.044
NS=137;AF=0.033
NS=170;AF=0.059
NS=168;AF=0.024
NS=107;AF=0.019
NS=176;AF=0.057
NS=146;AF=0.055
NS=167;AF=0.150
NS=55;AF=0.027
NS=177;AF=0.065
NS=55;AF=0.091
NS=183;AF=0.044
NS=181;AF=0.014
NS=168;AF=0.128
NS=167;AF=0.090
NS=144;AF=0.014
NS=164;AF=0.012
NS=184;AF=0.049
NS=141;AF=0.014
NS=184;AF=0.076
NS=182;AF=0.137
NS=186;AF=0.022
NS=168;AF=0.057
NS=185;AF=0.054
NS=180;AF=0.028
NS=175;AF=0.011
NS=182;AF=0.052
NS=184;AF=0.016
NS=177;AF=0.141
NS=122;AF=0.037
NS=96;AF=0.089
NS=182;AF=0.011
NS=183;AF=0.126
NS=171;AF=0.038
NS=99;AF=0.061
NS=84;AF=0.476
NS=148;AF=0.041
NS=87;AF=0.103
NS=183;AF=0.055
NS=94;AF=0.202
NS=136;AF=0.040
NS=180;AF=0.017
NS=106;AF=0.019
NS=178;AF=0.087
NS=75;AF=0.167
NS=181;AF=0.036
NS=181;AF=0.039
NS=38;AF=0.013
NS=177;AF=0.068
NS=182;AF=0.052
NS=59;AF=0.051
NS=124;AF=0.016
NS=185;AF=0.019
NS=184;AF=0.024
NS=168;AF=0.018
NS=185;AF=0.038
NS=183;AF=0.033
NS=152;AF=0.033
NS=183;AF=0.044
NS=176;AF=0.261
NS=158;AF=0.209
NS=182;AF=0.014
NS=59;AF=0.085
NS=154;AF=0.052
NS=175;AF=0.014
NS=185;AF=0.022
NS=19;AF=0.289
NS=179;AF=0.031
NS=177;AF=0.093
NS=144;AF=0.125
NS=141;AF=0.060
NS=127;AF=0.165
NS=164;AF=0.055
NS=185;AF=0.014
NS=185;AF=0.011
NS=184;AF=0.065
NS=160;AF=0.062
NS=186;AF=0.011
NS=30;AF=0.200
NS=184;AF=0.060
NS=105;AF=0.148
NS=79;AF=0.089
NS=185;AF=0.019
NS=173;AF=0.058
NS=103;AF=0.126
NS=146;AF=0.065
NS=183;AF=0.057
NS=184;AF=0.016
NS=137;AF=0.077
NS=181;AF=0.141
NS=186;AF=0.016
NS=109;AF=0.161
NS=120;AF=0.183
NS=184;AF=0.011
NS=93;AF=0.075
NS=117;AF=0.158
NS=185;AF=0.019
NS=184;AF=0.228
NS=141;AF=0.028
NS=117;AF=0.077
NS=56;AF=0.438
NS=99;AF=0.040
NS=78;AF=0.179
NS=160;AF=0.100
NS=97;AF=0.077
NS=185;AF=0.011
NS=127;AF=0.028
NS=182;AF=0.030
NS=180;AF=0.067
NS=180;AF=0.136
NS=145;AF=0.262
NS=173;AF=0.035
NS=80;AF=0.012
NS=19;AF=0.026
NS=172;AF=0.044
NS=181;AF=0.030
NS=181;AF=0.260
NS=18;AF=0.167
NS=185;AF=0.014
NS=158;AF=0.199
NS=164;AF=0.095
NS=86;AF=0.035
NS=40;AF=0.075
NS=41;AF=0.012
NS=183;AF=0.019
NS=182;AF=0.019
NS=59;AF=0.102
NS=69;AF=0.101
NS=87;AF=0.057
NS=181;AF=0.014
NS=179;AF=0.358
NS=173;AF=0.370
NS=183;AF=0.066
NS=174;AF=0.103
NS=184;AF=0.016
NS=110;AF=0.086
NS=181;AF=0.047
NS=176;AF=0.116
NS=181;AF=0.022
NS=174;AF=0.037
NS=155;AF=0.068
NS=184;AF=0.038
NS=151;AF=0.066
NS=185;AF=0.046
NS=50;AF=0.300
NS=64;AF=0.297
NS=138;AF=0.221
NS=94;AF=0.069
NS=184;AF=0.024
NS=169;AF=0.098
NS=99;AF=0.051
NS=17;AF=0.176
NS=184;AF=0.082
NS=178;AF=0.079
NS=147;AF=0.085
NS=151;AF=0.040
NS=110;AF=0.036
NS=177;AF=0.076
NS=169;AF=0.018
NS=182;AF=0.308
NS=184;AF=0.016
NS=179;AF=0.028
NS=184;AF=0.038
NS=171;AF=0.029
NS=182;AF=0.014
NS=111;AF=0.063
NS=119;AF=0.029
NS=112;AF=0.085
NS=178;AF=0.051
NS=174;AF=0.040
NS=174;AF=0.075
NS=174;AF=0.075
NS=182;AF=0.170
NS=185;AF=0.130
NS=171;AF=0.187
NS=186;AF=0.011
NS=148;AF=0.084
NS=117;AF=0.141
NS=15;AF=0.333
NS=78;AF=0.269
NS=105;AF=0.024
NS=180;AF=0.031
NS=111;AF=0.140
NS=175;AF=0.171
NS=181;AF=0.182
NS=60;AF=0.158
NS=91;AF=0.027
NS=99;AF=0.172
NS=73;AF=0.068
NS=94;AF=0.112
NS=45;AF=0.133
NS=184;AF=0.011
NS=175;AF=0.129
NS=175;AF=0.117
NS=60;AF=0.017
NS=174;AF=0.069
NS=62;AF=0.387
NS=180;AF=0.017
NS=174;AF=0.101
NS=20;AF=0.175
NS=183;AF=0.016
NS=79;AF=0.133
NS=183;AF=0.148
NS=184;AF=0.030
NS=173;AF=0.139
NS=169;AF=0.124
NS=73;AF=0.041
NS=138;AF=0.348
NS=186;AF=0.013
NS=179;AF=0.098
NS=183;AF=0.011
NS=172;AF=0.017
NS=32;AF=0.031
NS=186;AF=0.011
NS=17;AF=0.294
NS=183;AF=0.019
NS=185;AF=0.076
NS=185;AF=0.270
NS=186;AF=0.022
NS=180;AF=0.042
NS=181;AF=0.047
NS=177;AF=0.138
NS=183;AF=0.052
NS=182;AF=0.066
NS=16;AF=0.062
NS=176;AF=0.142
NS=89;AF=0.208
NS=178;AF=0.028
NS=164;AF=0.030
NS=34;AF=0.103
NS=35;AF=0.029
NS=144;AF=0.247
NS=35;AF=0.029
NS=179;AF=0.039
NS=76;AF=0.237
NS=184;AF=0.024
NS=174;AF=0.029
NS=182;AF=0.027
NS=95;AF=0.011
NS=57;AF=0.035
NS=75;AF=0.020
NS=181;AF=0.025
NS=182;AF=0.016
NS=148;AF=0.135
NS=90;AF=0.100
NS=94;AF=0.059
NS=181;AF=0.036
NS=144;AF=0.153
NS=77;AF=0.026
NS=22;AF=0.023
NS=170;AF=0.126
NS=16;AF=0.094
NS=185;AF=0.038
NS=185;AF=0.038
NS=116;AF=0.159
NS=184;AF=0.071
NS=176;AF=0.097
NS=113;AF=0.097
NS=179;AF=0.120
NS=177;AF=0.079
NS=175;AF=0.043
NS=180;AF=0.025
NS=184;AF=0.011
NS=178;AF=0.025
NS=184;AF=0.038
NS=42;AF=0.083
NS=184;AF=0.011
NS=79;AF=0.184
NS=184;AF=0.041
NS=78;AF=0.128
NS=182;AF=0.030
NS=179;AF=0.017
NS=125;AF=0.060
NS=154;AF=0.032
NS=175;AF=0.011
NS=182;AF=0.016
NS=47;AF=0.255
NS=183;AF=0.030
NS=179;AF=0.045
NS=21;AF=0.095
NS=115;AF=0.070
NS=84;AF=0.101
NS=183;AF=0.025
NS=182;AF=0.027
NS=182;AF=0.077
NS=184;AF=0.060
NS=150;AF=0.010
NS=151;AF=0.013
NS=75;AF=0.040
NS=181;AF=0.199
NS=169;AF=0.148
NS=53;AF=0.160
NS=33;AF=0.318
NS=92;AF=0.027
NS=185;AF=0.054
NS=185;AF=0.011
NS=181;AF=0.011
NS=110;AF=0.005
NS=185;AF=0.014
NS=176;AF=0.023
NS=138;AF=0.080
NS=164;AF=0.015
NS=185;AF=0.014
NS=92;AF=0.163
NS=181;AF=0.041
NS=181;AF=0.052
NS=150;AF=0.137
NS=61;AF=0.016
NS=109;AF=0.083
NS=151;AF=0.083
NS=169;AF=0.018
NS=185;AF=0.205
NS=66;AF=0.023
NS=183;AF=0.019
NS=127;AF=0.028
NS=175;AF=0.017
NS=184;AF=0.041
NS=177;AF=0.040
NS=65;AF=0.062
NS=185;AF=0.032
NS=184;AF=0.014
NS=38;AF=0.474
NS=186;AF=0.011
NS=183;AF=0.079
NS=110;AF=0.105
NS=93;AF=0.140
NS=184;AF=0.082
NS=132;AF=0.042
NS=183;AF=0.044
NS=171;AF=0.129
NS=18;AF=0.028
NS=80;AF=0.219
NS=38;AF=0.079
NS=175;AF=0.014
NS=20;AF=0.025
NS=85;AF=0.035
NS=55;AF=0.045
NS=183;AF=0.011
NS=179;AF=0.017
NS=182;AF=0.011
NS=149;AF=0.027
NS=150;AF=0.030
NS=179;AF=0.092
NS=123;AF=0.020
NS=181;AF=0.105
NS=179;AF=0.036
NS=21;AF=0.024
NS=153;AF=0.013
NS=179;AF=0.011
NS=183;AF=0.019
NS=82;AF=0.390
NS=181;AF=0.011
NS=119;AF=0.088
NS=180;AF=0.039
NS=94;AF=0.021
NS=36;AF=0.042
NS=41;AF=0.024
NS=98;AF=0.122
NS=179;AF=0.028
NS=120;AF=0.013
NS=181;AF=0.017
NS=183;AF=0.038
NS=175;AF=0.417
NS=113;AF=0.022
NS=113;AF=0.009
NS=170;AF=0.021
NS=180;AF=0.022
NS=186;AF=0.011
NS=107;AF=0.154
NS=185;AF=0.070
NS=21;AF=0.119
NS=186;AF=0.011
NS=180;AF=0.025
NS=184;AF=0.022
NS=179;AF=0.039
NS=179;AF=0.031
NS=175;AF=0.051
NS=173;AF=0.118
NS=184;AF=0.043
NS=160;AF=0.056
NS=182;AF=0.082
NS=141;AF=0.043
NS=107;AF=0.019
NS=172;AF=0.087
NS=155;AF=0.116
NS=121;AF=0.079
NS=184;AF=0.019
NS=113;AF=0.155
NS=94;AF=0.101
NS=182;AF=0.055
NS=56;AF=0.366
NS=160;AF=0.019
NS=174;AF=0.106
NS=185;AF=0.016
NS=185;AF=0.014
NS=98;AF=0.015
NS=163;AF=0.141
NS=182;AF=0.011
NS=183;AF=0.036
NS=184;AF=0.033
NS=77;AF=0.026
NS=148;AF=0.034
NS=183;AF=0.019
NS=181;AF=0.011
NS=173;AF=0.020
NS=181;AF=0.039
NS=179;AF=0.031
NS=185;AF=0.014
NS=111;AF=0.086
NS=183;AF=0.014
NS=179;AF=0.036
NS=177;AF=0.020
NS=183;AF=0.016
NS=184;AF=0.071
NS=183;AF=0.044
NS=93;AF=0.070
NS=69;AF=0.203
NS=103;AF=0.049
NS=36;AF=0.014
NS=48;AF=0.240
NS=181;AF=0.011
NS=184;AF=0.022
NS=68;AF=0.243
NS=183;AF=0.016
NS=33;AF=0.045
NS=182;AF=0.011
NS=107;AF=0.023
NS=182;AF=0.027
NS=120;AF=0.008
NS=179;AF=0.064
NS=146;AF=0.086
NS=119;AF=0.139
NS=182;AF=0.060
NS=62;AF=0.185
NS=124;AF=0.040
NS=91;AF=0.225
NS=181;AF=0.044
NS=184;AF=0.011
NS=184;AF=0.024
NS=18;AF=0.056
NS=142;AF=0.011
NS=185;AF=0.011
NS=91;AF=0.099
NS=184;AF=0.054
NS=185;AF=0.038
NS=172;AF=0.096
NS=184;AF=0.076
NS=88;AF=0.034
NS=65;AF=0.169
NS=182;AF=0.016
NS=170;AF=0.112
NS=178;AF=0.455
NS=165;AF=0.091
NS=15;AF=0.033
NS=183;AF=0.030
NS=185;AF=0.027
NS=153;AF=0.085
NS=184;AF=0.117
NS=80;AF=0.225
NS=175;AF=0.026
NS=23;AF=0.065
NS=178;AF=0.087
NS=184;AF=0.022
NS=173;AF=0.127
NS=180;AF=0.014
NS=186;AF=0.022
NS=184;AF=0.027
NS=184;AF=0.065
NS=165;AF=0.021
NS=186;AF=0.027
NS=181;AF=0.017
NS=176;AF=0.051
NS=186;AF=0.065
NS=183;AF=0.027
NS=171;AF=0.076
NS=54;AF=0.111
NS=184;AF=0.038
NS=74;AF=0.142
NS=183;AF=0.011
NS=182;AF=0.019
NS=34;AF=0.118
NS=60;AF=0.083
NS=60;AF=0.108
NS=184;AF=0.019
NS=95;AF=0.216
NS=185;AF=0.032
NS=166;AF=0.175
NS=18;AF=0.194
NS=180;AF=0.061
NS=183;AF=0.022
NS=59;AF=0.144
NS=156;AF=0.032
NS=166;AF=0.060
NS=113;AF=0.084
NS=94;AF=0.160
NS=173;AF=0.020
NS=152;AF=0.336
NS=111;AF=0.068
NS=99;AF=0.111
NS=181;AF=0.271
NS=95;AF=0.205
NS=185;AF=0.027
NS=185;AF=0.038
NS=109;AF=0.101
NS=185;AF=0.024
NS=165;AF=0.015
NS=185;AF=0.141
NS=180;AF=0.022
NS=185;AF=0.057
NS=97;AF=0.216
NS=178;AF=0.022
NS=89;AF=0.022
NS=18;AF=0.194
NS=19;AF=0.105
NS=184;AF=0.087
NS=134;AF=0.026
NS=176;AF=0.111
NS=184;AF=0.071
NS=174;AF=0.052
NS=151;AF=0.013
NS=180;AF=0.036
NS=148;AF=0.074
NS=185;AF=0.011
NS=168;AF=0.152
NS=178;AF=0.028
NS=175;AF=0.043
NS=181;AF=0.025
NS=186;AF=0.016
NS=183;AF=0.019
NS=181;AF=0.064
NS=132;AF=0.080
NS=77;AF=0.084
NS=165;AF=0.015
NS=80;AF=0.200
NS=123;AF=0.016
NS=174;AF=0.017
NS=185;AF=0.049
NS=182;AF=0.038
NS=87;AF=0.029
NS=183;AF=0.049
NS=184;AF=0.011
NS=57;AF=0.026
NS=169;AF=0.053
NS=179;AF=0.025
NS=94;AF=0.181
NS=184;AF=0.052
NS=171;AF=0.096
NS=178;AF=0.017
NS=180;AF=0.019
NS=183;AF=0.014
NS=17;AF=0.059
NS=185;AF=0.016
NS=179;AF=0.034
NS=185;AF=0.014
NS=177;AF=0.028
NS=183;AF=0.025
NS=170;AF=0.097
NS=167;AF=0.057
NS=182;AF=0.030
NS=179;AF=0.089
NS=184;AF=0.168
NS=170;AF=0.024
NS=184;AF=0.063
NS=184;AF=0.016
NS=182;AF=0.022
NS=167;AF=0.012
NS=185;AF=0.014
NS=179;AF=0.020
NS=183;AF=0.025
NS=149;AF=0.034
NS=35;AF=0.214
NS=17;AF=0.029
NS=181;AF=0.088
NS=185;AF=0.054
NS=186;AF=0.032
NS=179;AF=0.039
NS=95;AF=0.053
NS=78;AF=0.013
NS=179;AF=0.017
NS=177;AF=0.023
NS=21;AF=0.071
NS=185;AF=0.151
NS=183;AF=0.014
NS=149;AF=0.128
NS=67;AF=0.060
NS=185;AF=0.011
NS=75;AF=0.007
NS=172;AF=0.110
NS=146;AF=0.014
NS=93;AF=0.199
NS=177;AF=0.011
NS=132;AF=0.106
NS=167;AF=0.150
NS=181;AF=0.025
NS=141;AF=0.018
NS=183;AF=0.014
NS=167;AF=0.069
NS=19;AF=0.053
NS=181;AF=0.050
NS=172;AF=0.012
NS=50;AF=0.200
NS=68;AF=0.029
NS=185;AF=0.011
NS=53;AF=0.283
NS=98;AF=0.112
NS=178;AF=0.045
NS=60;AF=0.417
NS=181;AF=0.039
NS=182;AF=0.041
NS=121;AF=0.041
NS=77;AF=0.032
NS=179;AF=0.011
NS=179;AF=0.025
NS=177;AF=0.011
NS=184;AF=0.073
NS=185;AF=0.016
NS=178;AF=0.011
NS=183;AF=0.016
NS=185;AF=0.011
NS=62;AF=0.024
NS=183;AF=0.093
NS=120;AF=0.088
NS=145;AF=0.076
NS=171;AF=0.058
NS=180;AF=0.058
NS=58;AF=0.164
NS=185;AF=0.014
NS=87;AF=0.023
NS=178;AF=0.011
NS=168;AF=0.015
NS=71;AF=0.021
NS=167;AF=0.018
NS=178;AF=0.199
NS=183;AF=0.497
NS=132;AF=0.027
NS=186;AF=0.495
NS=43;AF=0.116
NS=184;AF=0.011
NS=175;AF=0.011
NS=126;AF=0.139
NS=160;AF=0.097
NS=139;AF=0.122
NS=150;AF=0.077
NS=180;AF=0.033
NS=20;AF=0.175
NS=173;AF=0.035
NS=39;AF=0.141
NS=168;AF=0.021
NS=185;AF=0.078
NS=58;AF=0.034
NS=139;AF=0.079
NS=185;AF=0.014
NS=58;AF=0.138
NS=177;AF=0.054
NS=175;AF=0.011
NS=118;AF=0.089
NS=121;AF=0.025
NS=127;AF=0.154
NS=128;AF=0.062
NS=180;AF=0.097
NS=133;AF=0.045
NS=170;AF=0.012
NS=146;AF=0.055
NS=185;AF=0.011
NS=179;AF=0.011
NS=122;AF=0.115
NS=165;AF=0.109
NS=134;AF=0.030
NS=180;AF=0.014
NS=182;AF=0.027
NS=55;AF=0.018
NS=86;AF=0.023
NS=183;AF=0.027
NS=98;AF=0.071
NS=137;AF=0.058
NS=178;AF=0.037
NS=38;AF=0.026
NS=176;AF=0.020
NS=178;AF=0.045
NS=183;AF=0.011
NS=184;AF=0.016
NS=184;AF=0.030
NS=184;AF=0.024
NS=57;AF=0.140
NS=170;AF=0.026
NS=78;AF=0.173
NS=179;AF=0.391
NS=36;AF=0.153
NS=40;AF=0.025
NS=164;AF=0.040
NS=181;AF=0.030
NS=176;AF=0.020
NS=176;AF=0.026
NS=182;AF=0.014
NS=180;AF=0.022
NS=178;AF=0.028
NS=180;AF=0.011
NS=184;AF=0.016
NS=184;AF=0.014
NS=143;AF=0.073
NS=58;AF=0.155
NS=183;AF=0.044
NS=19;AF=0.053
NS=39;AF=0.179
NS=171;AF=0.026
NS=184;AF=0.016
NS=100;AF=0.110
NS=183;AF=0.049
NS=79;AF=0.082
NS=113;AF=0.217
NS=175;AF=0.043
NS=74;AF=0.088
NS=124;AF=0.190
NS=19;AF=0.263
NS=86;AF=0.180
NS=38;AF=0.250
NS=101;AF=0.030
NS=163;AF=0.092
NS=51;AF=0.176
NS=122;AF=0.074
NS=22;AF=0.023
NS=20;AF=0.075
NS=186;AF=0.013
NS=184;AF=0.030
NS=182;AF=0.022
NS=81;AF=0.025
NS=68;AF=0.132
NS=103;AF=0.058
NS=161;AF=0.227
NS=18;AF=0.306
NS=89;AF=0.146
NS=179;AF=0.061
NS=19;AF=0.132
NS=174;AF=0.020
NS=21;AF=0.048
NS=185;AF=0.016
NS=180;AF=0.114
NS=184;AF=0.011
NS=185;AF=0.016
NS=181;AF=0.011
NS=183;AF=0.044
NS=63;AF=0.008
NS=184;AF=0.019
NS=16;AF=0.031
NS=183;AF=0.036
NS=175;AF=0.014
NS=17;AF=0.118
NS=176;AF=0.102
NS=183;AF=0.011
NS=179;AF=0.011
NS=173;AF=0.069
NS=172;AF=0.102
NS=182;AF=0.038
NS=143;AF=0.084
NS=152;AF=0.122
NS=185;AF=0.038
NS=53;AF=0.198
NS=177;AF=0.042
NS=79;AF=0.101
NS=182;AF=0.016
NS=41;AF=0.110
NS=68;AF=0.074
NS=143;AF=0.014
NS=178;AF=0.037
NS=173;AF=0.052
NS=173;AF=0.043
NS=60;AF=0.042
NS=178;AF=0.331
NS=184;AF=0.030
NS=182;AF=0.016
NS=168;AF=0.080
NS=110;AF=0.036
NS=94;AF=0.021
NS=185;AF=0.032
NS=178;AF=0.031
NS=168;AF=0.057
NS=166;AF=0.093
NS=184;AF=0.054
NS=177;AF=0.048
NS=181;AF=0.099
NS=148;AF=0.041
NS=147;AF=0.248
NS=166;AF=0.099
NS=146;AF=0.096
NS=19;AF=0.026
NS=120;AF=0.158
NS=124;AF=0.177
NS=174;AF=0.040
NS=68;AF=0.022
NS=183;AF=0.036
NS=179;AF=0.078
NS=178;AF=0.115
NS=172;AF=0.122
NS=180;AF=0.356
NS=183;AF=0.383
NS=177;AF=0.034
NS=160;AF=0.191
NS=34;AF=0.015
NS=144;AF=0.038
NS=15;AF=0.067
NS=174;AF=0.034
NS=179;AF=0.115
NS=176;AF=0.020
NS=183;AF=0.055
NS=18;AF=0.194
NS=40;AF=0.200
NS=144;AF=0.017
NS=58;AF=0.095
NS=38;AF=0.197
NS=178;AF=0.034
NS=184;AF=0.125
NS=182;AF=0.022
NS=119;AF=0.181
NS=124;AF=0.145
NS=100;AF=0.025
NS=182;AF=0.014
NS=16;AF=0.156
NS=179;AF=0.039
NS=183;AF=0.087
NS=144;AF=0.042
NS=132;AF=0.083
NS=179;AF=0.075
NS=185;AF=0.016
NS=133;AF=0.109
NS=141;AF=0.082
NS=101;AF=0.094
NS=160;AF=0.112
NS=181;AF=0.055
NS=183;AF=0.025
NS=60;AF=0.133
NS=185;AF=0.100
NS=185;AF=0.016
NS=181;AF=0.047
NS=138;AF=0.080
NS=184;AF=0.022
NS=182;AF=0.055
NS=181;AF=0.047
NS=181;AF=0.017
NS=180;AF=0.028
NS=183;AF=0.052
NS=185;AF=0.068
NS=168;AF=0.062
NS=181;AF=0.019
NS=179;AF=0.050
NS=178;AF=0.028
NS=177;AF=0.037
NS=92;AF=0.125
NS=15;AF=0.200
NS=178;AF=0.025
NS=113;AF=0.062
NS=83;AF=0.102
NS=96;AF=0.135
NS=170;AF=0.103
NS=144;AF=0.069
NS=184;AF=0.049
NS=178;AF=0.025
NS=103;AF=0.015
NS=183;AF=0.131
NS=170;AF=0.044
NS=183;AF=0.158
NS=41;AF=0.024
NS=172;AF=0.035
NS=180;AF=0.042
NS=184;AF=0.014
NS=175;AF=0.014
NS=180;AF=0.050
NS=184;AF=0.024
NS=59;AF=0.085
NS=77;AF=0.065
NS=178;AF=0.129
NS=177;AF=0.068
NS=182;AF=0.022
NS=183;AF=0.131
NS=177;AF=0.054
NS=176;AF=0.040
NS=174;AF=0.132
NS=177;AF=0.065
NS=183;AF=0.038
NS=174;AF=0.066
NS=183;AF=0.016
NS=157;AF=0.057
NS=17;AF=0.059
NS=169;AF=0.012
NS=101;AF=0.089
NS=185;AF=0.035
NS=177;AF=0.192
NS=185;AF=0.054
NS=179;AF=0.081
NS=179;AF=0.056
NS=183;AF=0.044
NS=71;AF=0.197
NS=171;AF=0.140
NS=182;AF=0.022
NS=57;AF=0.140
NS=182;AF=0.011
NS=127;AF=0.039
NS=184;AF=0.014
NS=39;AF=0.077
NS=171;AF=0.012
NS=19;AF=0.263
NS=177;AF=0.042
NS=100;AF=0.040
NS=185;AF=0.011
NS=72;AF=0.049
NS=164;AF=0.119
NS=15;AF=0.067
NS=176;AF=0.031
NS=176;AF=0.054
NS=178;AF=0.042
NS=183;AF=0.077
NS=109;AF=0.046
NS=108;AF=0.222
NS=134;AF=0.190
NS=183;AF=0.041
NS=181;AF=0.105
NS=184;AF=0.052
NS=148;AF=0.135
NS=172;AF=0.108
NS=185;AF=0.024
NS=108;AF=0.046
NS=184;AF=0.014
NS=136;AF=0.110
NS=177;AF=0.102
NS=19;AF=0.053
NS=71;AF=0.155
NS=183;AF=0.022
NS=184;AF=0.014
NS=184;AF=0.098
NS=184;AF=0.035
NS=181;AF=0.011
NS=151;AF=0.113
NS=111;AF=0.216
NS=172;AF=0.081
NS=146;AF=0.045
NS=183;AF=0.011
NS=185;AF=0.011
NS=76;AF=0.026
NS=168;AF=0.012
NS=169;AF=0.033
NS=134;AF=0.011
NS=171;AF=0.012
NS=186;AF=0.204
NS=183;AF=0.197
NS=183;AF=0.057
NS=182;AF=0.055
NS=144;AF=0.017
NS=170;AF=0.041
NS=171;AF=0.044
NS=175;AF=0.049
NS=22;AF=0.182
NS=179;AF=0.101
NS=184;AF=0.019
NS=179;AF=0.034
NS=177;AF=0.011
NS=116;AF=0.198
NS=79;AF=0.044
NS=97;AF=0.119
NS=178;AF=0.011
NS=180;AF=0.058
NS=184;AF=0.073
NS=186;AF=0.188
NS=16;AF=0.062
NS=139;AF=0.140
NS=183;AF=0.036
NS=162;AF=0.096
NS=103;AF=0.243
NS=36;AF=0.028
NS=142;AF=0.014
NS=179;AF=0.014
NS=185;AF=0.124
NS=179;AF=0.084
NS=182;AF=0.071
NS=170;AF=0.021
NS=100;AF=0.015
NS=50;AF=0.020
NS=76;AF=0.112
NS=180;AF=0.017
NS=185;AF=0.030
NS=182;AF=0.033
NS=170;AF=0.032
NS=153;AF=0.392
NS=184;AF=0.016
NS=185;AF=0.054
NS=151;AF=0.026
NS=174;AF=0.241
NS=174;AF=0.218
NS=182;AF=0.036
NS=105;AF=0.124
NS=184;AF=0.046
NS=146;AF=0.034
NS=182;AF=0.044
NS=138;AF=0.091
NS=19;AF=0.211
NS=156;AF=0.087
NS=175;AF=0.071
NS=28;AF=0.107
NS=172;AF=0.023
NS=66;AF=0.015
NS=18;AF=0.028
NS=179;AF=0.011
NS=129;AF=0.101
NS=178;AF=0.045
NS=143;AF=0.010
NS=78;AF=0.064
NS=15;AF=0.500
NS=178;AF=0.065
NS=144;AF=0.122
NS=100;AF=0.335
NS=179;AF=0.374
NS=148;AF=0.044
NS=16;AF=0.219
NS=95;AF=0.179
NS=178;AF=0.039
NS=57;AF=0.219
NS=16;AF=0.062
NS=172;AF=0.390
NS=183;AF=0.052
NS=72;AF=0.014
NS=185;AF=0.054
NS=176;AF=0.077
NS=134;AF=0.168
NS=79;AF=0.051
NS=22;AF=0.068
NS=183;AF=0.027
NS=60;AF=0.008
NS=172;AF=0.326
NS=99;AF=0.081
NS=117;AF=0.150
NS=177;AF=0.014
NS=154;AF=0.019
NS=180;AF=0.022
NS=134;AF=0.034
NS=184;AF=0.060
NS=184;AF=0.082
NS=177;AF=0.042
NS=185;AF=0.032
NS=163;AF=0.067
NS=181;AF=0.030
NS=19;AF=0.053
NS=53;AF=0.170
NS=186;AF=0.083
NS=148;AF=0.172
NS=119;AF=0.164
NS=177;AF=0.085
NS=167;AF=0.027
NS=185;AF=0.205
NS=184;AF=0.207
NS=126;AF=0.032
NS=169;AF=0.030
NS=182;AF=0.016
NS=175;AF=0.060
NS=185;AF=0.041
NS=184;AF=0.019
NS=135;AF=0.059
NS=135;AF=0.037
NS=150;AF=0.213
NS=57;AF=0.009
NS=47;AF=0.064
NS=173;AF=0.133
NS=46;AF=0.087
NS=173;AF=0.150
NS=177;AF=0.141
NS=112;AF=0.098
NS=178;AF=0.037
NS=82;AF=0.104
NS=185;AF=0.014
NS=180;AF=0.019
NS=179;AF=0.017
NS=135;AF=0.081
NS=113;AF=0.239
NS=59;AF=0.051
NS=36;AF=0.222
NS=183;AF=0.011
NS=149;AF=0.020
NS=178;AF=0.087
NS=149;AF=0.057
NS=171;AF=0.018
NS=186;AF=0.016
NS=184;AF=0.076
NS=181;AF=0.033
NS=182;AF=0.451
NS=179;AF=0.011
NS=183;AF=0.041
NS=184;AF=0.082
NS=168;AF=0.030
NS=167;AF=0.030
NS=178;AF=0.017
NS=176;AF=0.097
NS=180;AF=0.022
NS=174;AF=0.023
NS=185;AF=0.011
NS=37;AF=0.203
NS=96;AF=0.156
NS=184;AF=0.011
NS=99;AF=0.010
NS=177;AF=0.042
NS=70;AF=0.050
NS=180;AF=0.022
NS=167;AF=0.015
NS=180;AF=0.028
NS=63;AF=0.016
NS=174;AF=0.023
NS=43;AF=0.023
NS=147;AF=0.017
NS=73;AF=0.130
NS=185;AF=0.059
NS=184;AF=0.022
NS=70;AF=0.043
NS=77;AF=0.026
NS=81;AF=0.142
NS=182;AF=0.011
NS=56;AF=0.143
NS=19;AF=0.289
NS=167;AF=0.081
NS=19;AF=0.158
NS=75;AF=0.073
NS=172;AF=0.142
NS=171;AF=0.041
NS=177;AF=0.107
NS=185;AF=0.011
NS=184;AF=0.033
NS=87;AF=0.086
NS=100;AF=0.015
NS=184;AF=0.068
NS=16;AF=0.094
NS=87;AF=0.259
NS=154;AF=0.146
NS=183;AF=0.014
NS=178;AF=0.065
NS=182;AF=0.014
NS=114;AF=0.154
NS=118;AF=0.169
NS=75;AF=0.067
NS=179;AF=0.075
NS=182;AF=0.069
NS=119;AF=0.017
NS=177;AF=0.028
NS=39;AF=0.038
NS=144;AF=0.021
NS=52;AF=0.115
NS=94;AF=0.340
NS=118;AF=0.051
NS=177;AF=0.037
NS=182;AF=0.110
NS=131;AF=0.038
NS=185;AF=0.065
NS=19;AF=0.211
NS=185;AF=0.070
NS=120;AF=0.017
NS=169;AF=0.021
NS=179;AF=0.109
NS=15;AF=0.133
NS=179;AF=0.056
NS=178;AF=0.048
NS=74;AF=0.020
NS=181;AF=0.022
NS=178;AF=0.020
NS=180;AF=0.069
NS=179;AF=0.047
NS=183;AF=0.036
NS=178;AF=0.020
NS=183;AF=0.030
NS=185;AF=0.043
NS=177;AF=0.017
NS=172;AF=0.093
NS=182;AF=0.022
NS=181;AF=0.052
NS=171;AF=0.102
NS=155;AF=0.081
NS=175;AF=0.083
NS=176;AF=0.034
NS=184;AF=0.092
NS=185;AF=0.070
NS=106;AF=0.075
NS=39;AF=0.154
NS=79;AF=0.222
NS=180;AF=0.036
NS=180;AF=0.072
NS=174;AF=0.037
NS=149;AF=0.144
NS=50;AF=0.080
NS=185;AF=0.016
NS=178;AF=0.466
NS=181;AF=0.022
NS=185;AF=0.022
NS=42;AF=0.048
NS=39;AF=0.026
NS=34;AF=0.250
NS=175;AF=0.060
NS=183;AF=0.014
NS=185;AF=0.014
NS=185;AF=0.016
NS=177;AF=0.014
NS=172;AF=0.052
NS=184;AF=0.052
NS=183;AF=0.066
NS=184;AF=0.065
NS=38;AF=0.039
NS=145;AF=0.193
NS=178;AF=0.028
NS=180;AF=0.025
NS=176;AF=0.105
NS=177;AF=0.051
NS=142;AF=0.053
NS=182;AF=0.011
NS=167;AF=0.117
NS=163;AF=0.086
NS=185;AF=0.024
NS=183;AF=0.057
NS=167;AF=0.039
NS=178;AF=0.034
NS=134;AF=0.034
NS=185;AF=0.022
NS=127;AF=0.094
NS=184;AF=0.125
NS=184;AF=0.014
NS=107;AF=0.117
NS=91;AF=0.033
NS=103;AF=0.097
NS=16;AF=0.031
NS=153;AF=0.069
NS=119;AF=0.092
NS=173;AF=0.098
NS=95;AF=0.132
NS=96;AF=0.141
NS=184;AF=0.016
NS=182;AF=0.011
NS=43;AF=0.058
NS=144;AF=0.017
NS=180;AF=0.033
NS=111;AF=0.032
NS=182;AF=0.060
NS=179;AF=0.034
NS=143;AF=0.066
NS=119;AF=0.101
NS=159;AF=0.063
NS=64;AF=0.070
NS=19;AF=0.158
NS=183;AF=0.079
NS=183;AF=0.027
NS=184;AF=0.041
NS=184;AF=0.024
NS=20;AF=0.050
NS=179;AF=0.059
NS=184;AF=0.011
NS=173;AF=0.026
NS=18;AF=0.389
NS=149;AF=0.054
NS=170;AF=0.062
NS=20;AF=0.025
NS=162;AF=0.031
NS=173;AF=0.064
NS=185;AF=0.081
NS=86;AF=0.023
NS=80;AF=0.019
NS=145;AF=0.100
NS=184;AF=0.046
NS=18;AF=0.111
NS=87;AF=0.115
NS=185;AF=0.030
NS=181;AF=0.138
NS=105;AF=0.043
NS=184;AF=0.016
NS=167;AF=0.159
NS=143;AF=0.010
NS=58;AF=0.017
NS=181;AF=0.017
NS=182;AF=0.016
NS=173;AF=0.118
NS=79;AF=0.063
NS=107;AF=0.047
NS=30;AF=0.017
NS=33;AF=0.015
NS=124;AF=0.073
NS=130;AF=0.112
NS=179;AF=0.011
NS=142;AF=0.053
NS=185;AF=0.014
NS=185;AF=0.124
NS=98;AF=0.015
NS=178;AF=0.020
NS=67;AF=0.037
NS=114;AF=0.075
NS=175;AF=0.103
NS=171;AF=0.085
NS=183;AF=0.257
NS=181;AF=0.094
NS=172;AF=0.058
NS=66;AF=0.167
NS=171;AF=0.085
NS=181;AF=0.014
NS=74;AF=0.027
NS=181;AF=0.033
NS=179;AF=0.112
NS=80;AF=0.281
NS=140;AF=0.050
NS=128;AF=0.223
NS=183;AF=0.030
NS=179;AF=0.034
NS=167;AF=0.057
NS=113;AF=0.040
NS=162;AF=0.034
NS=182;AF=0.025
NS=165;AF=0.188
NS=114;AF=0.140
NS=181;AF=0.019
NS=185;AF=0.041
NS=181;AF=0.022
NS=132;AF=0.227
NS=175;AF=0.020
NS=173;AF=0.052
NS=168;AF=0.104
NS=168;AF=0.015
NS=185;AF=0.065
NS=126;AF=0.210
NS=174;AF=0.029
NS=184;AF=0.038
NS=181;AF=0.011
NS=182;AF=0.033
NS=183;AF=0.019
NS=183;AF=0.019
NS=182;AF=0.025
NS=178;AF=0.076
NS=183;AF=0.046
NS=183;AF=0.022
NS=183;AF=0.022
NS=172;AF=0.035
NS=150;AF=0.067
NS=168;AF=0.057
NS=119;AF=0.013
NS=184;AF=0.011
NS=176;AF=0.136
NS=140;AF=0.014
NS=186;AF=0.011
NS=179;AF=0.017
NS=164;AF=0.012
NS=183;AF=0.011
NS=180;AF=0.033
NS=21;AF=0.119
NS=84;AF=0.446
NS=94;AF=0.080
NS=168;AF=0.057
NS=166;AF=0.012
NS=86;AF=0.093
NS=136;AF=0.169
NS=55;AF=0.118
NS=184;AF=0.043
NS=170;AF=0.118
NS=175;AF=0.026
NS=184;AF=0.261
NS=176;AF=0.102
NS=17;AF=0.353
NS=184;AF=0.011
NS=57;AF=0.035
NS=185;AF=0.016
NS=178;AF=0.053
NS=139;AF=0.122
NS=95;AF=0.216
NS=138;AF=0.214
NS=18;AF=0.167
NS=181;AF=0.047
NS=176;AF=0.074
NS=184;AF=0.054
NS=144;AF=0.017
NS=163;AF=0.040
NS=183;AF=0.016
NS=185;AF=0.043
NS=112;AF=0.054
NS=106;AF=0.038
NS=48;AF=0.042
NS=149;AF=0.087
NS=50;AF=0.120
NS=180;AF=0.044
NS=176;AF=0.040
NS=148;AF=0.041
NS=148;AF=0.091
NS=185;AF=0.081
NS=70;AF=0.414
NS=178;AF=0.011
NS=176;AF=0.026
NS=170;AF=0.056
NS=84;AF=0.024
NS=176;AF=0.017
NS=182;AF=0.027
NS=170;AF=0.141
NS=178;AF=0.011
NS=185;AF=0.011
NS=165;AF=0.191
NS=185;AF=0.011
NS=178;AF=0.101
NS=145;AF=0.055
NS=176;AF=0.031
NS=31;AF=0.129
NS=37;AF=0.149
NS=81;AF=0.043
NS=65;AF=0.138
NS=135;AF=0.052
NS=184;AF=0.022
NS=153;AF=0.124
NS=122;AF=0.004
NS=148;AF=0.324
NS=134;AF=0.019
NS=147;AF=0.017
NS=149;AF=0.242
NS=183;AF=0.063
NS=180;AF=0.067
NS=180;AF=0.022
NS=170;AF=0.015
NS=176;AF=0.028
NS=182;AF=0.069
NS=183;AF=0.016
NS=56;AF=0.018
NS=182;AF=0.074
NS=180;AF=0.047
NS=174;AF=0.167
NS=176;AF=0.014
NS=176;AF=0.080
NS=184;AF=0.019
NS=181;AF=0.025
NS=185;AF=0.022
NS=181;AF=0.011
NS=95;AF=0.121
NS=181;AF=0.025
NS=147;AF=0.048
NS=177;AF=0.034
NS=21;AF=0.071
NS=185;AF=0.022
NS=183;AF=0.016
NS=179;AF=0.020
NS=71;AF=0.239
NS=170;AF=0.085
NS=182;AF=0.165
NS=184;AF=0.082
NS=141;AF=0.078
NS=184;AF=0.024
NS=28;AF=0.500
NS=184;AF=0.054
NS=62;AF=0.411
NS=117;AF=0.004
NS=183;AF=0.383
NS=33;AF=0.045
NS=180;AF=0.014
NS=139;AF=0.072
NS=162;AF=0.071
NS=144;AF=0.135
NS=97;AF=0.149
NS=181;AF=0.033
NS=126;AF=0.016
NS=152;AF=0.039
NS=184;AF=0.277
NS=24;AF=0.021
NS=15;AF=0.067
NS=141;AF=0.021
NS=128;AF=0.016
NS=183;AF=0.041
NS=142;AF=0.014
NS=178;AF=0.011
NS=99;AF=0.177
NS=149;AF=0.087
NS=183;AF=0.030
NS=158;AF=0.070
NS=181;AF=0.017
NS=183;AF=0.038
NS=180;AF=0.028
NS=146;AF=0.137
NS=175;AF=0.094
NS=97;AF=0.062
NS=185;AF=0.019
NS=155;AF=0.077
NS=59;AF=0.085
NS=174;AF=0.126
NS=184;AF=0.016
NS=178;AF=0.045
NS=71;AF=0.007
NS=143;AF=0.171
NS=32;AF=0.188
NS=183;AF=0.060
NS=171;AF=0.015
NS=171;AF=0.029
NS=178;AF=0.017
NS=181;AF=0.030
NS=185;AF=0.016
NS=183;AF=0.011
NS=182;AF=0.030
NS=184;AF=0.011
NS=106;AF=0.094
NS=171;AF=0.023
NS=185;AF=0.019
NS=60;AF=0.067
NS=178;AF=0.320
NS=180;AF=0.053
NS=72;AF=0.201
NS=87;AF=0.259
NS=172;AF=0.090
NS=113;AF=0.018
NS=142;AF=0.021
NS=180;AF=0.022
NS=182;AF=0.019
NS=184;AF=0.019
NS=181;AF=0.039
NS=177;AF=0.130
NS=115;AF=0.130
NS=182;AF=0.027
NS=31;AF=0.065
NS=66;AF=0.030
NS=118;AF=0.017
NS=57;AF=0.211
NS=74;AF=0.182
NS=82;AF=0.091
NS=167;AF=0.045
NS=160;AF=0.075
NS=129;AF=0.140
NS=182;AF=0.030
NS=66;AF=0.114
NS=143;AF=0.028
NS=183;AF=0.016
NS=110;AF=0.091
NS=168;AF=0.452
NS=145;AF=0.214
NS=15;AF=0.067
NS=162;AF=0.074
NS=184;AF=0.011
NS=138;AF=0.014
NS=54;AF=0.204
NS=164;AF=0.012
NS=144;AF=0.014
NS=179;AF=0.022
NS=16;AF=0.094
NS=175;AF=0.034
NS=130;AF=0.185
NS=179;AF=0.020
NS=174;AF=0.043
NS=180;AF=0.017
NS=149;AF=0.013
NS=129;AF=0.031
NS=76;AF=0.026
NS=180;AF=0.067
NS=17;AF=0.147
NS=182;AF=0.025
NS=111;AF=0.414
NS=181;AF=0.028
NS=185;AF=0.068
NS=174;AF=0.055
NS=178;AF=0.014
NS=136;AF=0.118
NS=175;AF=0.040
NS=172;AF=0.012
NS=182;AF=0.044
NS=185;AF=0.065
NS=185;AF=0.016
NS=185;AF=0.073
NS=144;AF=0.097
NS=176;AF=0.037
NS=60;AF=0.208
NS=167;AF=0.069
NS=176;AF=0.128
NS=185;AF=0.014
NS=182;AF=0.016
NS=175;AF=0.146
NS=143;AF=0.129
NS=109;AF=0.147
NS=36;AF=0.014
NS=179;AF=0.075
NS=185;AF=0.019
NS=180;AF=0.119
NS=184;AF=0.027
NS=182;AF=0.019
NS=18;AF=0.028
NS=185;AF=0.308
NS=183;AF=0.311
NS=157;AF=0.025
NS=97;AF=0.149
NS=173;AF=0.153
NS=167;AF=0.153
NS=54;AF=0.120
NS=39;AF=0.013
NS=181;AF=0.030
NS=152;AF=0.013
NS=186;AF=0.011
NS=185;AF=0.068
NS=183;AF=0.033
NS=182;AF=0.047
NS=20;AF=0.050
NS=74;AF=0.493
NS=146;AF=0.086
NS=179;AF=0.056
NS=175;AF=0.017
NS=185;AF=0.011
NS=181;AF=0.019
NS=16;AF=0.062
NS=110;AF=0.073
NS=146;AF=0.120
NS=33;AF=0.030
NS=16;AF=0.250
NS=96;AF=0.073
NS=176;AF=0.026
NS=185;AF=0.014
NS=37;AF=0.081
NS=65;AF=0.015
NS=185;AF=0.014
NS=185;AF=0.016
NS=178;AF=0.090
NS=186;AF=0.013
NS=179;AF=0.028
NS=181;AF=0.030
NS=92;AF=0.038
NS=37;AF=0.068
NS=134;AF=0.194
NS=95;AF=0.116
NS=85;AF=0.106
NS=168;AF=0.161
NS=168;AF=0.134
NS=173;AF=0.026
NS=35;AF=0.014
NS=115;AF=0.078
NS=178;AF=0.017
NS=180;AF=0.081
NS=175;AF=0.031
NS=151;AF=0.205
NS=151;AF=0.219
NS=138;AF=0.130
NS=111;AF=0.230
NS=132;AF=0.027
NS=158;AF=0.016
NS=182;AF=0.030
NS=179;AF=0.017
NS=149;AF=0.057
NS=110;AF=0.005
NS=183;AF=0.016
NS=180;AF=0.069
NS=183;AF=0.104
NS=16;AF=0.188
NS=16;AF=0.031
NS=164;AF=0.101
NS=103;AF=0.039
NS=118;AF=0.076
NS=172;AF=0.044
NS=186;AF=0.011
NS=183;AF=0.096
NS=175;AF=0.354
NS=164;AF=0.354
NS=94;AF=0.287
NS=133;AF=0.060
NS=145;AF=0.159
NS=181;AF=0.036
NS=182;AF=0.025
NS=124;AF=0.230
NS=137;AF=0.058
NS=19;AF=0.053
NS=21;AF=0.071
NS=145;AF=0.055
NS=160;AF=0.031
NS=103;AF=0.024
NS=185;AF=0.011
NS=37;AF=0.203
NS=180;AF=0.053
NS=149;AF=0.091
NS=168;AF=0.060
NS=178;AF=0.084
NS=116;AF=0.091
NS=184;AF=0.451
NS=38;AF=0.066
NS=28;AF=0.214
NS=180;AF=0.017
NS=80;AF=0.075
NS=17;AF=0.206
NS=184;AF=0.049
NS=182;AF=0.027
NS=171;AF=0.105
NS=185;AF=0.054
NS=172;AF=0.055
NS=168;AF=0.045
NS=16;AF=0.062
NS=182;AF=0.066
NS=115;AF=0.109
NS=175;AF=0.160
NS=174;AF=0.017
NS=184;AF=0.038
NS=173;AF=0.038
NS=65;AF=0.077
NS=38;AF=0.053
NS=129;AF=0.023
NS=97;AF=0.046
NS=182;AF=0.041
NS=185;AF=0.070
NS=180;AF=0.044
NS=145;AF=0.355
NS=178;AF=0.011
NS=41;AF=0.012
NS=178;AF=0.022
NS=175;AF=0.014
NS=39;AF=0.026
NS=168;AF=0.045
NS=96;AF=0.057
NS=77;AF=0.091
NS=33;AF=0.045
NS=61;AF=0.008
NS=107;AF=0.084
NS=176;AF=0.028
NS=143;AF=0.119
NS=184;AF=0.024
NS=107;AF=0.019
NS=57;AF=0.105
NS=167;AF=0.129
NS=145;AF=0.021
NS=178;AF=0.098
NS=184;AF=0.024
NS=148;AF=0.081
NS=58;AF=0.198
NS=176;AF=0.034
NS=186;AF=0.204
NS=120;AF=0.171
NS=168;AF=0.080
NS=179;AF=0.014
NS=183;AF=0.022
NS=185;AF=0.014
NS=25;AF=0.100
NS=180;AF=0.086
NS=176;AF=0.060
NS=182;AF=0.016
NS=178;AF=0.031
NS=179;AF=0.028
NS=180;AF=0.028
NS=149;AF=0.050
NS=168;AF=0.089
NS=176;AF=0.026
NS=61;AF=0.025
NS=178;AF=0.051
NS=168;AF=0.036
NS=178;AF=0.037
NS=152;AF=0.023
NS=17;AF=0.118
NS=184;AF=0.014
NS=73;AF=0.226
NS=96;AF=0.104
NS=183;AF=0.014
NS=171;AF=0.012
NS=172;AF=0.047
NS=185;AF=0.014
NS=93;AF=0.022
NS=166;AF=0.057
NS=182;AF=0.022
NS=185;AF=0.019
NS=164;AF=0.018
NS=137;AF=0.022
NS=150;AF=0.100
NS=128;AF=0.090
NS=184;AF=0.065
NS=185;AF=0.054
NS=135;AF=0.019
NS=173;AF=0.162
NS=183;AF=0.016
NS=172;AF=0.128
NS=111;AF=0.086
NS=183;AF=0.022
NS=180;AF=0.014
NS=149;AF=0.013
NS=160;AF=0.141
NS=60;AF=0.008
NS=177;AF=0.014
NS=183;AF=0.137
NS=166;AF=0.163
NS=173;AF=0.017
NS=180;AF=0.017
NS=122;AF=0.135
NS=43;AF=0.128
NS=151;AF=0.017
NS=82;AF=0.238
NS=182;AF=0.016
NS=41;AF=0.024
NS=58;AF=0.328
NS=185;AF=0.035
NS=185;AF=0.024
NS=138;AF=0.033
NS=138;AF=0.138
NS=177;AF=0.034
NS=168;AF=0.155
NS=57;AF=0.018
NS=181;AF=0.030
NS=183;AF=0.038
NS=93;AF=0.183
NS=59;AF=0.042
NS=38;AF=0.158
NS=180;AF=0.411
NS=168;AF=0.098
NS=111;AF=0.072
NS=174;AF=0.060
NS=137;AF=0.044
NS=82;AF=0.128
NS=183;AF=0.049
NS=173;AF=0.058
NS=184;AF=0.103
NS=117;AF=0.073
NS=172;AF=0.116
NS=36;AF=0.014
NS=128;AF=0.105
NS=185;AF=0.011
NS=179;AF=0.025
NS=117;AF=0.192
NS=182;AF=0.027
NS=180;AF=0.047
NS=67;AF=0.045
NS=168;AF=0.033
NS=119;AF=0.013
NS=183;AF=0.016
NS=183;AF=0.027
NS=183;AF=0.019
NS=184;AF=0.011
NS=138;AF=0.203
NS=95;AF=0.189
NS=105;AF=0.181
NS=126;AF=0.052
NS=15;AF=0.067
NS=181;AF=0.022
NS=20;AF=0.150
NS=185;AF=0.014
NS=127;AF=0.008
NS=183;AF=0.014
NS=175;AF=0.171
NS=183;AF=0.030
NS=168;AF=0.021
NS=184;AF=0.014
NS=173;AF=0.055
NS=182;AF=0.033
NS=182;AF=0.027
NS=177;AF=0.054
NS=37;AF=0.081
NS=128;AF=0.129
NS=110;AF=0.200
NS=49;AF=0.041
NS=167;AF=0.216
NS=154;AF=0.201
NS=150;AF=0.290
NS=181;AF=0.028
NS=22;AF=0.045
NS=22;AF=0.182
NS=169;AF=0.038
NS=70;AF=0.150
NS=175;AF=0.034
NS=180;AF=0.044
NS=81;AF=0.179
NS=111;AF=0.099
NS=185;AF=0.054
NS=78;AF=0.058
NS=180;AF=0.028
NS=181;AF=0.052
NS=181;AF=0.110
NS=140;AF=0.025
NS=175;AF=0.097
NS=176;AF=0.031
NS=184;AF=0.046
NS=183;AF=0.066
NS=19;AF=0.026
NS=168;AF=0.024
NS=178;AF=0.031
NS=72;AF=0.014
NS=169;AF=0.012
NS=163;AF=0.132
NS=185;AF=0.065
NS=177;AF=0.130
NS=183;AF=0.328
NS=183;AF=0.098
NS=186;AF=0.027
NS=18;AF=0.028
NS=168;AF=0.122
NS=128;AF=0.090
NS=29;AF=0.138
NS=177;AF=0.017
NS=86;AF=0.012
NS=185;AF=0.011
NS=183;AF=0.049
NS=179;AF=0.034
NS=79;AF=0.266
NS=173;AF=0.081
NS=96;AF=0.021
NS=177;AF=0.031
NS=182;AF=0.093
NS=53;AF=0.217
NS=146;AF=0.127
NS=182;AF=0.014
NS=180;AF=0.014
NS=184;AF=0.011
NS=100;AF=0.085
NS=36;AF=0.069
NS=75;AF=0.113
NS=183;AF=0.134
NS=101;AF=0.079
NS=185;AF=0.281
NS=16;AF=0.062
NS=172;AF=0.061
NS=111;AF=0.054
NS=41;AF=0.012
NS=180;AF=0.019
NS=179;AF=0.022
NS=173;AF=0.124
NS=175;AF=0.029
NS=178;AF=0.020
NS=82;AF=0.110
NS=71;AF=0.183
NS=180;AF=0.044
NS=152;AF=0.023
NS=169;AF=0.033
NS=180;AF=0.050
NS=184;AF=0.016
NS=185;AF=0.078
NS=53;AF=0.151
NS=180;AF=0.086
NS=141;AF=0.074
NS=181;AF=0.044
NS=142;AF=0.085
NS=185;AF=0.057
NS=185;AF=0.016
NS=171;AF=0.023
NS=181;AF=0.039
NS=170;AF=0.094
NS=142;AF=0.042
NS=52;AF=0.221
NS=175;AF=0.094
NS=19;AF=0.395
NS=174;AF=0.101
NS=126;AF=0.016
NS=124;AF=0.093
NS=182;AF=0.027
NS=184;AF=0.016
NS=75;AF=0.027
NS=181;AF=0.019
NS=170;AF=0.168
NS=142;AF=0.127
NS=185;AF=0.014
NS=139;AF=0.097
NS=176;AF=0.080
NS=183;AF=0.019
NS=75;AF=0.033
NS=183;AF=0.175
NS=185;AF=0.205
NS=177;AF=0.011
NS=174;AF=0.052
NS=183;AF=0.049
NS=183;AF=0.019
NS=144;AF=0.076
NS=185;AF=0.427
NS=150;AF=0.040
NS=185;AF=0.038
NS=182;AF=0.052
NS=134;AF=0.082
NS=20;AF=0.075
NS=184;AF=0.016
NS=147;AF=0.034
NS=56;AF=0.071
NS=57;AF=0.158
NS=175;AF=0.020
NS=176;AF=0.031
NS=102;AF=0.245
NS=58;AF=0.017
NS=175;AF=0.029
NS=175;AF=0.026
NS=185;AF=0.030
NS=185;AF=0.011
NS=96;AF=0.031
NS=37;AF=0.027
NS=19;AF=0.368
NS=151;AF=0.083
NS=181;AF=0.033
NS=73;AF=0.123
NS=185;AF=0.022
NS=91;AF=0.027
NS=77;AF=0.032
NS=33;AF=0.045
NS=183;AF=0.011
NS=184;AF=0.016
NS=183;AF=0.057
NS=17;AF=0.118
NS=182;AF=0.033
NS=186;AF=0.083
NS=182;AF=0.011
NS=182;AF=0.030
NS=128;AF=0.059
NS=183;AF=0.022
NS=68;AF=0.228
NS=88;AF=0.216
NS=182;AF=0.016
NS=182;AF=0.052
NS=180;AF=0.053
NS=149;AF=0.017
NS=181;AF=0.064
NS=185;AF=0.016
NS=118;AF=0.030
NS=69;AF=0.072
NS=168;AF=0.039
NS=179;AF=0.103
NS=176;AF=0.011
NS=184;AF=0.073
NS=184;AF=0.043
NS=182;AF=0.269
NS=184;AF=0.019
NS=94;AF=0.176
NS=120;AF=0.071
NS=174;AF=0.060
NS=53;AF=0.170
NS=173;AF=0.127
NS=154;AF=0.065
NS=174;AF=0.017
NS=138;AF=0.043
NS=178;AF=0.028
NS=172;AF=0.058
NS=183;AF=0.022
NS=184;AF=0.016
NS=178;AF=0.017
NS=120;AF=0.133
NS=176;AF=0.017
NS=185;AF=0.027
NS=136;AF=0.140
NS=182;AF=0.014
NS=42;AF=0.440
NS=115;AF=0.091
NS=172;AF=0.058
NS=179;AF=0.011
NS=178;AF=0.138
NS=184;AF=0.158
NS=19;AF=0.053
NS=179;AF=0.017
NS=181;AF=0.017
NS=147;AF=0.037
NS=129;AF=0.039
NS=122;AF=0.434
NS=182;AF=0.011
NS=122;AF=0.049
NS=58;AF=0.078
NS=83;AF=0.090
NS=176;AF=0.017
NS=184;AF=0.016
NS=150;AF=0.107
NS=117;AF=0.085
NS=180;AF=0.011
NS=182;AF=0.016
NS=178;AF=0.034
NS=171;AF=0.020
NS=115;AF=0.039
NS=15;AF=0.067
NS=62;AF=0.403
NS=18;AF=0.028
NS=119;AF=0.109
NS=80;AF=0.050
NS=137;AF=0.051
NS=59;AF=0.220
NS=178;AF=0.017
NS=165;AF=0.048
NS=154;AF=0.019
NS=184;AF=0.030
NS=137;AF=0.124
NS=81;AF=0.025
NS=55;AF=0.491
NS=185;AF=0.076
NS=175;AF=0.011
NS=185;AF=0.024
NS=181;AF=0.019
NS=140;AF=0.011
NS=182;AF=0.030
NS=184;AF=0.011
NS=93;AF=0.070
NS=176;AF=0.037
NS=172;AF=0.119
NS=73;AF=0.041
NS=176;AF=0.011
NS=17;AF=0.029
NS=178;AF=0.197
NS=129;AF=0.074
NS=175;AF=0.034
NS=181;AF=0.011
NS=117;AF=0.368
NS=184;AF=0.014
NS=185;AF=0.027
NS=85;AF=0.012
NS=182;AF=0.058
NS=177;AF=0.031
NS=82;AF=0.128
NS=182;AF=0.016
NS=98;AF=0.199
NS=183;AF=0.011
NS=180;AF=0.014
NS=185;AF=0.027
NS=185;AF=0.076
NS=181;AF=0.030
NS=175;AF=0.040
NS=143;AF=0.189
NS=22;AF=0.023
NS=19;AF=0.105
NS=171;AF=0.070
NS=180;AF=0.011
NS=172;AF=0.209
NS=175;AF=0.051
NS=175;AF=0.094
NS=183;AF=0.014
NS=175;AF=0.014
NS=79;AF=0.038
NS=152;AF=0.033
NS=179;AF=0.020
NS=183;AF=0.016
NS=165;AF=0.109
NS=114;AF=0.110
NS=170;AF=0.012
NS=19;AF=0.105
NS=175;AF=0.046
NS=181;AF=0.025
NS=184;AF=0.068
NS=149;AF=0.138
NS=120;AF=0.104
NS=180;AF=0.028
NS=183;AF=0.366
NS=149;AF=0.050
NS=185;AF=0.014
NS=177;AF=0.059
NS=186;AF=0.013
NS=128;AF=0.051
NS=173;AF=0.116
NS=38;AF=0.053
NS=97;AF=0.253
NS=178;AF=0.031
NS=177;AF=0.042
NS=177;AF=0.011
NS=166;AF=0.072
NS=184;AF=0.014
NS=173;AF=0.026
NS=169;AF=0.056
NS=46;AF=0.022
NS=177;AF=0.088
NS=173;AF=0.061
NS=19;AF=0.026
NS=165;AF=0.052
NS=182;AF=0.253
NS=19;AF=0.342
NS=177;AF=0.028
NS=68;AF=0.103
NS=132;AF=0.091
NS=184;AF=0.030
NS=115;AF=0.039
NS=185;AF=0.016
NS=140;AF=0.050
NS=173;AF=0.066
NS=180;AF=0.011
NS=99;AF=0.187
NS=53;AF=0.019
NS=94;AF=0.032
NS=176;AF=0.023
NS=177;AF=0.017
NS=145;AF=0.048
NS=181;AF=0.105
NS=184;AF=0.014
NS=138;AF=0.062
NS=183;AF=0.014
NS=181;AF=0.052
NS=105;AF=0.010
NS=178;AF=0.062
NS=88;AF=0.034
NS=107;AF=0.364
NS=171;AF=0.094
NS=71;AF=0.345
NS=133;AF=0.023
NS=183;AF=0.019
NS=140;AF=0.039
NS=120;AF=0.100
NS=93;AF=0.124
NS=176;AF=0.023
NS=180;AF=0.350
NS=145;AF=0.317
NS=185;AF=0.081
NS=21;AF=0.048
NS=180;AF=0.017
NS=171;AF=0.018
NS=145;AF=0.048
NS=185;AF=0.014
NS=19;AF=0.053
NS=175;AF=0.043
NS=185;AF=0.024
NS=173;AF=0.017
NS=167;AF=0.018
NS=185;AF=0.097
NS=183;AF=0.410
NS=81;AF=0.136
NS=41;AF=0.244
NS=74;AF=0.041
NS=171;AF=0.047
NS=182;AF=0.016
NS=123;AF=0.016
NS=167;AF=0.018
NS=141;AF=0.135
NS=151;AF=0.070
NS=185;AF=0.014
NS=139;AF=0.022
NS=172;AF=0.067
NS=43;AF=0.023
NS=123;AF=0.028
NS=178;AF=0.022
NS=179;AF=0.031
NS=173;AF=0.095
NS=39;AF=0.026
NS=185;AF=0.016
NS=184;AF=0.057
NS=184;AF=0.033
NS=31;AF=0.016
NS=176;AF=0.017
NS=77;AF=0.214
NS=35;AF=0.229
NS=185;AF=0.011
NS=177;AF=0.218
NS=185;AF=0.070
NS=186;AF=0.065
NS=59;AF=0.220
NS=113;AF=0.022
NS=17;AF=0.118
NS=17;AF=0.029
NS=35;AF=0.100
NS=104;AF=0.120
NS=183;AF=0.066
NS=34;AF=0.147
NS=172;AF=0.029
NS=175;AF=0.063
NS=19;AF=0.026
NS=177;AF=0.068
NS=116;AF=0.034
NS=36;AF=0.264
NS=178;AF=0.022
NS=173;AF=0.055
NS=39;AF=0.141
NS=116;AF=0.099
NS=172;AF=0.041
NS=184;AF=0.030
NS=184;AF=0.109
NS=144;AF=0.170
NS=19;AF=0.053
NS=113;AF=0.150
NS=184;AF=0.060
NS=179;AF=0.014
NS=133;AF=0.079
NS=182;AF=0.080
NS=18;AF=0.028
NS=184;AF=0.019
NS=115;AF=0.083
NS=74;AF=0.101
NS=180;AF=0.017
NS=18;AF=0.111
NS=62;AF=0.016
NS=18;AF=0.139
NS=148;AF=0.017
NS=59;AF=0.102
NS=118;AF=0.030
NS=178;AF=0.051
NS=182;AF=0.022
NS=180;AF=0.083
NS=184;AF=0.011
NS=110;AF=0.027
NS=107;AF=0.093
NS=182;AF=0.036
NS=171;AF=0.041
NS=180;AF=0.017
NS=183;AF=0.046
NS=80;AF=0.156
NS=99;AF=0.101
NS=185;AF=0.016
NS=183;AF=0.027
NS=134;AF=0.026
NS=180;AF=0.061
NS=99;AF=0.025
NS=60;AF=0.050
NS=34;AF=0.162
NS=177;AF=0.249
NS=176;AF=0.318
NS=173;AF=0.095
NS=175;AF=0.043
NS=138;AF=0.087
NS=22;AF=0.068
NS=184;AF=0.084
NS=100;AF=0.050
NS=125;AF=0.016
NS=18;AF=0.056
NS=184;AF=0.014
NS=183;AF=0.098
NS=181;AF=0.041
NS=185;AF=0.043
NS=183;AF=0.011
NS=142;AF=0.021
NS=113;AF=0.106
NS=183;AF=0.049
NS=181;AF=0.050
NS=184;AF=0.019
NS=185;AF=0.059
NS=181;AF=0.022
NS=176;AF=0.034
NS=150;AF=0.033
NS=148;AF=0.020
NS=154;AF=0.045
NS=146;AF=0.034
NS=185;AF=0.057
NS=50;AF=0.060
NS=87;AF=0.046
NS=182;AF=0.016
NS=182;AF=0.071
NS=184;AF=0.011
NS=175;AF=0.023
NS=178;AF=0.039
NS=178;AF=0.042
NS=118;AF=0.093
NS=18;AF=0.028
NS=184;AF=0.011
NS=182;AF=0.011
NS=131;AF=0.111
NS=178;AF=0.014
NS=183;AF=0.036
NS=107;AF=0.037
NS=179;AF=0.017
NS=144;AF=0.052
NS=140;AF=0.114
NS=185;AF=0.027
NS=176;AF=0.045
NS=152;AF=0.013
NS=73;AF=0.274
NS=178;AF=0.065
NS=138;AF=0.069
NS=58;AF=0.069
NS=122;AF=0.213
NS=20;AF=0.075
NS=182;AF=0.036
NS=172;AF=0.029
NS=170;AF=0.056
NS=183;AF=0.033
NS=183;AF=0.033
NS=129;AF=0.306
NS=116;AF=0.108
NS=41;AF=0.049
NS=88;AF=0.040
NS=101;AF=0.040
NS=72;AF=0.014
NS=146;AF=0.034
NS=135;AF=0.226
NS=48;AF=0.031
NS=82;AF=0.317
NS=88;AF=0.040
NS=185;AF=0.011
NS=69;AF=0.043
NS=69;AF=0.391
NS=30;AF=0.033
NS=185;AF=0.070
NS=181;AF=0.011
NS=182;AF=0.027
NS=178;AF=0.022
NS=185;AF=0.014
NS=93;AF=0.016
NS=170;AF=0.126
NS=171;AF=0.076
NS=73;AF=0.082
NS=174;AF=0.029
NS=35;AF=0.029
NS=174;AF=0.029
NS=178;AF=0.011
NS=185;AF=0.330
NS=185;AF=0.357
NS=114;AF=0.149
NS=176;AF=0.037
NS=184;AF=0.024
NS=128;AF=0.184
NS=172;AF=0.076
NS=178;AF=0.056
NS=176;AF=0.111
NS=181;AF=0.017
NS=185;AF=0.016
NS=185;AF=0.014
NS=185;AF=0.016
NS=181;AF=0.075
NS=19;AF=0.053
NS=168;AF=0.021
NS=108;AF=0.218
NS=45;AF=0.089
NS=180;AF=0.042
NS=176;AF=0.043
NS=182;AF=0.019
NS=184;AF=0.014
NS=181;AF=0.036
NS=170;AF=0.035
NS=185;AF=0.059
NS=184;AF=0.016
NS=167;AF=0.030
NS=154;AF=0.062
NS=22;AF=0.250
NS=181;AF=0.052
NS=149;AF=0.017
NS=180;AF=0.022
NS=168;AF=0.071
NS=185;AF=0.024
NS=177;AF=0.116
NS=183;AF=0.016
NS=86;AF=0.145
NS=110;AF=0.159
NS=181;AF=0.025
NS=172;AF=0.163
NS=133;AF=0.109
NS=182;AF=0.022
NS=181;AF=0.055
NS=185;AF=0.114
NS=115;AF=0.083
NS=21;AF=0.071
NS=28;AF=0.036
NS=170;AF=0.053
NS=185;AF=0.022
NS=182;AF=0.060
NS=180;AF=0.011
NS=175;AF=0.109
NS=66;AF=0.008
NS=91;AF=0.011
NS=182;AF=0.011
NS=111;AF=0.086
NS=60;AF=0.075
NS=182;AF=0.011
NS=183;AF=0.038
NS=182;AF=0.137
NS=183;AF=0.027
NS=167;AF=0.234
NS=123;AF=0.146
NS=182;AF=0.014
NS=139;AF=0.097
NS=136;AF=0.018
NS=141;AF=0.021
NS=175;AF=0.051
NS=16;AF=0.062
NS=182;AF=0.019
NS=177;AF=0.071
NS=179;AF=0.109
NS=99;AF=0.071
NS=177;AF=0.099
NS=184;AF=0.163
NS=185;AF=0.135
NS=182;AF=0.058
NS=165;AF=0.070
NS=101;AF=0.040
NS=109;AF=0.009
NS=180;AF=0.036
NS=172;AF=0.055
NS=182;AF=0.126
NS=172;AF=0.081
NS=177;AF=0.025
NS=185;AF=0.014
NS=183;AF=0.036
NS=72;AF=0.014
NS=185;AF=0.065
NS=183;AF=0.044
NS=183;AF=0.011
NS=182;AF=0.014
NS=179;AF=0.022
NS=175;AF=0.069
NS=177;AF=0.054
NS=146;AF=0.021
NS=91;AF=0.159
NS=185;AF=0.046
NS=181;AF=0.030
NS=185;AF=0.014
NS=142;AF=0.035
NS=184;AF=0.014
NS=56;AF=0.036
NS=182;AF=0.016
NS=172;AF=0.015
NS=183;AF=0.014
NS=16;AF=0.031
NS=174;AF=0.029
NS=167;AF=0.249
NS=15;AF=0.200
NS=168;AF=0.039
NS=117;AF=0.030
NS=184;AF=0.011
NS=19;AF=0.421
NS=176;AF=0.091
NS=111;AF=0.072
NS=179;AF=0.034
NS=67;AF=0.075
NS=179;AF=0.059
NS=184;AF=0.071
NS=82;AF=0.073
NS=121;AF=0.021
NS=178;AF=0.236
NS=72;AF=0.021
NS=184;AF=0.283
NS=177;AF=0.113
NS=177;AF=0.045
NS=175;AF=0.326
NS=181;AF=0.086
NS=75;AF=0.227
NS=183;AF=0.046
NS=168;AF=0.208
NS=173;AF=0.116
NS=73;AF=0.041
NS=171;AF=0.012
NS=185;AF=0.011
NS=15;AF=0.233
NS=180;AF=0.142
NS=185;AF=0.016
NS=85;AF=0.076
NS=22;AF=0.045
NS=179;AF=0.011
NS=123;AF=0.175
NS=185;AF=0.016
NS=116;AF=0.056
NS=182;AF=0.016
NS=182;AF=0.033
NS=178;AF=0.017
NS=178;AF=0.014
NS=151;AF=0.040
NS=184;AF=0.014
NS=175;AF=0.054
NS=181;AF=0.022
NS=181;AF=0.047
NS=182;AF=0.319
NS=184;AF=0.016
NS=177;AF=0.099
NS=173;AF=0.035
NS=184;AF=0.076
NS=99;AF=0.066
NS=83;AF=0.024
NS=182;AF=0.041
NS=80;AF=0.044
NS=143;AF=0.098
NS=113;AF=0.204
NS=183;AF=0.019
NS=185;AF=0.016
NS=180;AF=0.039
NS=182;AF=0.019
NS=182;AF=0.025
NS=144;AF=0.021
NS=142;AF=0.028
NS=179;AF=0.053
NS=175;AF=0.034
NS=181;AF=0.030
NS=185;AF=0.043
NS=184;AF=0.027
NS=185;AF=0.014
NS=178;AF=0.104
NS=181;AF=0.011
NS=78;AF=0.160
NS=184;AF=0.011
NS=152;AF=0.122
NS=169;AF=0.041
NS=174;AF=0.046
NS=175;AF=0.026
NS=182;AF=0.027
NS=185;AF=0.427
NS=138;AF=0.101
NS=121;AF=0.021
NS=57;AF=0.140
NS=173;AF=0.049
NS=184;AF=0.038
NS=131;AF=0.095
NS=180;AF=0.017
NS=130;AF=0.062
NS=182;AF=0.074
NS=182;AF=0.025
NS=144;AF=0.052
NS=144;AF=0.014
NS=185;AF=0.024
NS=184;AF=0.024
NS=70;AF=0.193
NS=77;AF=0.162
NS=32;AF=0.203
NS=19;AF=0.026
NS=76;AF=0.125
NS=117;AF=0.141
NS=180;AF=0.011
NS=178;AF=0.129
NS=18;AF=0.444
NS=82;AF=0.055
NS=120;AF=0.042
NS=185;AF=0.022
NS=153;AF=0.033
NS=179;AF=0.017
NS=171;AF=0.213
NS=173;AF=0.043
NS=185;AF=0.014
NS=76;AF=0.211
NS=22;AF=0.114
NS=126;AF=0.016
NS=117;AF=0.107
NS=182;AF=0.066
NS=177;AF=0.198
NS=178;AF=0.028
NS=178;AF=0.025
NS=178;AF=0.051
NS=32;AF=0.031
NS=177;AF=0.017
NS=112;AF=0.080
NS=86;AF=0.081
NS=182;AF=0.027
NS=183;AF=0.011
NS=184;AF=0.016
NS=18;AF=0.028
NS=43;AF=0.047
NS=61;AF=0.049
NS=185;AF=0.016
NS=183;AF=0.052
NS=174;AF=0.046
NS=76;AF=0.020
NS=111;AF=0.063
NS=168;AF=0.042
NS=182;AF=0.041
NS=176;AF=0.034
NS=185;AF=0.016
NS=115;AF=0.165
NS=174;AF=0.247
NS=142;AF=0.116
NS=95;AF=0.089
NS=167;AF=0.015
NS=19;AF=0.211
NS=16;AF=0.125
NS=180;AF=0.039
NS=184;AF=0.011
NS=185;AF=0.014
NS=19;AF=0.053
NS=185;AF=0.014
NS=183;AF=0.022
NS=184;AF=0.473
NS=181;AF=0.017
NS=95;AF=0.189
NS=78;AF=0.064
NS=36;AF=0.222
NS=181;AF=0.041
NS=185;AF=0.043
NS=96;AF=0.240
NS=167;AF=0.045
NS=185;AF=0.138
NS=120;AF=0.142
NS=128;AF=0.016
NS=168;AF=0.024
NS=166;AF=0.060
NS=35;AF=0.057
NS=180;AF=0.072
NS=19;AF=0.105
NS=181;AF=0.019
NS=104;AF=0.010
NS=182;AF=0.014
NS=175;AF=0.031
NS=83;AF=0.120
NS=184;AF=0.079
NS=183;AF=0.016
NS=175;AF=0.017
NS=155;AF=0.013
NS=179;AF=0.020
NS=183;AF=0.025
NS=182;AF=0.019
NS=177;AF=0.034
NS=178;AF=0.011
NS=63;AF=0.032
NS=182;AF=0.022
NS=182;AF=0.033
NS=185;AF=0.097
NS=185;AF=0.014
NS=184;AF=0.429
NS=20;AF=0.050
NS=177;AF=0.054
NS=184;AF=0.049
NS=16;AF=0.031
NS=175;AF=0.026
NS=142;AF=0.204
NS=62;AF=0.113
NS=77;AF=0.247
NS=145;AF=0.128
NS=183;AF=0.019
NS=89;AF=0.129
NS=184;AF=0.014
NS=183;AF=0.011
NS=16;AF=0.062
NS=179;AF=0.014
NS=177;AF=0.020
NS=107;AF=0.070
NS=184;AF=0.057
NS=18;AF=0.028
NS=177;AF=0.011
NS=127;AF=0.205
NS=127;AF=0.035
NS=183;AF=0.030
NS=186;AF=0.129
NS=183;AF=0.169
NS=19;AF=0.211
NS=179;AF=0.067
NS=176;AF=0.057
NS=51;AF=0.010
NS=38;AF=0.316
NS=175;AF=0.034
NS=169;AF=0.030
NS=28;AF=0.071
NS=19;AF=0.105
NS=179;AF=0.042
NS=182;AF=0.049
NS=179;AF=0.115
NS=175;AF=0.054
NS=174;AF=0.029
NS=183;AF=0.016
NS=176;AF=0.023
NS=183;AF=0.175
NS=101;AF=0.218
NS=182;AF=0.011
NS=179;AF=0.067
NS=183;AF=0.019
NS=153;AF=0.023
NS=18;AF=0.194
NS=185;AF=0.011
NS=175;AF=0.034
NS=100;AF=0.030
NS=124;AF=0.181
NS=106;AF=0.179
NS=114;AF=0.215
NS=120;AF=0.029
NS=184;AF=0.321
NS=185;AF=0.016
NS=153;AF=0.203
NS=136;AF=0.066
NS=18;AF=0.056
NS=184;AF=0.087
NS=180;AF=0.067
NS=182;AF=0.047
NS=42;AF=0.083
NS=118;AF=0.064
NS=76;AF=0.046
NS=184;AF=0.011
NS=167;AF=0.033
NS=182;AF=0.014
NS=135;AF=0.026
NS=69;AF=0.232
NS=177;AF=0.017
NS=185;AF=0.024
NS=18;AF=0.028
NS=148;AF=0.139
NS=178;AF=0.152
NS=175;AF=0.046
NS=135;AF=0.085
NS=22;AF=0.091
NS=185;AF=0.014
NS=177;AF=0.031
NS=175;AF=0.040
NS=53;AF=0.198
NS=184;AF=0.033
NS=18;AF=0.083
NS=180;AF=0.117
NS=171;AF=0.480
NS=184;AF=0.120
NS=183;AF=0.486
NS=172;AF=0.113
NS=184;AF=0.019
NS=166;AF=0.093
NS=174;AF=0.043
NS=167;AF=0.093
NS=16;AF=0.250
NS=183;AF=0.355
NS=178;AF=0.042
NS=152;AF=0.049
NS=39;AF=0.179
NS=183;AF=0.019
NS=181;AF=0.017
NS=36;AF=0.028
NS=180;AF=0.017
NS=180;AF=0.092
NS=174;AF=0.121
NS=82;AF=0.226
NS=164;AF=0.101
NS=184;AF=0.054
NS=179;AF=0.011
NS=183;AF=0.030
NS=179;AF=0.031
NS=170;AF=0.118
NS=65;AF=0.031
NS=16;AF=0.125
NS=104;AF=0.288
NS=18;AF=0.167
NS=42;AF=0.012
NS=84;AF=0.048
NS=184;AF=0.022
NS=18;AF=0.083
NS=178;AF=0.208
NS=177;AF=0.102
NS=111;AF=0.221
NS=79;AF=0.019
NS=104;AF=0.053
NS=135;AF=0.026
NS=177;AF=0.056
NS=181;AF=0.019
NS=184;AF=0.024
NS=184;AF=0.092
NS=21;AF=0.381
NS=177;AF=0.065
NS=64;AF=0.086
NS=75;AF=0.233
NS=91;AF=0.022
NS=15;AF=0.033
NS=176;AF=0.131
NS=150;AF=0.037
NS=182;AF=0.093
NS=174;AF=0.078
NS=81;AF=0.049
NS=92;AF=0.185
NS=182;AF=0.203
NS=182;AF=0.016
NS=141;AF=0.050
NS=116;AF=0.168
NS=62;AF=0.008
NS=16;AF=0.312
NS=182;AF=0.019
NS=139;AF=0.014
NS=183;AF=0.011
NS=135;AF=0.052
NS=171;AF=0.035
NS=57;AF=0.053
NS=174;AF=0.049
NS=182;AF=0.011
NS=182;AF=0.016
NS=148;AF=0.030
NS=77;AF=0.214
NS=170;AF=0.097
NS=182;AF=0.063
NS=169;AF=0.148
NS=175;AF=0.054
NS=183;AF=0.011
NS=125;AF=0.088
NS=171;AF=0.079
NS=179;AF=0.031
NS=182;AF=0.047
NS=182;AF=0.014
NS=53;AF=0.038
NS=184;AF=0.019
NS=177;AF=0.011
NS=185;AF=0.378
NS=16;AF=0.031
NS=185;AF=0.014
NS=123;AF=0.020
NS=19;AF=0.026
NS=178;AF=0.112
NS=181;AF=0.055
NS=181;AF=0.028
NS=184;AF=0.014
NS=123;AF=0.016
NS=174;AF=0.086
NS=184;AF=0.060
NS=106;AF=0.024
NS=182;AF=0.063
NS=173;AF=0.052
NS=180;AF=0.064
NS=183;AF=0.085
NS=184;AF=0.060
NS=114;AF=0.180
NS=37;AF=0.041
NS=180;AF=0.022
NS=183;AF=0.038
NS=180;AF=0.222
NS=185;AF=0.011
NS=96;AF=0.026
NS=175;AF=0.014
NS=173;AF=0.017
NS=183;AF=0.016
NS=183;AF=0.030
NS=124;AF=0.246
NS=183;AF=0.011
NS=94;AF=0.181
NS=180;AF=0.014
NS=72;AF=0.347
NS=53;AF=0.198
NS=182;AF=0.027
NS=181;AF=0.011
NS=183;AF=0.041
NS=183;AF=0.033
NS=182;AF=0.011
NS=183;AF=0.071
NS=102;AF=0.230
NS=34;AF=0.176
NS=169;AF=0.018
NS=116;AF=0.078
NS=179;AF=0.131
NS=162;AF=0.111
NS=72;AF=0.069
NS=133;AF=0.019
NS=179;AF=0.103
NS=35;AF=0.257
NS=154;AF=0.045
NS=37;AF=0.014
NS=181;AF=0.025
NS=176;AF=0.023
NS=184;AF=0.011
NS=178;AF=0.014
NS=182;AF=0.036
NS=173;AF=0.113
NS=97;AF=0.031
NS=182;AF=0.058
NS=98;AF=0.041
NS=171;AF=0.117
NS=178;AF=0.025
NS=174;AF=0.138
NS=85;AF=0.041
NS=181;AF=0.011
NS=168;AF=0.104
NS=52;AF=0.192
NS=183;AF=0.019
NS=92;AF=0.163
NS=133;AF=0.094
NS=174;AF=0.043
NS=182;AF=0.049
NS=182;AF=0.154
NS=181;AF=0.066
NS=79;AF=0.184
NS=182;AF=0.038
NS=181;AF=0.014
NS=150;AF=0.023
NS=175;AF=0.109
NS=185;AF=0.035
NS=175;AF=0.011
NS=142;AF=0.155
NS=101;AF=0.223
NS=181;AF=0.039
NS=185;AF=0.016
NS=57;AF=0.149
NS=176;AF=0.045
NS=35;AF=0.057
NS=178;AF=0.031
NS=178;AF=0.028
NS=183;AF=0.109
NS=100;AF=0.190
NS=99;AF=0.121
NS=122;AF=0.082
NS=181;AF=0.069
NS=183;AF=0.213
NS=127;AF=0.016
NS=92;AF=0.207
NS=161;AF=0.028
NS=114;AF=0.105
NS=165;AF=0.239
NS=175;AF=0.049
NS=165;AF=0.076
NS=38;AF=0.053
NS=185;AF=0.016
NS=184;AF=0.033
NS=170;AF=0.168
NS=185;AF=0.030
NS=181;AF=0.028
NS=144;AF=0.021
NS=185;AF=0.011
NS=77;AF=0.110
NS=95;AF=0.032
NS=121;AF=0.178
NS=141;AF=0.014
NS=180;AF=0.017
NS=178;AF=0.104
NS=182;AF=0.014
NS=181;AF=0.019
NS=184;AF=0.054
NS=185;AF=0.014
NS=124;AF=0.020
NS=127;AF=0.106
NS=170;AF=0.129
NS=182;AF=0.030
NS=181;AF=0.028
NS=185;AF=0.024
NS=182;AF=0.016
NS=185;AF=0.027
NS=19;AF=0.026
NS=178;AF=0.034
NS=86;AF=0.169
NS=163;AF=0.031
NS=171;AF=0.032
NS=142;AF=0.070
NS=182;AF=0.025
NS=100;AF=0.025
NS=182;AF=0.044
NS=119;AF=0.134
NS=186;AF=0.016
NS=173;AF=0.101
NS=77;AF=0.110
NS=175;AF=0.034
NS=182;AF=0.016
NS=37;AF=0.014
NS=177;AF=0.017
NS=180;AF=0.028
NS=141;AF=0.014
NS=184;AF=0.016
NS=173;AF=0.133
NS=37;AF=0.027
NS=182;AF=0.011
NS=179;AF=0.039
NS=100;AF=0.075
NS=94;AF=0.043
NS=74;AF=0.155
NS=177;AF=0.031
NS=180;AF=0.011
NS=171;AF=0.061
NS=57;AF=0.254
NS=180;AF=0.025
NS=177;AF=0.042
NS=181;AF=0.182
NS=176;AF=0.114
NS=143;AF=0.035
NS=180;AF=0.050
NS=184;AF=0.014
NS=182;AF=0.011
NS=179;AF=0.028
NS=177;AF=0.023
NS=167;AF=0.036
NS=183;AF=0.082
NS=81;AF=0.463
NS=165;AF=0.139
NS=172;AF=0.108
NS=127;AF=0.016
NS=38;AF=0.026
NS=175;AF=0.023
NS=181;AF=0.017
NS=94;AF=0.032
NS=16;AF=0.062
NS=69;AF=0.290
NS=184;AF=0.014
NS=146;AF=0.082
NS=180;AF=0.022
NS=184;AF=0.038
NS=185;AF=0.076
NS=182;AF=0.022
NS=51;AF=0.020
NS=69;AF=0.167
NS=17;AF=0.029
NS=31;AF=0.032
NS=186;AF=0.011
NS=146;AF=0.140
NS=16;AF=0.062
NS=95;AF=0.226
NS=185;AF=0.011
NS=183;AF=0.063
NS=144;AF=0.035
NS=71;AF=0.035
NS=166;AF=0.036
NS=145;AF=0.028
NS=138;AF=0.011
NS=41;AF=0.024
NS=53;AF=0.217
NS=31;AF=0.323
NS=183;AF=0.085
NS=182;AF=0.014
NS=96;AF=0.026
NS=171;AF=0.058
NS=180;AF=0.011
NS=183;AF=0.014
NS=43;AF=0.140
NS=183;AF=0.019
NS=168;AF=0.152
NS=65;AF=0.038
NS=114;AF=0.088
NS=124;AF=0.024
NS=19;AF=0.053
NS=183;AF=0.022
NS=68;AF=0.022
NS=37;AF=0.189
NS=180;AF=0.033
NS=182;AF=0.044
NS=87;AF=0.034
NS=175;AF=0.037
NS=176;AF=0.051
NS=181;AF=0.050
NS=33;AF=0.030
NS=182;AF=0.143
NS=176;AF=0.134
NS=174;AF=0.034
NS=117;AF=0.051
NS=16;AF=0.156
NS=141;AF=0.082
NS=185;AF=0.046
NS=180;AF=0.033
NS=186;AF=0.013
NS=55;AF=0.255
NS=108;AF=0.130
NS=182;AF=0.016
NS=145;AF=0.034
NS=181;AF=0.017
NS=61;AF=0.074
NS=183;AF=0.082
NS=165;AF=0.052
NS=182;AF=0.154
NS=175;AF=0.054
NS=117;AF=0.017
NS=20;AF=0.050
NS=178;AF=0.039
NS=176;AF=0.054
NS=172;AF=0.023
NS=175;AF=0.034
NS=36;AF=0.125
NS=183;AF=0.011
NS=177;AF=0.040
NS=19;AF=0.053
NS=164;AF=0.155
NS=98;AF=0.026
NS=181;AF=0.453
NS=171;AF=0.053
NS=60;AF=0.217
NS=72;AF=0.111
NS=52;AF=0.019
NS=177;AF=0.110
NS=183;AF=0.055
NS=185;AF=0.073
NS=185;AF=0.019
NS=78;AF=0.115
NS=180;AF=0.019
NS=132;AF=0.129
NS=119;AF=0.076
NS=19;AF=0.158
NS=92;AF=0.212
NS=178;AF=0.037
NS=170;AF=0.059
NS=177;AF=0.059
NS=133;AF=0.237
NS=141;AF=0.145
NS=161;AF=0.143
NS=179;AF=0.053
NS=184;AF=0.217
NS=176;AF=0.031
NS=175;AF=0.040
NS=171;AF=0.038
NS=179;AF=0.047
NS=179;AF=0.028
NS=34;AF=0.015
NS=153;AF=0.137
NS=164;AF=0.107
NS=184;AF=0.049
NS=76;AF=0.026
NS=184;AF=0.057
NS=182;AF=0.077
NS=172;AF=0.157
NS=184;AF=0.014
NS=184;AF=0.011
NS=182;AF=0.126
NS=150;AF=0.033
NS=60;AF=0.017
NS=183;AF=0.016
NS=176;AF=0.082
NS=123;AF=0.037
NS=180;AF=0.050
NS=109;AF=0.216
NS=176;AF=0.057
NS=96;AF=0.083
NS=102;AF=0.083
NS=57;AF=0.123
NS=168;AF=0.036
NS=184;AF=0.019
NS=129;AF=0.488
NS=173;AF=0.040
NS=180;AF=0.028
NS=154;AF=0.146
NS=172;AF=0.128
NS=150;AF=0.140
NS=124;AF=0.117
NS=166;AF=0.127
NS=152;AF=0.141
NS=184;AF=0.027
NS=185;AF=0.057
NS=59;AF=0.169
NS=183;AF=0.016
NS=177;AF=0.045
NS=164;AF=0.110
NS=172;AF=0.012
NS=183;AF=0.011
NS=183;AF=0.011
NS=147;AF=0.037
NS=176;AF=0.045
NS=128;AF=0.066
NS=81;AF=0.253
NS=185;AF=0.068
NS=176;AF=0.017
NS=184;AF=0.022
NS=184;AF=0.016
NS=174;AF=0.020
NS=184;AF=0.217
NS=84;AF=0.077
NS=81;AF=0.019
NS=170;AF=0.129
NS=75;AF=0.013
NS=182;AF=0.030
NS=183;AF=0.022
NS=172;AF=0.026
NS=185;AF=0.014
NS=184;AF=0.011
NS=170;AF=0.032
NS=183;AF=0.011
NS=174;AF=0.080
NS=101;AF=0.030
NS=186;AF=0.013
NS=75;AF=0.053
NS=182;AF=0.093
NS=171;AF=0.108
NS=144;AF=0.056
NS=104;AF=0.034
NS=177;AF=0.017
NS=179;AF=0.045
NS=184;AF=0.016
NS=20;AF=0.050
NS=170;AF=0.329
NS=181;AF=0.011
NS=129;AF=0.178
NS=170;AF=0.135
NS=185;AF=0.016
NS=172;AF=0.023
NS=125;AF=0.036
NS=149;AF=0.121
NS=179;AF=0.047
NS=186;AF=0.011
NS=32;AF=0.094
NS=97;AF=0.088
NS=98;AF=0.173
NS=99;AF=0.116
NS=152;AF=0.039
NS=184;AF=0.019
NS=69;AF=0.116
NS=184;AF=0.016
NS=178;AF=0.444
NS=184;AF=0.084
NS=143;AF=0.192
NS=177;AF=0.054
NS=184;AF=0.457
NS=179;AF=0.036
NS=115;AF=0.017
NS=180;AF=0.047
NS=184;AF=0.016
NS=176;AF=0.045
NS=175;AF=0.026
NS=147;AF=0.129
NS=178;AF=0.025
NS=164;AF=0.171
NS=138;AF=0.134
NS=115;AF=0.030
NS=178;AF=0.124
NS=184;AF=0.011
NS=182;AF=0.011
NS=128;AF=0.113
NS=137;AF=0.088
NS=138;AF=0.105
NS=183;AF=0.016
NS=157;AF=0.013
NS=78;AF=0.019
NS=185;AF=0.016
NS=140;AF=0.143
NS=181;AF=0.041
NS=116;AF=0.065
NS=179;AF=0.053
NS=178;AF=0.079
NS=178;AF=0.112
NS=124;AF=0.048
NS=29;AF=0.052
NS=178;AF=0.073
NS=178;AF=0.084
NS=178;AF=0.017
NS=38;AF=0.250
NS=89;AF=0.213
NS=179;AF=0.036
NS=181;AF=0.077
NS=35;AF=0.071
NS=185;AF=0.035
NS=104;AF=0.058
NS=185;AF=0.035
NS=15;AF=0.067
NS=177;AF=0.017
NS=172;AF=0.029
NS=172;AF=0.076
NS=181;AF=0.058
NS=177;AF=0.014
NS=18;AF=0.361
NS=73;AF=0.137
NS=52;AF=0.192
NS=182;AF=0.022
NS=29;AF=0.241
NS=47;AF=0.255
NS=182;AF=0.456
NS=185;AF=0.276
NS=186;AF=0.054
NS=78;AF=0.103
NS=182;AF=0.052
NS=183;AF=0.033
NS=181;AF=0.030
NS=148;AF=0.071
NS=185;AF=0.016
NS=58;AF=0.241
NS=164;AF=0.037
NS=180;AF=0.044
NS=171;AF=0.015
NS=143;AF=0.035
NS=37;AF=0.270
NS=177;AF=0.105
NS=37;AF=0.054
NS=172;AF=0.032
NS=161;AF=0.099
NS=114;AF=0.013
NS=181;AF=0.066
NS=184;AF=0.011
NS=147;AF=0.211
NS=171;AF=0.111
NS=52;AF=0.029
NS=147;AF=0.037
NS=185;AF=0.076
NS=179;AF=0.025
NS=182;AF=0.033
NS=177;AF=0.037
NS=177;AF=0.034
NS=168;AF=0.101
NS=103;AF=0.252
NS=151;AF=0.109
NS=24;AF=0.188
NS=184;AF=0.014
NS=169;AF=0.015
NS=156;AF=0.160
NS=180;AF=0.014
NS=179;AF=0.014
NS=185;AF=0.043
NS=140;AF=0.129
NS=185;AF=0.065
NS=183;AF=0.060
NS=137;AF=0.011
NS=102;AF=0.010
NS=138;AF=0.210
NS=152;AF=0.033
NS=182;AF=0.011
NS=116;AF=0.116
NS=20;AF=0.025
NS=58;AF=0.069
NS=185;AF=0.027
NS=168;AF=0.042
NS=19;AF=0.053
NS=57;AF=0.061
NS=175;AF=0.103
NS=167;AF=0.072
NS=183;AF=0.022
NS=186;AF=0.011
NS=41;AF=0.183
NS=28;AF=0.036
NS=184;AF=0.011
NS=176;AF=0.074
NS=186;AF=0.046
NS=148;AF=0.061
NS=180;AF=0.025
NS=167;AF=0.111
NS=35;AF=0.029
NS=158;AF=0.259
NS=36;AF=0.236
NS=84;AF=0.196
NS=186;AF=0.032
NS=23;AF=0.043
NS=174;AF=0.026
NS=22;AF=0.023
NS=109;AF=0.078
NS=179;AF=0.050
NS=180;AF=0.058
NS=172;AF=0.055
NS=179;AF=0.022
NS=19;AF=0.421
NS=173;AF=0.110
NS=184;AF=0.087
NS=181;AF=0.047
NS=163;AF=0.031
NS=114;AF=0.026
NS=168;AF=0.042
NS=184;AF=0.027
NS=184;AF=0.011
NS=186;AF=0.011
NS=170;AF=0.015
NS=182;AF=0.014
NS=96;AF=0.073
NS=137;AF=0.026
NS=178;AF=0.065
NS=104;AF=0.019
NS=19;AF=0.026
NS=144;AF=0.118
NS=172;AF=0.032
NS=172;AF=0.052
NS=176;AF=0.250
NS=185;AF=0.384
NS=168;AF=0.086
NS=185;AF=0.405
NS=76;AF=0.414
NS=147;AF=0.088
NS=56;AF=0.214
NS=43;AF=0.023
NS=174;AF=0.023
NS=55;AF=0.027
NS=92;AF=0.152
NS=169;AF=0.328
NS=182;AF=0.047
NS=16;AF=0.438
NS=110;AF=0.064
NS=118;AF=0.017
NS=184;AF=0.022
NS=180;AF=0.219
NS=185;AF=0.022
NS=180;AF=0.017
NS=179;AF=0.034
NS=20;AF=0.050
NS=186;AF=0.022
NS=24;AF=0.021
NS=184;AF=0.446
NS=128;AF=0.062
NS=185;AF=0.011
NS=173;AF=0.098
NS=179;AF=0.028
NS=148;AF=0.020
NS=180;AF=0.058
NS=19;AF=0.026
NS=178;AF=0.011
NS=75;AF=0.053
NS=183;AF=0.014
NS=179;AF=0.017
NS=185;AF=0.059
NS=184;AF=0.011
NS=185;AF=0.054
NS=181;AF=0.017
NS=183;AF=0.090
NS=181;AF=0.108
NS=185;AF=0.022
NS=111;AF=0.059
NS=16;AF=0.062
NS=180;AF=0.078
NS=182;AF=0.014
NS=156;AF=0.026
NS=113;AF=0.243
NS=161;AF=0.068
NS=173;AF=0.052
NS=182;AF=0.011
NS=165;AF=0.076
NS=172;AF=0.012
NS=177;AF=0.110
NS=170;AF=0.094
NS=183;AF=0.063
NS=181;AF=0.033
NS=184;AF=0.084
NS=184;AF=0.068
NS=180;AF=0.036
NS=90;AF=0.061
NS=123;AF=0.024
NS=181;AF=0.039
NS=104;AF=0.048
NS=36;AF=0.222
NS=18;AF=0.056
NS=181;AF=0.022
NS=182;AF=0.036
NS=180;AF=0.019
NS=91;AF=0.016
NS=68;AF=0.059
NS=185;AF=0.022
NS=175;AF=0.114
NS=176;AF=0.065
NS=172;AF=0.041
NS=182;AF=0.137
NS=135;AF=0.126
NS=117;AF=0.137
NS=184;AF=0.098
NS=184;AF=0.043
NS=128;AF=0.023
NS=183;AF=0.033
NS=118;AF=0.025
NS=145;AF=0.117
NS=178;AF=0.048
NS=171;AF=0.187
NS=94;AF=0.021
NS=178;AF=0.037
NS=183;AF=0.033
NS=178;AF=0.028
NS=168;AF=0.030
NS=181;AF=0.133
NS=28;AF=0.036
NS=120;AF=0.175
NS=100;AF=0.500
NS=184;AF=0.014
NS=184;AF=0.019
NS=184;AF=0.011
NS=123;AF=0.118
NS=97;AF=0.196
NS=181;AF=0.028
NS=32;AF=0.250
NS=95;AF=0.016
NS=74;AF=0.277
NS=172;AF=0.099
NS=184;AF=0.019
NS=40;AF=0.062
NS=171;AF=0.099
NS=15;AF=0.200
NS=185;AF=0.019
NS=150;AF=0.013
NS=173;AF=0.035
NS=175;AF=0.131
NS=183;AF=0.063
NS=173;AF=0.012
NS=179;AF=0.047
NS=186;AF=0.040
NS=18;AF=0.111
NS=178;AF=0.020
NS=175;AF=0.026
NS=183;AF=0.049
NS=181;AF=0.011
NS=142;AF=0.042
NS=172;AF=0.055
NS=52;AF=0.135
NS=56;AF=0.116
NS=181;AF=0.014
NS=180;AF=0.014
NS=71;AF=0.014
NS=180;AF=0.047
NS=184;AF=0.027
NS=175;AF=0.026
NS=183;AF=0.036
NS=64;AF=0.070
NS=18;AF=0.056
NS=170;AF=0.015
NS=97;AF=0.175
NS=178;AF=0.022
NS=50;AF=0.090
NS=90;AF=0.183
NS=168;AF=0.027
NS=185;AF=0.011
NS=171;AF=0.111
NS=115;AF=0.187
NS=184;AF=0.062
NS=39;AF=0.077
NS=151;AF=0.192
NS=173;AF=0.145
NS=182;AF=0.022
NS=101;AF=0.020
NS=101;AF=0.386
NS=182;AF=0.093
NS=185;AF=0.011
NS=60;AF=0.025
NS=139;AF=0.068
NS=172;AF=0.093
NS=184;AF=0.057
NS=180;AF=0.075
NS=168;AF=0.060
NS=182;AF=0.225
NS=100;AF=0.040
NS=173;AF=0.107
NS=183;AF=0.011
NS=181;AF=0.058
NS=34;AF=0.015
NS=131;AF=0.088
NS=184;AF=0.016
NS=156;AF=0.138
NS=176;AF=0.071
NS=90;AF=0.011
NS=178;AF=0.031
NS=180;AF=0.044
NS=177;AF=0.017
NS=143;AF=0.014
NS=177;AF=0.048
NS=184;AF=0.019
NS=79;AF=0.082
NS=179;AF=0.229
NS=147;AF=0.102
NS=138;AF=0.105
NS=182;AF=0.052
NS=174;AF=0.106
NS=145;AF=0.024
NS=113;AF=0.159
NS=138;AF=0.145
NS=54;AF=0.370
NS=71;AF=0.232
NS=173;AF=0.092
NS=118;AF=0.076
NS=89;AF=0.157
NS=170;AF=0.038
NS=179;AF=0.106
NS=183;AF=0.107
NS=22;AF=0.227
NS=89;AF=0.208
NS=176;AF=0.105
NS=181;AF=0.298
NS=20;AF=0.150
NS=183;AF=0.022
NS=18;AF=0.250
NS=141;AF=0.099
NS=170;AF=0.062
NS=28;AF=0.054
NS=125;AF=0.076
NS=172;AF=0.090
NS=41;AF=0.012
NS=154;AF=0.039
NS=156;AF=0.071
NS=94;AF=0.074
NS=126;AF=0.067
NS=183;AF=0.027
NS=108;AF=0.167
NS=177;AF=0.014
NS=47;AF=0.021
NS=50;AF=0.040
NS=121;AF=0.008
NS=176;AF=0.045
NS=59;AF=0.085
NS=168;AF=0.089
NS=18;AF=0.250
NS=22;AF=0.091
NS=185;AF=0.016
NS=172;AF=0.017
NS=75;AF=0.087
NS=76;AF=0.013
NS=184;AF=0.022
NS=170;AF=0.132
NS=183;AF=0.036
NS=182;AF=0.014
NS=177;AF=0.023
NS=118;AF=0.453
NS=78;AF=0.212
NS=172;AF=0.023
NS=143;AF=0.147
NS=120;AF=0.133
NS=34;AF=0.206
NS=90;AF=0.056
NS=185;AF=0.016
NS=185;AF=0.035
NS=184;AF=0.019
NS=55;AF=0.027
NS=118;AF=0.017
NS=183;AF=0.046
NS=177;AF=0.209
NS=183;AF=0.131
NS=21;AF=0.071
NS=181;AF=0.011
NS=185;AF=0.014
NS=163;AF=0.052
NS=185;AF=0.014
NS=60;AF=0.175
NS=175;AF=0.066
NS=43;AF=0.186
NS=184;AF=0.011
NS=135;AF=0.063
NS=181;AF=0.047
NS=74;AF=0.068
NS=176;AF=0.057
NS=168;AF=0.208
NS=176;AF=0.017
NS=129;AF=0.054
NS=183;AF=0.014
NS=93;AF=0.419
NS=85;AF=0.188
NS=19;AF=0.053
NS=182;AF=0.060
NS=183;AF=0.148
NS=185;AF=0.014
NS=126;AF=0.063
NS=177;AF=0.141
NS=172;AF=0.020
NS=87;AF=0.075
NS=177;AF=0.102
NS=145;AF=0.034
NS=179;AF=0.075
NS=177;AF=0.062
NS=122;AF=0.008
NS=183;AF=0.011
NS=182;AF=0.016
NS=177;AF=0.017
NS=182;AF=0.033
NS=179;AF=0.036
NS=169;AF=0.071
NS=143;AF=0.294
NS=183;AF=0.033
NS=147;AF=0.017
NS=43;AF=0.221
NS=165;AF=0.039
NS=124;AF=0.073
NS=145;AF=0.069
NS=96;AF=0.172
NS=97;AF=0.175
NS=167;AF=0.039
NS=126;AF=0.083
NS=118;AF=0.072
NS=172;AF=0.015
NS=16;AF=0.062
NS=179;AF=0.050
NS=167;AF=0.036
NS=184;AF=0.133
NS=152;AF=0.480
NS=172;AF=0.465
NS=178;AF=0.020
NS=184;AF=0.071
NS=81;AF=0.019
NS=182;AF=0.038
NS=182;AF=0.014
NS=179;AF=0.036
NS=177;AF=0.037
NS=143;AF=0.035
NS=181;AF=0.011
NS=72;AF=0.069
NS=181;AF=0.014
NS=102;AF=0.029
NS=178;AF=0.042
NS=176;AF=0.472
NS=168;AF=0.018
NS=179;AF=0.011
NS=181;AF=0.017
NS=185;AF=0.022
NS=185;AF=0.043
NS=181;AF=0.025
NS=180;AF=0.011
NS=144;AF=0.073
NS=60;AF=0.075
NS=183;AF=0.016
NS=184;AF=0.011
NS=177;AF=0.040
NS=56;AF=0.062
NS=184;AF=0.014
NS=184;AF=0.016
NS=184;AF=0.041
NS=168;AF=0.054
NS=33;AF=0.182
NS=180;AF=0.044
NS=168;AF=0.125
NS=137;AF=0.157
NS=119;AF=0.080
NS=171;AF=0.061
NS=180;AF=0.272
NS=173;AF=0.032
NS=106;AF=0.014
NS=175;AF=0.026
NS=163;AF=0.018
NS=36;AF=0.167
NS=179;AF=0.011
NS=154;AF=0.110
NS=96;AF=0.234
NS=176;AF=0.071
NS=42;AF=0.083
NS=139;AF=0.014
NS=175;AF=0.126
NS=170;AF=0.015
NS=18;AF=0.167
NS=147;AF=0.109
NS=129;AF=0.031
NS=146;AF=0.010
NS=186;AF=0.022
NS=101;AF=0.168
NS=53;AF=0.019
NS=185;AF=0.057
NS=174;AF=0.017
NS=173;AF=0.295
NS=175;AF=0.169
NS=40;AF=0.050
NS=185;AF=0.024
NS=183;AF=0.071
NS=177;AF=0.079
NS=175;AF=0.080
NS=175;AF=0.080
NS=168;AF=0.071
NS=22;AF=0.250
NS=182;AF=0.269
NS=132;AF=0.015
NS=178;AF=0.022
NS=176;AF=0.037
NS=182;AF=0.022
NS=124;AF=0.274
NS=173;AF=0.017
NS=183;AF=0.027
NS=182;AF=0.016
NS=116;AF=0.030
NS=129;AF=0.050
NS=183;AF=0.049
NS=148;AF=0.098
NS=50;AF=0.040
NS=176;AF=0.060
NS=182;AF=0.033
NS=180;AF=0.014
NS=113;AF=0.031
NS=181;AF=0.050
NS=178;AF=0.107
NS=185;AF=0.038
NS=178;AF=0.132
NS=56;AF=0.036
NS=177;AF=0.020
NS=172;AF=0.070
NS=171;AF=0.041
NS=143;AF=0.042
NS=58;AF=0.017
NS=146;AF=0.024
NS=185;AF=0.038
NS=102;AF=0.245
NS=185;AF=0.405
NS=68;AF=0.191
NS=55;AF=0.182
NS=18;AF=0.056
NS=15;AF=0.067
NS=181;AF=0.036
NS=57;AF=0.070
NS=171;AF=0.035
NS=181;AF=0.022
NS=98;AF=0.255
NS=170;AF=0.091
NS=58;AF=0.207
NS=55;AF=0.209
NS=184;AF=0.043
NS=173;AF=0.049
NS=180;AF=0.022
NS=39;AF=0.179
NS=169;AF=0.112
NS=175;AF=0.137
NS=21;AF=0.190
NS=132;AF=0.193
NS=182;AF=0.027
NS=179;AF=0.017
NS=180;AF=0.017
NS=83;AF=0.054
NS=135;AF=0.019
NS=185;AF=0.014
NS=116;AF=0.099
NS=19;AF=0.053
NS=184;AF=0.011
NS=176;AF=0.062
NS=184;AF=0.071
NS=147;AF=0.112
NS=123;AF=0.106
NS=21;AF=0.024
NS=150;AF=0.080
NS=151;AF=0.007
NS=141;AF=0.035
NS=138;AF=0.159
NS=182;AF=0.011
NS=16;AF=0.500
NS=175;AF=0.043
NS=40;AF=0.200
NS=177;AF=0.059
NS=118;AF=0.076
NS=135;AF=0.015
NS=158;AF=0.146
NS=21;AF=0.143
NS=21;AF=0.190
NS=163;AF=0.172
NS=179;AF=0.011
NS=135;AF=0.074
NS=51;AF=0.078
NS=133;AF=0.060
NS=177;AF=0.045
NS=182;AF=0.016
NS=185;AF=0.014
NS=146;AF=0.065
NS=183;AF=0.019
NS=185;AF=0.084
NS=75;AF=0.107
NS=181;AF=0.127
NS=167;AF=0.045
NS=138;AF=0.043
NS=105;AF=0.043
NS=174;AF=0.020
NS=180;AF=0.033
NS=57;AF=0.088
NS=100;AF=0.110
NS=61;AF=0.066
NS=43;AF=0.140
NS=80;AF=0.044
NS=110;AF=0.205
NS=37;AF=0.014
NS=185;AF=0.016
NS=176;AF=0.034
NS=76;AF=0.053
NS=184;AF=0.087
NS=22;AF=0.114
NS=129;AF=0.039
NS=18;AF=0.222
NS=113;AF=0.035
NS=19;AF=0.105
NS=114;AF=0.202
NS=184;AF=0.014
NS=182;AF=0.110
NS=110;AF=0.214
NS=17;AF=0.059
NS=77;AF=0.026
NS=102;AF=0.113
NS=169;AF=0.041
NS=120;AF=0.233
NS=165;AF=0.436
NS=182;AF=0.069
NS=178;AF=0.079
NS=183;AF=0.027
NS=183;AF=0.022
NS=46;AF=0.413
NS=185;AF=0.027
NS=167;AF=0.093
NS=23;AF=0.217
NS=179;AF=0.017
NS=179;AF=0.034
NS=179;AF=0.081
NS=145;AF=0.059
NS=182;AF=0.093
NS=60;AF=0.083
NS=184;AF=0.038
NS=143;AF=0.091
NS=36;AF=0.042
NS=171;AF=0.126
NS=182;AF=0.044
NS=170;AF=0.012
NS=182;AF=0.019
NS=185;AF=0.022
NS=184;AF=0.011
NS=99;AF=0.015
NS=117;AF=0.218
NS=51;AF=0.216
NS=167;AF=0.042
NS=180;AF=0.064
NS=185;AF=0.024
NS=179;AF=0.042
NS=173;AF=0.101
NS=180;AF=0.033
NS=91;AF=0.071
NS=183;AF=0.044
NS=185;AF=0.205
NS=185;AF=0.014
NS=184;AF=0.079
NS=175;AF=0.017
NS=118;AF=0.182
NS=77;AF=0.065
NS=23;AF=0.174
NS=58;AF=0.284
NS=86;AF=0.233
NS=55;AF=0.200
NS=168;AF=0.054
NS=38;AF=0.145
NS=175;AF=0.066
NS=183;AF=0.044
NS=183;AF=0.027
NS=157;AF=0.210
NS=34;AF=0.191
NS=175;AF=0.029
NS=172;AF=0.142
NS=111;AF=0.207
NS=168;AF=0.128
NS=182;AF=0.390
NS=184;AF=0.370
NS=135;AF=0.030
NS=28;AF=0.018
NS=173;AF=0.098
NS=177;AF=0.020
NS=175;AF=0.074
NS=181;AF=0.022
NS=174;AF=0.026
NS=177;AF=0.040
NS=99;AF=0.010
NS=184;AF=0.014
NS=184;AF=0.014
NS=174;AF=0.121
NS=184;AF=0.019
NS=176;AF=0.014
NS=181;AF=0.047
NS=185;AF=0.030
NS=177;AF=0.141
NS=184;AF=0.019
NS=179;AF=0.106
NS=176;AF=0.014
NS=184;AF=0.087
NS=183;AF=0.137
NS=175;AF=0.071
NS=186;AF=0.011
NS=179;AF=0.039
NS=35;AF=0.043
NS=174;AF=0.029
NS=178;AF=0.017
NS=171;AF=0.114
NS=179;AF=0.198
NS=185;AF=0.014
NS=40;AF=0.013
NS=177;AF=0.037
NS=15;AF=0.100
NS=110;AF=0.159
NS=185;AF=0.022
NS=184;AF=0.014
NS=172;AF=0.134
NS=170;AF=0.021
NS=180;AF=0.044
NS=178;AF=0.017
NS=184;AF=0.071
NS=178;AF=0.020
NS=182;AF=0.038
NS=180;AF=0.019
NS=185;AF=0.014
NS=185;AF=0.054
NS=181;AF=0.014
NS=176;AF=0.051
NS=184;AF=0.022
NS=185;AF=0.057
NS=186;AF=0.016
NS=174;AF=0.043
NS=181;AF=0.014
NS=19;AF=0.421
NS=182;AF=0.014
NS=88;AF=0.455
NS=184;AF=0.090
NS=179;AF=0.014
NS=185;AF=0.016
NS=177;AF=0.339
NS=176;AF=0.494
NS=16;AF=0.156
NS=181;AF=0.019
NS=144;AF=0.073
NS=145;AF=0.090
NS=185;AF=0.014
NS=16;AF=0.062
NS=186;AF=0.032
NS=177;AF=0.017
NS=37;AF=0.014
NS=173;AF=0.101
NS=174;AF=0.057
NS=186;AF=0.011
NS=184;AF=0.087
NS=97;AF=0.031
NS=147;AF=0.119
NS=146;AF=0.010
NS=182;AF=0.041
NS=149;AF=0.121
NS=84;AF=0.060
NS=176;AF=0.031
NS=75;AF=0.180
NS=180;AF=0.011
NS=183;AF=0.134
NS=177;AF=0.121
NS=31;AF=0.032
NS=183;AF=0.022
NS=170;AF=0.041
NS=178;AF=0.096
NS=185;AF=0.076
NS=125;AF=0.192
NS=168;AF=0.107
NS=182;AF=0.121
NS=131;AF=0.050
NS=57;AF=0.018
NS=35;AF=0.014
NS=141;AF=0.138
NS=71;AF=0.035
NS=180;AF=0.017
NS=182;AF=0.016
NS=184;AF=0.038
NS=186;AF=0.013
NS=185;AF=0.016
NS=36;AF=0.028
NS=59;AF=0.153
NS=153;AF=0.023
NS=177;AF=0.045
NS=147;AF=0.415
NS=172;AF=0.436
NS=15;AF=0.033
NS=183;AF=0.096
NS=185;AF=0.016
NS=171;AF=0.076
NS=80;AF=0.019
NS=54;AF=0.028
NS=38;AF=0.342
NS=118;AF=0.195
NS=169;AF=0.101
NS=182;AF=0.027
NS=175;AF=0.149
NS=136;AF=0.015
NS=184;AF=0.011
NS=185;AF=0.041
NS=133;AF=0.038
NS=176;AF=0.011
NS=134;AF=0.063
NS=119;AF=0.252
NS=16;AF=0.250
NS=141;AF=0.199
NS=36;AF=0.222
NS=85;AF=0.129
NS=186;AF=0.040
NS=185;AF=0.038
NS=176;AF=0.071
NS=124;AF=0.028
NS=16;AF=0.062
NS=179;AF=0.148
NS=185;AF=0.146
NS=185;AF=0.019
NS=170;AF=0.059
NS=113;AF=0.133
NS=167;AF=0.132
NS=167;AF=0.027
NS=180;AF=0.050
NS=184;AF=0.057
NS=42;AF=0.167
NS=37;AF=0.189
NS=174;AF=0.098
NS=186;AF=0.011
NS=36;AF=0.028
NS=166;AF=0.030
NS=176;AF=0.068
NS=141;AF=0.014
NS=183;AF=0.328
NS=170;AF=0.026
NS=184;AF=0.076
NS=178;AF=0.020
NS=20;AF=0.225
NS=168;AF=0.024
NS=184;AF=0.011
NS=80;AF=0.188
NS=31;AF=0.242
NS=76;AF=0.105
NS=178;AF=0.065
NS=179;AF=0.045
NS=149;AF=0.040
NS=174;AF=0.034
NS=177;AF=0.045
NS=177;AF=0.025
NS=182;AF=0.019
NS=185;AF=0.038
NS=183;AF=0.014
NS=185;AF=0.014
NS=183;AF=0.019
NS=121;AF=0.041
NS=176;AF=0.054
NS=176;AF=0.017
NS=95;AF=0.311
NS=182;AF=0.019
NS=186;AF=0.242
NS=178;AF=0.017
NS=113;AF=0.071
NS=32;AF=0.047
NS=33;AF=0.091
NS=115;AF=0.030
NS=173;AF=0.038
NS=148;AF=0.014
NS=185;AF=0.035
NS=179;AF=0.017
NS=185;AF=0.057
NS=145;AF=0.483
NS=179;AF=0.017
NS=184;AF=0.019
NS=181;AF=0.213
NS=39;AF=0.090
NS=169;AF=0.024
NS=178;AF=0.031
NS=89;AF=0.034
NS=58;AF=0.034
NS=185;AF=0.014
NS=131;AF=0.187
NS=185;AF=0.011
NS=70;AF=0.114
NS=175;AF=0.037
NS=116;AF=0.142
NS=31;AF=0.274
NS=119;AF=0.147
NS=120;AF=0.088
NS=175;AF=0.017
NS=177;AF=0.014
NS=184;AF=0.011
NS=91;AF=0.214
NS=32;AF=0.438
NS=18;AF=0.222
NS=176;AF=0.088
NS=17;AF=0.059
NS=138;AF=0.040
NS=181;AF=0.017
NS=175;AF=0.109
NS=146;AF=0.027
NS=178;AF=0.031
NS=181;AF=0.017
NS=154;AF=0.013
NS=184;AF=0.016
NS=180;AF=0.056
NS=138;AF=0.091
NS=97;AF=0.077
NS=183;AF=0.044
NS=172;AF=0.073
NS=115;AF=0.043
NS=149;AF=0.070
NS=74;AF=0.209
NS=183;AF=0.063
NS=183;AF=0.030
NS=171;AF=0.105
NS=184;AF=0.054
NS=118;AF=0.157
NS=178;AF=0.079
NS=39;AF=0.038
NS=179;AF=0.025
NS=179;AF=0.017
NS=136;AF=0.066
NS=24;AF=0.083
NS=180;AF=0.031
NS=81;AF=0.117
NS=185;AF=0.076
NS=185;AF=0.081
NS=172;AF=0.041
NS=175;AF=0.069
NS=186;AF=0.011
NS=82;AF=0.012
NS=37;AF=0.135
NS=34;AF=0.029
NS=170;AF=0.094
NS=141;AF=0.202
NS=185;AF=0.270
NS=174;AF=0.011
NS=121;AF=0.070
NS=119;AF=0.143
NS=183;AF=0.068
NS=139;AF=0.079
NS=171;AF=0.038
NS=163;AF=0.064
NS=36;AF=0.028
NS=180;AF=0.014
NS=146;AF=0.017
NS=76;AF=0.039
NS=167;AF=0.054
NS=178;AF=0.051
NS=178;AF=0.011
NS=111;AF=0.216
NS=178;AF=0.051
NS=183;AF=0.016
NS=133;AF=0.023
NS=129;AF=0.132
NS=18;AF=0.056
NS=185;AF=0.011
NS=183;AF=0.011
NS=144;AF=0.069
NS=167;AF=0.012
NS=21;AF=0.119
NS=182;AF=0.014
NS=34;AF=0.294
NS=180;AF=0.011
NS=172;AF=0.026
NS=178;AF=0.205
NS=182;AF=0.074
NS=171;AF=0.023
NS=180;AF=0.011
NS=171;AF=0.105
NS=19;AF=0.026
NS=112;AF=0.112
NS=179;AF=0.020
NS=182;AF=0.027
NS=177;AF=0.017
NS=174;AF=0.063
NS=183;AF=0.022
NS=175;AF=0.034
NS=181;AF=0.091
NS=180;AF=0.025
NS=170;AF=0.029
NS=176;AF=0.048
NS=154;AF=0.088
NS=149;AF=0.097
NS=166;AF=0.154
NS=183;AF=0.014
NS=81;AF=0.222
NS=181;AF=0.011
NS=182;AF=0.022
NS=142;AF=0.018
NS=180;AF=0.053
NS=31;AF=0.065
NS=181;AF=0.052
NS=169;AF=0.325
NS=185;AF=0.043
NS=24;AF=0.146
NS=185;AF=0.016
NS=51;AF=0.108
NS=50;AF=0.030
NS=181;AF=0.019
NS=182;AF=0.047
NS=176;AF=0.023
NS=103;AF=0.034
NS=174;AF=0.057
NS=17;AF=0.088
NS=16;AF=0.125
NS=74;AF=0.047
NS=172;AF=0.134
NS=81;AF=0.099
NS=170;AF=0.147
NS=183;AF=0.027
NS=179;AF=0.017
NS=173;AF=0.150
NS=149;AF=0.201
NS=181;AF=0.025
NS=185;AF=0.059
NS=178;AF=0.051
NS=18;AF=0.250
NS=15;AF=0.133
NS=185;AF=0.016
NS=178;AF=0.056
NS=168;AF=0.131
NS=182;AF=0.016
NS=15;AF=0.033
NS=184;AF=0.011
NS=163;AF=0.138
NS=180;AF=0.067
NS=169;AF=0.124
NS=175;AF=0.106
NS=165;AF=0.097
NS=140;AF=0.111
NS=75;AF=0.080
NS=95;AF=0.053
NS=19;AF=0.158
NS=171;AF=0.026
NS=184;AF=0.071
NS=185;AF=0.073
NS=182;AF=0.044
NS=169;AF=0.207
NS=186;AF=0.081
NS=185;AF=0.016
NS=185;AF=0.027
NS=182;AF=0.025
NS=179;AF=0.034
NS=185;AF=0.011
NS=174;AF=0.034
NS=36;AF=0.111
NS=176;AF=0.054
NS=55;AF=0.118
NS=131;AF=0.034
NS=176;AF=0.026
NS=37;AF=0.027
NS=127;AF=0.012
NS=129;AF=0.019
NS=139;AF=0.097
NS=178;AF=0.017
NS=183;AF=0.011
NS=152;AF=0.132
NS=164;AF=0.064
NS=174;AF=0.124
NS=186;AF=0.043
NS=178;AF=0.410
NS=144;AF=0.028
NS=141;AF=0.241
NS=185;AF=0.014
NS=134;AF=0.142
NS=111;AF=0.027
NS=185;AF=0.016
NS=108;AF=0.023
NS=181;AF=0.017
NS=31;AF=0.081
NS=23;AF=0.043
NS=104;AF=0.019
NS=179;AF=0.098
NS=160;AF=0.041
NS=88;AF=0.222
NS=78;AF=0.250
NS=75;AF=0.100
NS=173;AF=0.046
NS=179;AF=0.078
NS=183;AF=0.014
NS=118;AF=0.093
NS=171;AF=0.018
NS=97;AF=0.072
NS=146;AF=0.021
NS=177;AF=0.045
NS=122;AF=0.020
NS=178;AF=0.025
NS=180;AF=0.028
NS=39;AF=0.167
NS=177;AF=0.020
NS=183;AF=0.016
NS=157;AF=0.076
NS=169;AF=0.053
NS=81;AF=0.099
NS=178;AF=0.081
NS=184;AF=0.027
NS=18;AF=0.028
NS=180;AF=0.017
NS=171;AF=0.044
NS=184;AF=0.033
NS=19;AF=0.053
NS=78;AF=0.103
NS=185;AF=0.097
NS=166;AF=0.015
NS=182;AF=0.264
NS=184;AF=0.071
NS=139;AF=0.090
NS=182;AF=0.066
NS=113;AF=0.111
NS=185;AF=0.014
NS=129;AF=0.066
NS=174;AF=0.052
NS=178;AF=0.039
NS=181;AF=0.028
NS=179;AF=0.050
NS=145;AF=0.083
NS=184;AF=0.095
NS=184;AF=0.011
NS=180;AF=0.039
NS=47;AF=0.170
NS=183;AF=0.014
NS=186;AF=0.011
NS=178;AF=0.062
NS=177;AF=0.085
NS=185;AF=0.032
NS=181;AF=0.028
NS=182;AF=0.052
NS=116;AF=0.224
NS=186;AF=0.038
NS=48;AF=0.021
NS=127;AF=0.035
NS=16;AF=0.062
NS=177;AF=0.025
NS=88;AF=0.023
NS=172;AF=0.020
NS=136;AF=0.048
NS=120;AF=0.017
NS=117;AF=0.137
NS=167;AF=0.096
NS=84;AF=0.083
NS=154;AF=0.058
NS=182;AF=0.473
NS=185;AF=0.065
NS=139;AF=0.018
NS=171;AF=0.029
NS=36;AF=0.028
NS=16;AF=0.125
NS=143;AF=0.206
NS=155;AF=0.145
NS=115;AF=0.052
NS=39;AF=0.179
NS=150;AF=0.020
NS=55;AF=0.027
NS=176;AF=0.116
NS=52;AF=0.038
NS=141;AF=0.103
NS=182;AF=0.063
NS=36;AF=0.028
NS=182;AF=0.030
NS=63;AF=0.063
NS=184;AF=0.024
NS=185;AF=0.281
NS=184;AF=0.014
NS=168;AF=0.149
NS=169;AF=0.053
NS=169;AF=0.071
NS=139;AF=0.173
NS=168;AF=0.363
NS=182;AF=0.025
NS=20;AF=0.050
NS=182;AF=0.025
NS=184;AF=0.035
NS=119;AF=0.017
NS=179;AF=0.028
NS=174;AF=0.193
NS=177;AF=0.023
NS=178;AF=0.028
NS=18;AF=0.056
NS=173;AF=0.017
NS=142;AF=0.021
NS=104;AF=0.048
NS=172;AF=0.099
NS=179;AF=0.103
NS=18;AF=0.222
NS=146;AF=0.038
NS=174;AF=0.011
NS=17;AF=0.118
NS=19;AF=0.053
NS=172;AF=0.020
NS=172;AF=0.015
NS=93;AF=0.242
NS=179;AF=0.014
NS=126;AF=0.036
NS=183;AF=0.150
NS=179;AF=0.020
NS=19;AF=0.026
NS=181;AF=0.025
NS=177;AF=0.040
NS=138;AF=0.011
NS=178;AF=0.014
NS=113;AF=0.013
NS=115;AF=0.078
NS=56;AF=0.054
NS=116;AF=0.168
NS=176;AF=0.239
NS=169;AF=0.027
NS=183;AF=0.014
NS=185;AF=0.014
NS=176;AF=0.045
NS=154;AF=0.013
NS=183;AF=0.052
NS=141;AF=0.138
NS=185;AF=0.016
NS=178;AF=0.132
NS=178;AF=0.202
NS=183;AF=0.027
NS=133;AF=0.117
NS=184;AF=0.139
NS=150;AF=0.253
NS=169;AF=0.044
NS=57;AF=0.053
NS=35;AF=0.043
NS=94;AF=0.218
NS=19;AF=0.079
NS=36;AF=0.028
NS=184;AF=0.022
NS=183;AF=0.016
NS=172;AF=0.015
NS=184;AF=0.060
NS=131;AF=0.023
NS=183;AF=0.027
NS=175;AF=0.171
NS=113;AF=0.212
NS=99;AF=0.217
NS=175;AF=0.049
NS=182;AF=0.011
NS=179;AF=0.156
NS=184;AF=0.024
NS=182;AF=0.052
NS=16;AF=0.062
NS=177;AF=0.054
NS=173;AF=0.032
NS=172;AF=0.017
NS=76;AF=0.105
NS=185;AF=0.105
NS=183;AF=0.055
NS=178;AF=0.037
NS=117;AF=0.017
NS=171;AF=0.094
NS=64;AF=0.109
NS=185;AF=0.027
NS=182;AF=0.016
NS=32;AF=0.016
NS=183;AF=0.022
NS=71;AF=0.035
NS=38;AF=0.105
NS=184;AF=0.022
NS=107;AF=0.107
NS=19;AF=0.211
NS=86;AF=0.041
NS=181;AF=0.017
NS=182;AF=0.019
NS=185;AF=0.035
NS=179;AF=0.112
NS=171;AF=0.079
NS=185;AF=0.019
NS=178;AF=0.059
NS=179;AF=0.028
NS=39;AF=0.218
NS=178;AF=0.011
NS=133;AF=0.068
NS=132;AF=0.023
NS=49;AF=0.041
NS=135;AF=0.052
NS=19;AF=0.026
NS=183;AF=0.016
NS=139;AF=0.029
NS=180;AF=0.053
NS=181;AF=0.033
NS=174;AF=0.017
NS=18;AF=0.222
NS=179;AF=0.017
NS=178;AF=0.028
NS=173;AF=0.017
NS=180;AF=0.039
NS=178;AF=0.020
NS=185;AF=0.049
NS=184;AF=0.024
NS=18;AF=0.111
NS=107;AF=0.084
NS=124;AF=0.020
NS=19;AF=0.053
NS=175;AF=0.017
NS=180;AF=0.019
NS=185;AF=0.030
NS=35;AF=0.029
NS=58;AF=0.078
NS=179;AF=0.017
NS=173;AF=0.012
NS=16;AF=0.219
NS=185;AF=0.011
NS=176;AF=0.051
NS=122;AF=0.332
NS=185;AF=0.073
NS=185;AF=0.014
NS=154;AF=0.058
NS=128;AF=0.133
NS=93;AF=0.048
NS=19;AF=0.237
NS=76;AF=0.132
NS=153;AF=0.013
NS=72;AF=0.188
NS=34;AF=0.471
NS=182;AF=0.011
NS=102;AF=0.201
NS=15;AF=0.033
NS=170;AF=0.012
NS=16;AF=0.031
NS=170;AF=0.012
NS=179;AF=0.020
NS=56;AF=0.205
NS=167;AF=0.057
NS=24;AF=0.042
NS=185;AF=0.016
NS=39;AF=0.115
NS=171;AF=0.023
NS=177;AF=0.034
NS=36;AF=0.097
NS=180;AF=0.025
NS=183;AF=0.019
NS=179;AF=0.047
NS=186;AF=0.027
NS=180;AF=0.036
NS=178;AF=0.017
NS=103;AF=0.330
NS=183;AF=0.019
NS=178;AF=0.020
NS=74;AF=0.182
NS=175;AF=0.114
NS=183;AF=0.090
NS=81;AF=0.093
NS=63;AF=0.175
NS=18;AF=0.194
NS=172;AF=0.108
NS=141;AF=0.199
NS=173;AF=0.040
NS=114;AF=0.018
NS=168;AF=0.048
NS=182;AF=0.011
NS=50;AF=0.170
NS=185;AF=0.024
NS=177;AF=0.011
NS=174;AF=0.020
NS=143;AF=0.014
NS=165;AF=0.030
NS=185;AF=0.014
NS=150;AF=0.043
NS=180;AF=0.103
NS=129;AF=0.035
NS=62;AF=0.056
NS=181;AF=0.077
NS=185;AF=0.016
NS=185;AF=0.016
NS=19;AF=0.026
NS=133;AF=0.038
NS=171;AF=0.015
NS=18;AF=0.028
NS=171;AF=0.020
NS=115;AF=0.043
NS=34;AF=0.103
NS=114;AF=0.101
NS=172;AF=0.186
NS=180;AF=0.017
NS=184;AF=0.019
NS=16;AF=0.125
NS=185;AF=0.016
NS=180;AF=0.067
NS=108;AF=0.153
NS=185;AF=0.016
NS=79;AF=0.190
NS=29;AF=0.069
NS=177;AF=0.037
NS=74;AF=0.209
NS=174;AF=0.011
NS=74;AF=0.162
NS=182;AF=0.016
NS=186;AF=0.075
NS=182;AF=0.022
NS=177;AF=0.011
NS=122;AF=0.020
NS=94;AF=0.207
NS=176;AF=0.085
NS=182;AF=0.022
NS=130;AF=0.119
NS=182;AF=0.060
NS=140;AF=0.021
NS=182;AF=0.129
NS=139;AF=0.058
NS=119;AF=0.105
NS=185;AF=0.024
NS=161;AF=0.019
NS=185;AF=0.405
NS=184;AF=0.016
NS=153;AF=0.049
NS=135;AF=0.137
NS=184;AF=0.011
NS=72;AF=0.257
NS=179;AF=0.042
NS=36;AF=0.486
NS=184;AF=0.019
NS=180;AF=0.058
NS=181;AF=0.160
NS=84;AF=0.107
NS=176;AF=0.020
NS=172;AF=0.102
NS=181;AF=0.017
NS=58;AF=0.095
NS=153;AF=0.219
NS=88;AF=0.216
NS=167;AF=0.144
NS=138;AF=0.174
NS=175;AF=0.137
NS=184;AF=0.152
NS=185;AF=0.041
NS=35;AF=0.200
NS=185;AF=0.086
NS=126;AF=0.238
NS=86;AF=0.041
NS=178;AF=0.048
NS=183;AF=0.057
NS=172;AF=0.058
NS=47;AF=0.043
NS=15;AF=0.233
NS=81;AF=0.148
NS=180;AF=0.011
NS=186;AF=0.019
NS=105;AF=0.014
NS=183;AF=0.087
NS=176;AF=0.091
NS=19;AF=0.026
NS=42;AF=0.024
NS=144;AF=0.104
NS=173;AF=0.283
NS=112;AF=0.223
NS=135;AF=0.026
NS=165;AF=0.061
NS=167;AF=0.018
NS=179;AF=0.064
NS=179;AF=0.022
NS=186;AF=0.013
NS=177;AF=0.048
NS=180;AF=0.017
NS=185;AF=0.016
NS=185;AF=0.027
NS=175;AF=0.063
NS=173;AF=0.058
NS=119;AF=0.088
NS=184;AF=0.016
NS=183;AF=0.011
NS=182;AF=0.011
NS=178;AF=0.031
NS=180;AF=0.014
NS=177;AF=0.034
NS=164;AF=0.085
NS=186;AF=0.078
NS=182;AF=0.025
NS=173;AF=0.043
NS=185;AF=0.095
NS=184;AF=0.024
NS=92;AF=0.092
NS=170;AF=0.076
NS=181;AF=0.019
NS=79;AF=0.209
NS=181;AF=0.083
NS=181;AF=0.033
NS=146;AF=0.130
NS=184;AF=0.019
NS=148;AF=0.115
NS=182;AF=0.030
NS=178;AF=0.079
NS=183;AF=0.055
NS=173;AF=0.095
NS=180;AF=0.114
NS=173;AF=0.040
NS=124;AF=0.085
NS=178;AF=0.096
NS=183;AF=0.033
NS=183;AF=0.027
NS=184;AF=0.011
NS=132;AF=0.189
NS=36;AF=0.042
NS=164;AF=0.085
NS=114;AF=0.197
NS=149;AF=0.013
NS=170;AF=0.068
NS=132;AF=0.114
NS=180;AF=0.028
NS=176;AF=0.091
NS=62;AF=0.097
NS=185;AF=0.011
NS=168;AF=0.080
NS=126;AF=0.063
NS=185;AF=0.014
NS=175;AF=0.054
NS=49;AF=0.010
NS=148;AF=0.111
NS=139;AF=0.086
NS=58;AF=0.034
NS=181;AF=0.011
NS=185;AF=0.054
NS=182;AF=0.203
NS=121;AF=0.017
NS=185;AF=0.011
NS=149;AF=0.104
NS=133;AF=0.474
NS=95;AF=0.032
NS=177;AF=0.056
NS=41;AF=0.256
NS=172;AF=0.093
NS=185;AF=0.014
NS=119;AF=0.084
NS=67;AF=0.373
NS=182;AF=0.071
NS=152;AF=0.132
NS=18;AF=0.028
NS=184;AF=0.011
NS=91;AF=0.038
NS=180;AF=0.014
NS=182;AF=0.027
NS=97;AF=0.165
NS=168;AF=0.080
NS=136;AF=0.026
NS=175;AF=0.026
NS=186;AF=0.016
NS=183;AF=0.011
NS=166;AF=0.102
NS=123;AF=0.106
NS=174;AF=0.109
NS=135;AF=0.200
NS=16;AF=0.500
NS=77;AF=0.195
NS=185;AF=0.049
NS=92;AF=0.103
NS=172;AF=0.012
NS=185;AF=0.011
NS=154;AF=0.094
NS=182;AF=0.014
NS=181;AF=0.028
NS=180;AF=0.031
NS=128;AF=0.039
NS=120;AF=0.238
NS=86;AF=0.140
NS=183;AF=0.025
NS=53;AF=0.075
NS=177;AF=0.127
NS=112;AF=0.107
NS=173;AF=0.107
NS=178;AF=0.076
NS=116;AF=0.194
NS=180;AF=0.108
NS=173;AF=0.078
NS=183;AF=0.016
NS=184;AF=0.049
NS=179;AF=0.017
NS=155;AF=0.103
NS=185;AF=0.032
NS=185;AF=0.011
NS=186;AF=0.425
NS=114;AF=0.070
NS=150;AF=0.027
NS=186;AF=0.016
NS=70;AF=0.043
NS=153;AF=0.399
NS=166;AF=0.048
NS=186;AF=0.059
NS=39;AF=0.256
NS=142;AF=0.046
NS=184;AF=0.022
NS=63;AF=0.032
NS=174;AF=0.029
NS=170;AF=0.053
NS=178;AF=0.022
NS=181;AF=0.030
NS=174;AF=0.014
NS=168;AF=0.015
NS=159;AF=0.079
NS=42;AF=0.024
NS=94;AF=0.266
NS=16;AF=0.031
NS=139;AF=0.230
NS=22;AF=0.159
NS=147;AF=0.061
NS=174;AF=0.029
NS=175;AF=0.031
NS=182;AF=0.011
NS=145;AF=0.028
NS=184;AF=0.076
NS=152;AF=0.056
NS=182;AF=0.080
NS=185;AF=0.014
NS=114;AF=0.193
NS=171;AF=0.035
NS=126;AF=0.012
NS=81;AF=0.019
NS=38;AF=0.171
NS=70;AF=0.007
NS=76;AF=0.500
NS=180;AF=0.042
NS=142;AF=0.028
NS=182;AF=0.016
NS=185;AF=0.016
NS=166;AF=0.048
NS=78;AF=0.128
NS=39;AF=0.026
NS=182;AF=0.058
NS=184;AF=0.057
NS=179;AF=0.067
NS=168;AF=0.045
NS=19;AF=0.316
NS=184;AF=0.087
NS=179;AF=0.028
NS=63;AF=0.159
NS=16;AF=0.094
NS=174;AF=0.057
NS=182;AF=0.071
NS=182;AF=0.063
NS=180;AF=0.011
NS=146;AF=0.065
NS=75;AF=0.120
NS=185;AF=0.059
NS=90;AF=0.011
NS=184;AF=0.011
NS=185;AF=0.011
NS=179;AF=0.039
NS=182;AF=0.055
NS=174;AF=0.029
NS=184;AF=0.014
NS=184;AF=0.024
NS=130;AF=0.112
NS=182;AF=0.025
NS=180;AF=0.017
NS=143;AF=0.077
NS=139;AF=0.040
NS=98;AF=0.122
NS=173;AF=0.098
NS=185;AF=0.024
NS=142;AF=0.106
NS=181;AF=0.033
NS=88;AF=0.057
NS=184;AF=0.019
NS=184;AF=0.024
NS=173;AF=0.064
NS=185;AF=0.016
NS=91;AF=0.016
NS=182;AF=0.014
NS=140;AF=0.293
NS=178;AF=0.045
NS=123;AF=0.415
NS=174;AF=0.032
NS=103;AF=0.092
NS=173;AF=0.026
NS=172;AF=0.122
NS=182;AF=0.058
NS=37;AF=0.054
NS=104;AF=0.048
NS=173;AF=0.058
NS=167;AF=0.078
NS=99;AF=0.172
NS=180;AF=0.017
NS=182;AF=0.044
NS=92;AF=0.114
NS=128;AF=0.047
NS=144;AF=0.069
NS=17;AF=0.029
NS=88;AF=0.074
NS=118;AF=0.030
NS=171;AF=0.029
NS=171;AF=0.056
NS=180;AF=0.017
NS=177;AF=0.011
NS=59;AF=0.195
NS=173;AF=0.012
NS=170;AF=0.056
NS=18;AF=0.028
NS=139;AF=0.144
NS=184;AF=0.144
NS=148;AF=0.105
NS=36;AF=0.042
NS=113;AF=0.230
NS=184;AF=0.299
NS=35;AF=0.229
NS=184;AF=0.435
NS=183;AF=0.082
NS=185;AF=0.438
NS=184;AF=0.014
NS=119;AF=0.071
NS=115;AF=0.048
NS=179;AF=0.022
NS=20;AF=0.050
NS=186;AF=0.019
NS=182;AF=0.033
NS=163;AF=0.071
NS=174;AF=0.101
NS=152;AF=0.089
NS=172;AF=0.067
NS=172;AF=0.108
NS=95;AF=0.068
NS=177;AF=0.099
NS=153;AF=0.013
NS=185;AF=0.022
NS=179;AF=0.103
NS=184;AF=0.030
NS=181;AF=0.011
NS=173;AF=0.081
NS=167;AF=0.090
NS=37;AF=0.162
NS=175;AF=0.117
NS=185;AF=0.022
NS=18;AF=0.028
NS=134;AF=0.082
NS=163;AF=0.074
NS=150;AF=0.230
NS=93;AF=0.048
NS=18;AF=0.056
NS=19;AF=0.053
NS=185;AF=0.011
NS=136;AF=0.121
NS=186;AF=0.027
NS=37;AF=0.041
NS=116;AF=0.134
NS=176;AF=0.099
NS=184;AF=0.049
NS=179;AF=0.089
NS=117;AF=0.047
NS=183;AF=0.098
NS=184;AF=0.024
NS=175;AF=0.026
NS=176;AF=0.011
NS=76;AF=0.184
NS=167;AF=0.015
NS=182;AF=0.049
NS=16;AF=0.031
NS=184;AF=0.060
NS=19;AF=0.211
NS=18;AF=0.222
NS=177;AF=0.073
NS=181;AF=0.030
NS=183;AF=0.014
NS=185;AF=0.019
NS=18;AF=0.167
NS=57;AF=0.132
NS=151;AF=0.093
NS=75;AF=0.100
NS=172;AF=0.076
NS=185;AF=0.427
NS=184;AF=0.207
NS=100;AF=0.180
NS=39;AF=0.487
NS=35;AF=0.029
NS=183;AF=0.011
NS=181;AF=0.028
NS=140;AF=0.464
NS=181;AF=0.011
NS=36;AF=0.056
NS=15;AF=0.067
NS=65;AF=0.208
NS=180;AF=0.011
NS=185;AF=0.011
NS=180;AF=0.053
NS=151;AF=0.036
NS=176;AF=0.080
NS=157;AF=0.108
NS=124;AF=0.056
NS=60;AF=0.017
NS=143;AF=0.077
NS=63;AF=0.071
NS=139;AF=0.173
NS=136;AF=0.099
NS=17;AF=0.118
NS=184;AF=0.014
NS=166;AF=0.039
NS=175;AF=0.026
NS=45;AF=0.033
NS=177;AF=0.136
NS=182;AF=0.016
NS=112;AF=0.013
NS=163;AF=0.028
NS=184;AF=0.030
NS=125;AF=0.040
NS=60;AF=0.433
NS=152;AF=0.020
NS=147;AF=0.058
NS=178;AF=0.059
NS=175;AF=0.029
NS=54;AF=0.102
NS=37;AF=0.054
NS=19;AF=0.105
NS=182;AF=0.014
NS=154;AF=0.013
NS=140;AF=0.189
NS=178;AF=0.025
NS=184;AF=0.022
NS=180;AF=0.011
NS=42;AF=0.452
NS=103;AF=0.107
NS=130;AF=0.108
NS=41;AF=0.037
NS=185;AF=0.014
NS=181;AF=0.017
NS=178;AF=0.011
NS=184;AF=0.022
NS=71;AF=0.049
NS=72;AF=0.125
NS=44;AF=0.023
NS=146;AF=0.034
NS=172;AF=0.044
NS=148;AF=0.054
NS=183;AF=0.134
NS=176;AF=0.014
NS=176;AF=0.017
NS=173;AF=0.046
NS=178;AF=0.039
NS=130;AF=0.196
NS=179;AF=0.025
NS=172;AF=0.032
NS=56;AF=0.161
NS=183;AF=0.014
NS=23;AF=0.022
NS=180;AF=0.017
NS=185;AF=0.027
NS=182;AF=0.022
NS=145;AF=0.066
NS=145;AF=0.041
NS=54;AF=0.009
NS=184;AF=0.024
NS=94;AF=0.186
NS=140;AF=0.064
NS=174;AF=0.060
NS=181;AF=0.036
NS=181;AF=0.022
NS=142;AF=0.060
NS=179;AF=0.042
NS=185;AF=0.014
NS=184;AF=0.073
NS=75;AF=0.047
NS=184;AF=0.035
NS=72;AF=0.049
NS=102;AF=0.093
NS=171;AF=0.041
NS=170;AF=0.038
NS=18;AF=0.056
NS=54;AF=0.148
NS=18;AF=0.139
NS=75;AF=0.067
NS=171;AF=0.211
NS=174;AF=0.043
NS=111;AF=0.198
NS=70;AF=0.014
NS=89;AF=0.191
NS=122;AF=0.045
NS=138;AF=0.069
NS=22;AF=0.023
NS=181;AF=0.028
NS=74;AF=0.020
NS=19;AF=0.132
NS=76;AF=0.099
NS=185;AF=0.054
NS=19;AF=0.105
NS=81;AF=0.019
NS=150;AF=0.107
NS=176;AF=0.011
NS=186;AF=0.027
NS=163;AF=0.046
NS=146;AF=0.079
NS=177;AF=0.079
NS=79;AF=0.013
NS=184;AF=0.223
NS=168;AF=0.024
NS=183;AF=0.044
NS=115;AF=0.065
NS=179;AF=0.106
NS=173;AF=0.124
NS=18;AF=0.278
NS=181;AF=0.061
NS=171;AF=0.035
NS=119;AF=0.038
NS=183;AF=0.016
NS=184;AF=0.024
NS=168;AF=0.018
NS=79;AF=0.177
NS=133;AF=0.226
NS=174;AF=0.020
NS=172;AF=0.055
NS=176;AF=0.105
NS=19;AF=0.079
NS=173;AF=0.052
NS=172;AF=0.087
NS=59;AF=0.025
NS=59;AF=0.042
NS=99;AF=0.096
NS=121;AF=0.033
NS=181;AF=0.083
NS=181;AF=0.052
NS=16;AF=0.062
NS=83;AF=0.133
NS=32;AF=0.031
NS=46;AF=0.163
NS=176;AF=0.023
NS=180;AF=0.139
NS=175;AF=0.349
NS=125;AF=0.040
NS=128;AF=0.012
NS=183;AF=0.038
NS=168;AF=0.113
NS=184;AF=0.038
NS=166;AF=0.063
NS=181;AF=0.041
NS=183;AF=0.246
NS=185;AF=0.254
NS=184;AF=0.033
NS=183;AF=0.014
NS=176;AF=0.034
NS=77;AF=0.201
NS=36;AF=0.028
NS=176;AF=0.077
NS=15;AF=0.033
NS=182;AF=0.069
NS=180;AF=0.044
NS=182;AF=0.088
NS=180;AF=0.103
NS=170;AF=0.021
NS=183;AF=0.038
NS=172;AF=0.035
NS=19;AF=0.079
NS=153;AF=0.052
NS=113;AF=0.049
NS=182;AF=0.129
NS=142;AF=0.014
NS=95;AF=0.063
NS=62;AF=0.202
NS=51;AF=0.039
NS=113;AF=0.018
NS=181;AF=0.025
NS=185;AF=0.035
NS=185;AF=0.014
NS=185;AF=0.011
NS=122;AF=0.020
NS=153;AF=0.118
NS=184;AF=0.019
NS=184;AF=0.011
NS=64;AF=0.203
NS=16;AF=0.125
NS=184;AF=0.024
NS=180;AF=0.039
NS=18;AF=0.083
NS=17;AF=0.088
NS=171;AF=0.058
NS=124;AF=0.028
NS=142;AF=0.018
NS=175;AF=0.126
NS=148;AF=0.155
NS=153;AF=0.157
NS=174;AF=0.379
NS=185;AF=0.019
NS=185;AF=0.086
NS=120;AF=0.050
NS=147;AF=0.252
NS=113;AF=0.080
NS=106;AF=0.085
NS=63;AF=0.016
NS=170;AF=0.012
NS=185;AF=0.108
NS=176;AF=0.108
NS=180;AF=0.017
NS=123;AF=0.220
NS=164;AF=0.037
NS=174;AF=0.149
NS=178;AF=0.028
NS=177;AF=0.051
NS=182;AF=0.016
NS=126;AF=0.135
NS=185;AF=0.016
NS=185;AF=0.027
NS=177;AF=0.028
NS=182;AF=0.236
NS=177;AF=0.141
NS=180;AF=0.022
NS=185;AF=0.032
NS=175;AF=0.017
NS=173;AF=0.023
NS=173;AF=0.017
NS=177;AF=0.017
NS=181;AF=0.022
NS=148;AF=0.030
NS=171;AF=0.044
NS=184;AF=0.043
NS=174;AF=0.356
NS=185;AF=0.035
NS=81;AF=0.043
NS=183;AF=0.055
NS=165;AF=0.045
NS=185;AF=0.038
NS=185;AF=0.022
NS=173;AF=0.092
NS=185;AF=0.076
NS=20;AF=0.050
NS=185;AF=0.043
NS=58;AF=0.138
NS=39;AF=0.013
NS=23;AF=0.087
NS=16;AF=0.094
NS=56;AF=0.018
NS=180;AF=0.014
NS=16;AF=0.125
NS=175;AF=0.017
NS=180;AF=0.028
NS=184;AF=0.024
NS=185;AF=0.059
NS=185;AF=0.030
NS=182;AF=0.014
NS=183;AF=0.232
NS=183;AF=0.019
NS=184;AF=0.014
NS=178;AF=0.444
NS=178;AF=0.500
NS=115;AF=0.030
NS=139;AF=0.496
NS=182;AF=0.014
NS=75;AF=0.047
NS=179;AF=0.025
NS=180;AF=0.058
NS=170;AF=0.097
NS=183;AF=0.011
NS=184;AF=0.022
NS=185;AF=0.022
NS=186;AF=0.013
NS=177;AF=0.096
NS=77;AF=0.026
NS=22;AF=0.091
NS=100;AF=0.200
NS=185;AF=0.308
NS=184;AF=0.033
NS=184;AF=0.022
NS=39;AF=0.205
NS=120;AF=0.154
NS=182;AF=0.022
NS=174;AF=0.017
NS=19;AF=0.053
NS=167;AF=0.054
NS=179;AF=0.039
NS=174;AF=0.040
NS=184;AF=0.052
NS=186;AF=0.019
NS=184;AF=0.082
NS=118;AF=0.479
NS=182;AF=0.368
NS=17;AF=0.059
NS=186;AF=0.024
NS=171;AF=0.351
NS=180;AF=0.033
NS=166;AF=0.196
NS=81;AF=0.056
NS=184;AF=0.041
NS=184;AF=0.052
NS=184;AF=0.054
NS=181;AF=0.022
NS=173;AF=0.020
NS=147;AF=0.010
NS=57;AF=0.219
NS=31;AF=0.145
NS=185;AF=0.124
NS=183;AF=0.027
NS=185;AF=0.062
NS=38;AF=0.053
NS=182;AF=0.014
NS=153;AF=0.105
NS=182;AF=0.099
NS=181;AF=0.072
NS=180;AF=0.011
NS=115;AF=0.152
NS=17;AF=0.059
NS=138;AF=0.156
NS=170;AF=0.035
NS=185;AF=0.011
NS=62;AF=0.105
NS=101;AF=0.035
NS=184;AF=0.038
NS=185;AF=0.016
NS=185;AF=0.065
NS=184;AF=0.043
NS=184;AF=0.060
NS=55;AF=0.082
NS=158;AF=0.127
NS=183;AF=0.022
NS=185;AF=0.011
NS=174;AF=0.032
NS=179;AF=0.011
NS=185;AF=0.016
NS=183;AF=0.044
NS=17;AF=0.206
NS=183;AF=0.014
NS=101;AF=0.119
NS=19;AF=0.105
NS=19;AF=0.263
NS=173;AF=0.035
NS=148;AF=0.020
NS=182;AF=0.030
NS=185;AF=0.127
NS=80;AF=0.050
NS=123;AF=0.081
NS=91;AF=0.467
NS=180;AF=0.069
NS=184;AF=0.065
NS=97;AF=0.072
NS=62;AF=0.121
NS=185;AF=0.057
NS=176;AF=0.102
NS=97;AF=0.186
NS=170;AF=0.082
NS=179;AF=0.025
NS=97;AF=0.180
NS=185;AF=0.011
NS=183;AF=0.328
NS=174;AF=0.017
NS=150;AF=0.133
NS=51;AF=0.010
NS=179;AF=0.045
NS=149;AF=0.121
NS=185;AF=0.081
NS=180;AF=0.017
NS=140;AF=0.086
NS=176;AF=0.043
NS=122;AF=0.160
NS=183;AF=0.074
NS=181;AF=0.019
NS=186;AF=0.242
NS=185;AF=0.243
NS=185;AF=0.014
NS=171;AF=0.079
NS=43;AF=0.035
NS=172;AF=0.023
NS=183;AF=0.022
NS=175;AF=0.026
NS=138;AF=0.145
NS=125;AF=0.100
NS=179;AF=0.047
NS=36;AF=0.097
NS=67;AF=0.045
NS=73;AF=0.199
NS=107;AF=0.126
NS=178;AF=0.031
NS=172;AF=0.017
NS=35;AF=0.086
NS=135;AF=0.181
NS=185;AF=0.051
NS=175;AF=0.103
NS=79;AF=0.095
NS=129;AF=0.035
NS=185;AF=0.011
NS=99;AF=0.076
NS=79;AF=0.487
NS=137;AF=0.047
NS=185;AF=0.084
NS=182;AF=0.016
NS=185;AF=0.016
NS=182;AF=0.030
NS=174;AF=0.020
NS=18;AF=0.444
NS=180;AF=0.061
NS=181;AF=0.072
NS=182;AF=0.066
NS=37;AF=0.014
NS=87;AF=0.023
NS=151;AF=0.030
NS=39;AF=0.192
NS=177;AF=0.014
NS=184;AF=0.122
NS=183;AF=0.158
NS=175;AF=0.014
NS=38;AF=0.197
NS=60;AF=0.100
NS=165;AF=0.027
NS=169;AF=0.044
NS=184;AF=0.073
NS=81;AF=0.006
NS=184;AF=0.011
NS=185;AF=0.014
NS=141;AF=0.021
NS=179;AF=0.017
NS=170;AF=0.035
NS=179;AF=0.056
NS=185;AF=0.011
NS=59;AF=0.161
NS=182;AF=0.052
NS=175;AF=0.011
NS=117;AF=0.162
NS=33;AF=0.227
NS=185;AF=0.038
NS=182;AF=0.033
NS=184;AF=0.014
NS=185;AF=0.011
NS=185;AF=0.014
NS=45;AF=0.089
NS=102;AF=0.230
NS=181;AF=0.022
NS=180;AF=0.014
NS=73;AF=0.068
NS=178;AF=0.121
NS=185;AF=0.022
NS=182;AF=0.016
NS=184;AF=0.090
NS=182;AF=0.025
NS=82;AF=0.091
NS=36;AF=0.139
NS=182;AF=0.036
NS=178;AF=0.025
NS=119;AF=0.193
NS=57;AF=0.123
NS=39;AF=0.013
NS=143;AF=0.385
NS=183;AF=0.057
NS=169;AF=0.033
NS=182;AF=0.016
NS=177;AF=0.037
NS=172;AF=0.020
NS=185;AF=0.022
NS=104;AF=0.053
NS=175;AF=0.049
NS=182;AF=0.071
NS=182;AF=0.027
NS=184;AF=0.043
NS=172;AF=0.015
NS=184;AF=0.014
NS=154;AF=0.049
NS=113;AF=0.018
NS=180;AF=0.022
NS=177;AF=0.059
NS=174;AF=0.121
NS=179;AF=0.067
NS=134;AF=0.019
NS=154;AF=0.013
NS=109;AF=0.028
NS=143;AF=0.259
NS=94;AF=0.096
NS=97;AF=0.108
NS=117;AF=0.081
NS=19;AF=0.105
NS=112;AF=0.103
NS=184;AF=0.087
NS=142;AF=0.137
NS=183;AF=0.322
NS=66;AF=0.068
NS=101;AF=0.035
NS=57;AF=0.035
NS=74;AF=0.230
NS=173;AF=0.035
NS=153;AF=0.039
NS=172;AF=0.047
NS=184;AF=0.027
NS=88;AF=0.023
NS=175;AF=0.029
NS=184;AF=0.022
NS=179;AF=0.075
NS=181;AF=0.019
NS=95;AF=0.105
NS=119;AF=0.387
NS=178;AF=0.070
NS=140;AF=0.082
NS=185;AF=0.014
NS=85;AF=0.041
NS=180;AF=0.022
NS=181;AF=0.064
NS=179;AF=0.053
NS=185;AF=0.014
NS=180;AF=0.069
NS=170;AF=0.012
NS=72;AF=0.111
NS=184;AF=0.024
NS=185;AF=0.014
NS=177;AF=0.062
NS=184;AF=0.299
NS=90;AF=0.183
NS=144;AF=0.031
NS=181;AF=0.019
NS=183;AF=0.033
NS=183;AF=0.432
NS=174;AF=0.374
NS=182;AF=0.027
NS=136;AF=0.110
NS=174;AF=0.049
NS=147;AF=0.044
NS=174;AF=0.023
NS=156;AF=0.388
NS=22;AF=0.023
NS=185;AF=0.011
NS=182;AF=0.011
NS=15;AF=0.300
NS=148;AF=0.108
NS=181;AF=0.033
NS=111;AF=0.050
NS=178;AF=0.037
NS=181;AF=0.066
NS=179;AF=0.020
NS=181;AF=0.091
NS=184;AF=0.016
NS=38;AF=0.079
NS=138;AF=0.043
NS=141;AF=0.014
NS=185;AF=0.062
NS=184;AF=0.076
NS=65;AF=0.038
NS=49;AF=0.347
NS=183;AF=0.027
NS=158;AF=0.032
NS=178;AF=0.090
NS=168;AF=0.095
NS=170;AF=0.026
NS=122;AF=0.045
NS=154;AF=0.104
NS=88;AF=0.045
NS=183;AF=0.022
NS=184;AF=0.035
NS=149;AF=0.064
NS=43;AF=0.023
NS=185;AF=0.019
NS=181;AF=0.017
NS=180;AF=0.044
NS=181;AF=0.033
NS=182;AF=0.027
NS=83;AF=0.470
NS=55;AF=0.027
NS=54;AF=0.056
NS=184;AF=0.071
NS=173;AF=0.087
NS=182;AF=0.033
NS=182;AF=0.214
NS=184;AF=0.011
NS=19;AF=0.053
NS=185;AF=0.016
NS=176;AF=0.062
NS=185;AF=0.016
NS=177;AF=0.105
NS=19;AF=0.263
NS=184;AF=0.038
NS=143;AF=0.087
NS=186;AF=0.392
NS=171;AF=0.032
NS=186;AF=0.081
NS=179;AF=0.017
NS=88;AF=0.210
NS=183;AF=0.036
NS=168;AF=0.068
NS=167;AF=0.084
NS=185;AF=0.335
NS=185;AF=0.022
NS=180;AF=0.064
NS=71;AF=0.486
NS=101;AF=0.173
NS=171;AF=0.099
NS=171;AF=0.123
NS=174;AF=0.149
NS=166;AF=0.214
NS=141;AF=0.014
NS=176;AF=0.037
NS=181;AF=0.055
NS=82;AF=0.055
NS=185;AF=0.016
NS=181;AF=0.011
NS=147;AF=0.279
NS=146;AF=0.075
NS=170;AF=0.038
NS=184;AF=0.016
NS=183;AF=0.014
NS=183;AF=0.019
NS=184;AF=0.011
NS=177;AF=0.011
NS=181;AF=0.041
NS=184;AF=0.022
NS=106;AF=0.142
NS=184;AF=0.016
NS=82;AF=0.128
NS=52;AF=0.048
NS=178;AF=0.037
NS=181;AF=0.050
NS=148;AF=0.030
NS=121;AF=0.178
NS=180;AF=0.039
NS=143;AF=0.042
NS=173;AF=0.240
NS=37;AF=0.068
NS=181;AF=0.014
NS=179;AF=0.050
NS=181;AF=0.017
NS=153;AF=0.039
NS=184;AF=0.095
NS=183;AF=0.011
NS=183;AF=0.011
NS=176;AF=0.261
NS=115;AF=0.122
NS=103;AF=0.146
NS=170;AF=0.021
NS=36;AF=0.069
NS=179;AF=0.047
NS=32;AF=0.016
NS=180;AF=0.244
NS=167;AF=0.033
NS=174;AF=0.147
NS=90;AF=0.083
NS=18;AF=0.111
NS=78;AF=0.212
NS=19;AF=0.079
NS=170;AF=0.044
NS=73;AF=0.021
NS=146;AF=0.120
NS=167;AF=0.057
NS=97;AF=0.160
NS=180;AF=0.031
NS=175;AF=0.011
NS=185;AF=0.368
NS=185;AF=0.232
NS=36;AF=0.111
NS=176;AF=0.136
NS=185;AF=0.065
NS=147;AF=0.014
NS=182;AF=0.014
NS=179;AF=0.045
NS=134;AF=0.026
NS=172;AF=0.049
NS=40;AF=0.012
NS=183;AF=0.068
NS=183;AF=0.104
NS=184;AF=0.022
NS=178;AF=0.039
NS=184;AF=0.057
NS=174;AF=0.078
NS=150;AF=0.180
NS=181;AF=0.017
NS=180;AF=0.017
NS=186;AF=0.032
NS=138;AF=0.025
NS=19;AF=0.105
NS=169;AF=0.056
NS=123;AF=0.008
NS=63;AF=0.071
NS=178;AF=0.017
NS=186;AF=0.013
NS=185;AF=0.019
NS=63;AF=0.048
NS=61;AF=0.033
NS=89;AF=0.236
NS=180;AF=0.022
NS=174;AF=0.017
NS=182;AF=0.038
NS=173;AF=0.035
NS=129;AF=0.043
NS=97;AF=0.031
NS=67;AF=0.030
NS=177;AF=0.023
NS=182;AF=0.058
NS=185;AF=0.022
NS=184;AF=0.022
NS=185;AF=0.016
NS=185;AF=0.016
NS=185;AF=0.043
NS=179;AF=0.061
NS=180;AF=0.053
NS=185;AF=0.035
NS=177;AF=0.028
NS=173;AF=0.026
NS=146;AF=0.027
NS=176;AF=0.057
NS=102;AF=0.034
NS=176;AF=0.031
NS=80;AF=0.037
NS=32;AF=0.234
NS=57;AF=0.237
NS=97;AF=0.119
NS=182;AF=0.014
NS=32;AF=0.094
NS=183;AF=0.014
NS=140;AF=0.086
NS=75;AF=0.047
NS=57;AF=0.018
NS=147;AF=0.071
NS=98;AF=0.179
NS=182;AF=0.030
NS=34;AF=0.015
NS=176;AF=0.026
NS=182;AF=0.033
NS=94;AF=0.441
NS=160;AF=0.025
NS=110;AF=0.068
NS=180;AF=0.025
NS=19;AF=0.105
NS=171;AF=0.135
NS=181;AF=0.014
NS=43;AF=0.116
NS=184;AF=0.052
NS=185;AF=0.014
NS=183;AF=0.071
NS=179;AF=0.022
NS=183;AF=0.027
NS=179;AF=0.067
NS=184;AF=0.076
NS=181;AF=0.080
NS=184;AF=0.035
NS=182;AF=0.011
NS=185;AF=0.059
NS=185;AF=0.070
NS=171;AF=0.056
NS=185;AF=0.011
NS=183;AF=0.036
NS=16;AF=0.125
NS=37;AF=0.068
NS=171;AF=0.067
NS=185;AF=0.016
NS=184;AF=0.016
NS=184;AF=0.011
NS=49;AF=0.092
NS=182;AF=0.071
NS=178;AF=0.449
NS=171;AF=0.143
NS=184;AF=0.049
NS=185;AF=0.016
NS=181;AF=0.069
NS=183;AF=0.025
NS=185;AF=0.211
NS=74;AF=0.243
NS=23;AF=0.087
NS=16;AF=0.031
NS=172;AF=0.055
NS=179;AF=0.070
NS=185;AF=0.027
NS=184;AF=0.016
NS=22;AF=0.182
NS=172;AF=0.052
NS=143;AF=0.196
NS=175;AF=0.046
NS=184;AF=0.014
NS=171;AF=0.018
NS=180;AF=0.072
NS=28;AF=0.089
NS=94;AF=0.149
NS=176;AF=0.108
NS=55;AF=0.327
NS=183;AF=0.027
NS=173;AF=0.012
NS=149;AF=0.067
NS=73;AF=0.103
NS=178;AF=0.020
NS=182;AF=0.071
NS=166;AF=0.030
NS=174;AF=0.083
NS=42;AF=0.083
NS=177;AF=0.073
NS=133;AF=0.034
NS=138;AF=0.065
NS=136;AF=0.147
NS=175;AF=0.029
NS=56;AF=0.188
NS=179;AF=0.045
NS=185;AF=0.011
NS=177;AF=0.051
NS=185;AF=0.022
NS=171;AF=0.284
NS=184;AF=0.060
NS=75;AF=0.213
NS=180;AF=0.111
NS=185;AF=0.019
NS=55;AF=0.027
NS=106;AF=0.160
NS=152;AF=0.059
NS=149;AF=0.047
NS=115;AF=0.017
NS=16;AF=0.031
NS=186;AF=0.040
NS=16;AF=0.031
NS=174;AF=0.032
NS=181;AF=0.055
NS=131;AF=0.023
NS=185;AF=0.038
NS=121;AF=0.182
NS=94;AF=0.011
NS=183;AF=0.448
NS=138;AF=0.018
NS=148;AF=0.041
NS=185;AF=0.019
NS=179;AF=0.028
NS=177;AF=0.031
NS=177;AF=0.011
NS=181;AF=0.019
NS=180;AF=0.025
NS=176;AF=0.017
NS=135;AF=0.026
NS=38;AF=0.092
NS=19;AF=0.026
NS=179;AF=0.084
NS=58;AF=0.086
NS=182;AF=0.016
NS=117;AF=0.167
NS=181;AF=0.033
NS=182;AF=0.052
NS=185;AF=0.016
NS=115;AF=0.270
NS=183;AF=0.063
NS=183;AF=0.019
NS=35;AF=0.214
NS=182;AF=0.066
NS=72;AF=0.062
NS=136;AF=0.048
NS=176;AF=0.040
NS=185;AF=0.014
NS=173;AF=0.211
NS=185;AF=0.076
NS=185;AF=0.078
NS=148;AF=0.071
NS=114;AF=0.013
NS=177;AF=0.034
NS=178;AF=0.065
NS=181;AF=0.011
NS=22;AF=0.045
NS=20;AF=0.025
NS=178;AF=0.112
NS=180;AF=0.014
NS=184;AF=0.011
NS=72;AF=0.021
NS=186;AF=0.013
NS=165;AF=0.033
NS=119;AF=0.017
NS=177;AF=0.025
NS=139;AF=0.022
NS=149;AF=0.074
NS=34;AF=0.029
NS=181;AF=0.069
NS=147;AF=0.024
NS=176;AF=0.023
NS=180;AF=0.100
NS=164;AF=0.034
NS=179;AF=0.017
NS=183;AF=0.011
NS=172;AF=0.395
NS=99;AF=0.192
NS=115;AF=0.170
NS=55;AF=0.073
NS=174;AF=0.098
NS=184;AF=0.016
NS=182;AF=0.115
NS=126;AF=0.040
NS=176;AF=0.020
NS=183;AF=0.068
NS=184;AF=0.022
NS=168;AF=0.089
NS=140;AF=0.029
NS=142;AF=0.014
NS=125;AF=0.028
NS=166;AF=0.090
NS=173;AF=0.043
NS=179;AF=0.073
NS=185;AF=0.016
NS=16;AF=0.094
NS=146;AF=0.034
NS=184;AF=0.022
NS=118;AF=0.191
NS=153;AF=0.212
NS=183;AF=0.322
NS=58;AF=0.181
NS=73;AF=0.027
NS=35;AF=0.271
NS=140;AF=0.093
NS=71;AF=0.338
NS=169;AF=0.109
NS=19;AF=0.211
NS=116;AF=0.091
NS=183;AF=0.014
NS=182;AF=0.074
NS=185;AF=0.227
NS=185;AF=0.038
NS=184;AF=0.141
NS=183;AF=0.041
NS=172;AF=0.023
NS=178;AF=0.101
NS=179;AF=0.109
NS=180;AF=0.019
NS=180;AF=0.028
NS=181;AF=0.011
NS=181;AF=0.041
NS=116;AF=0.112
NS=109;AF=0.073
NS=81;AF=0.216
NS=74;AF=0.230
NS=171;AF=0.026
NS=184;AF=0.027
NS=55;AF=0.200
NS=183;AF=0.115
NS=171;AF=0.012
NS=181;AF=0.061
NS=22;AF=0.205
NS=185;AF=0.014
NS=19;AF=0.132
NS=173;AF=0.124
NS=185;AF=0.016
NS=182;AF=0.038
NS=182;AF=0.011
NS=70;AF=0.286
NS=184;AF=0.035
NS=39;AF=0.141
NS=54;AF=0.037
NS=17;AF=0.176
NS=35;AF=0.243
NS=155;AF=0.019
NS=177;AF=0.023
NS=177;AF=0.017
NS=172;AF=0.017
NS=175;AF=0.354
NS=97;AF=0.454
NS=89;AF=0.034
NS=174;AF=0.043
NS=173;AF=0.058
NS=60;AF=0.067
NS=86;AF=0.023
NS=53;AF=0.132
NS=178;AF=0.107
NS=144;AF=0.479
NS=180;AF=0.022
NS=180;AF=0.022
NS=174;AF=0.040
NS=171;AF=0.023
NS=181;AF=0.022
NS=54;AF=0.046
NS=116;AF=0.138
NS=172;AF=0.017
NS=173;AF=0.156
NS=180;AF=0.017
NS=180;AF=0.019
NS=183;AF=0.046
NS=185;AF=0.076
NS=178;AF=0.053
NS=145;AF=0.028
NS=182;AF=0.052
NS=151;AF=0.043
NS=131;AF=0.099
NS=172;AF=0.064
NS=57;AF=0.018
NS=175;AF=0.051
NS=140;AF=0.107
NS=177;AF=0.028
NS=169;AF=0.095
NS=170;AF=0.026
NS=167;AF=0.021
NS=183;AF=0.025
NS=130;AF=0.015
NS=184;AF=0.030
NS=138;AF=0.029
NS=114;AF=0.022
NS=146;AF=0.192
NS=173;AF=0.127
NS=184;AF=0.033
NS=185;AF=0.078
NS=169;AF=0.024
NS=182;AF=0.030
NS=88;AF=0.045
NS=184;AF=0.011
NS=181;AF=0.072
NS=181;AF=0.028
NS=183;AF=0.044
NS=182;AF=0.132
NS=62;AF=0.016
NS=184;AF=0.011
NS=182;AF=0.030
NS=175;AF=0.257
NS=176;AF=0.312
NS=185;AF=0.016
NS=180;AF=0.022
NS=180;AF=0.036
NS=183;AF=0.016
NS=184;AF=0.011
NS=22;AF=0.023
NS=173;AF=0.038
NS=39;AF=0.051
NS=185;AF=0.059
NS=185;AF=0.022
NS=40;AF=0.037
NS=185;AF=0.032
NS=40;AF=0.012
NS=42;AF=0.036
NS=19;AF=0.053
NS=185;AF=0.043
NS=185;AF=0.024
NS=183;AF=0.063
NS=184;AF=0.030
NS=150;AF=0.013
NS=132;AF=0.023
NS=183;AF=0.049
NS=144;AF=0.042
NS=70;AF=0.014
NS=183;AF=0.046
NS=40;AF=0.037
NS=180;AF=0.022
NS=183;AF=0.240
NS=185;AF=0.038
NS=185;AF=0.068
NS=40;AF=0.012
NS=19;AF=0.053
NS=181;AF=0.017
NS=182;AF=0.038
NS=172;AF=0.029
NS=41;AF=0.037
NS=169;AF=0.053
NS=180;AF=0.083
NS=179;AF=0.039
NS=180;AF=0.022
NS=185;AF=0.151
NS=52;AF=0.019
NS=89;AF=0.107
NS=185;AF=0.016
NS=174;AF=0.066
NS=174;AF=0.224
NS=175;AF=0.071
NS=177;AF=0.034
NS=180;AF=0.028
NS=55;AF=0.209
NS=142;AF=0.028
NS=173;AF=0.064
NS=176;AF=0.085
NS=15;AF=0.200
NS=179;AF=0.031
NS=183;AF=0.068
NS=174;AF=0.374
NS=179;AF=0.025
NS=19;AF=0.158
NS=181;AF=0.044
NS=181;AF=0.044
NS=184;AF=0.014
NS=180;AF=0.072
NS=184;AF=0.014
NS=183;AF=0.025
NS=182;AF=0.022
NS=141;AF=0.053
NS=35;AF=0.014
NS=130;AF=0.138
NS=177;AF=0.020
NS=182;AF=0.033
NS=179;AF=0.017
NS=172;AF=0.052
NS=139;AF=0.036
NS=171;AF=0.102
NS=97;AF=0.103
NS=181;AF=0.309
NS=61;AF=0.025
NS=112;AF=0.219
NS=178;AF=0.056
NS=21;AF=0.048
NS=165;AF=0.033
NS=183;AF=0.025
NS=120;AF=0.196
NS=79;AF=0.196
NS=91;AF=0.115
NS=175;AF=0.031
NS=144;AF=0.028
NS=76;AF=0.184
NS=163;AF=0.218
NS=180;AF=0.036
NS=107;AF=0.079
NS=168;AF=0.208
NS=178;AF=0.076
NS=16;AF=0.125
NS=18;AF=0.056
NS=22;AF=0.068
NS=185;AF=0.078
NS=171;AF=0.058
NS=170;AF=0.094
NS=180;AF=0.028
NS=182;AF=0.044
NS=95;AF=0.137
NS=166;AF=0.045
NS=173;AF=0.052
NS=178;AF=0.079
NS=185;AF=0.124
NS=175;AF=0.026
NS=175;AF=0.320
NS=181;AF=0.019
NS=144;AF=0.010
NS=109;AF=0.050
NS=183;AF=0.016
NS=119;AF=0.113
NS=90;AF=0.056
NS=184;AF=0.016
NS=173;AF=0.026
NS=114;AF=0.140
NS=184;AF=0.014
NS=181;AF=0.058
NS=183;AF=0.077
NS=141;AF=0.032
NS=70;AF=0.029
NS=185;AF=0.027
NS=61;AF=0.123
NS=180;AF=0.028
NS=19;AF=0.053
NS=61;AF=0.074
NS=167;AF=0.012
NS=172;AF=0.020
NS=61;AF=0.049
NS=98;AF=0.041
NS=176;AF=0.034
NS=180;AF=0.028
NS=164;AF=0.067
NS=38;AF=0.447
NS=175;AF=0.100
NS=185;AF=0.014
NS=179;AF=0.031
NS=181;AF=0.041
NS=179;AF=0.020
NS=177;AF=0.113
NS=177;AF=0.040
NS=180;AF=0.039
NS=172;AF=0.026
NS=141;AF=0.117
NS=35;AF=0.043
NS=41;AF=0.024
NS=20;AF=0.025
NS=183;AF=0.044
NS=184;AF=0.065
NS=181;AF=0.028
NS=176;AF=0.134
NS=20;AF=0.050
NS=185;AF=0.016
NS=185;AF=0.130
NS=131;AF=0.053
NS=76;AF=0.191
NS=69;AF=0.022
NS=169;AF=0.124
NS=169;AF=0.127
NS=182;AF=0.016
NS=185;AF=0.346
NS=143;AF=0.070
NS=180;AF=0.053
NS=181;AF=0.122
NS=182;AF=0.198
NS=179;AF=0.223
NS=179;AF=0.064
NS=71;AF=0.021
NS=174;AF=0.026
NS=135;AF=0.159
NS=76;AF=0.316
NS=71;AF=0.042
NS=156;AF=0.119
NS=179;AF=0.039
NS=53;AF=0.028
NS=98;AF=0.240
NS=143;AF=0.017
NS=185;AF=0.024
NS=170;AF=0.129
NS=94;AF=0.096
NS=178;AF=0.039
NS=73;AF=0.014
NS=140;AF=0.029
NS=179;AF=0.022
NS=172;AF=0.044
NS=178;AF=0.090
NS=23;AF=0.043
NS=182;AF=0.022
NS=58;AF=0.216
NS=141;AF=0.142
NS=37;AF=0.041
NS=94;AF=0.165
NS=119;AF=0.034
NS=59;AF=0.136
NS=176;AF=0.062
NS=183;AF=0.022
NS=176;AF=0.028
NS=63;AF=0.135
NS=185;AF=0.014
NS=181;AF=0.017
NS=185;AF=0.051
NS=174;AF=0.095
NS=182;AF=0.025
NS=42;AF=0.071
NS=142;AF=0.109
NS=179;AF=0.036
NS=182;AF=0.121
NS=57;AF=0.167
NS=185;AF=0.103
NS=185;AF=0.103
NS=184;AF=0.022
NS=182;AF=0.025
NS=48;AF=0.042
NS=155;AF=0.019
NS=185;AF=0.030
NS=179;AF=0.084
NS=170;AF=0.012
NS=182;AF=0.011
NS=136;AF=0.048
NS=174;AF=0.040
NS=170;AF=0.029
NS=17;AF=0.235
NS=184;AF=0.084
NS=185;AF=0.016
NS=185;AF=0.016
NS=112;AF=0.022
NS=112;AF=0.080
NS=109;AF=0.055
NS=179;AF=0.017
NS=132;AF=0.030
NS=147;AF=0.156
NS=178;AF=0.022
NS=184;AF=0.024
NS=180;AF=0.022
NS=180;AF=0.039
NS=178;AF=0.039
NS=110;AF=0.036
NS=15;AF=0.067
NS=33;AF=0.030
NS=173;AF=0.029
NS=100;AF=0.040
NS=179;AF=0.020
NS=185;AF=0.292
NS=92;AF=0.054
NS=136;AF=0.059
NS=84;AF=0.036
NS=58;AF=0.043
NS=103;AF=0.097
NS=185;AF=0.038
NS=86;AF=0.151
NS=183;AF=0.038
NS=185;AF=0.035
NS=183;AF=0.033
NS=185;AF=0.065
NS=87;AF=0.034
NS=155;AF=0.023
NS=20;AF=0.050
NS=20;AF=0.350
NS=185;AF=0.016
NS=184;AF=0.038
NS=185;AF=0.070
NS=185;AF=0.014
NS=49;AF=0.010
NS=163;AF=0.126
NS=180;AF=0.017
NS=164;AF=0.162
NS=166;AF=0.060
NS=170;AF=0.056
NS=185;AF=0.014
NS=165;AF=0.073
NS=180;AF=0.103
NS=182;AF=0.022
NS=163;AF=0.012
NS=174;AF=0.115
NS=139;AF=0.097
NS=179;AF=0.081
NS=174;AF=0.152
NS=147;AF=0.024
NS=95;AF=0.195
NS=145;AF=0.021
NS=184;AF=0.011
NS=39;AF=0.013
NS=32;AF=0.344
NS=28;AF=0.018
NS=38;AF=0.237
NS=141;AF=0.035
NS=127;AF=0.024
NS=73;AF=0.151
NS=172;AF=0.209
NS=184;AF=0.022
NS=183;AF=0.027
NS=164;AF=0.088
NS=178;AF=0.017
NS=28;AF=0.071
NS=87;AF=0.460
NS=184;AF=0.011
NS=46;AF=0.174
NS=184;AF=0.071
NS=22;AF=0.023
NS=183;AF=0.025
NS=177;AF=0.102
NS=52;AF=0.019
NS=183;AF=0.025
NS=100;AF=0.190
NS=70;AF=0.050
NS=171;AF=0.041
NS=184;AF=0.090
NS=177;AF=0.020
NS=185;AF=0.097
NS=175;AF=0.043
NS=165;AF=0.136
NS=185;AF=0.068
NS=185;AF=0.014
NS=156;AF=0.157
NS=22;AF=0.045
NS=22;AF=0.091
NS=183;AF=0.011
NS=182;AF=0.016
NS=35;AF=0.100
NS=185;AF=0.019
NS=63;AF=0.198
NS=183;AF=0.022
NS=18;AF=0.250
NS=181;AF=0.014
NS=173;AF=0.014
NS=16;AF=0.094
NS=179;AF=0.011
NS=89;AF=0.056
NS=179;AF=0.028
NS=181;AF=0.033
NS=182;AF=0.077
NS=151;AF=0.070
NS=174;AF=0.017
NS=35;AF=0.129
NS=176;AF=0.034
NS=175;AF=0.089
NS=184;AF=0.019
NS=183;AF=0.033
NS=177;AF=0.116
NS=173;AF=0.107
NS=184;AF=0.014
NS=94;AF=0.191
NS=180;AF=0.083
NS=185;AF=0.049
NS=130;AF=0.046
NS=175;AF=0.063
NS=177;AF=0.017
NS=185;AF=0.057
NS=185;AF=0.097
NS=181;AF=0.022
NS=175;AF=0.011
NS=135;AF=0.059
NS=29;AF=0.086
NS=182;AF=0.011
NS=182;AF=0.014
NS=147;AF=0.058
NS=90;AF=0.189
NS=185;AF=0.084
NS=184;AF=0.073
NS=151;AF=0.109
NS=172;AF=0.049
NS=173;AF=0.113
NS=182;AF=0.099
NS=146;AF=0.065
NS=106;AF=0.325
NS=179;AF=0.073
NS=179;AF=0.095
NS=40;AF=0.225
NS=168;AF=0.062
NS=121;AF=0.017
NS=19;AF=0.211
NS=125;AF=0.100
NS=184;AF=0.065
NS=181;AF=0.041
NS=181;AF=0.036
NS=185;AF=0.014
NS=184;AF=0.027
NS=181;AF=0.025
NS=183;AF=0.033
NS=184;AF=0.046
NS=183;AF=0.284
NS=89;AF=0.017
NS=117;AF=0.218
NS=29;AF=0.017
NS=182;AF=0.011
NS=150;AF=0.103
NS=37;AF=0.230
NS=185;AF=0.014
NS=185;AF=0.054
NS=179;AF=0.014
NS=183;AF=0.036
NS=22;AF=0.023
NS=117;AF=0.098
NS=67;AF=0.052
NS=172;AF=0.026
NS=135;AF=0.152
NS=164;AF=0.079
NS=62;AF=0.032
NS=182;AF=0.027
NS=53;AF=0.038
NS=19;AF=0.184
NS=171;AF=0.023
NS=16;AF=0.031
NS=176;AF=0.116
NS=119;AF=0.105
NS=182;AF=0.027
NS=35;AF=0.200
NS=182;AF=0.011
NS=132;AF=0.402
NS=45;AF=0.211
NS=166;AF=0.160
NS=179;AF=0.089
NS=165;AF=0.045
NS=34;AF=0.176
NS=185;AF=0.016
NS=139;AF=0.187
NS=115;AF=0.113
NS=38;AF=0.158
NS=38;AF=0.026
NS=60;AF=0.308
NS=181;AF=0.033
NS=178;AF=0.132
NS=49;AF=0.224
NS=28;AF=0.071
NS=100;AF=0.415
NS=120;AF=0.079
NS=75;AF=0.007
NS=143;AF=0.108
NS=116;AF=0.082
NS=81;AF=0.037
NS=180;AF=0.097
NS=15;AF=0.167
NS=41;AF=0.012
NS=108;AF=0.074
NS=178;AF=0.059
NS=93;AF=0.043
NS=166;AF=0.021
NS=166;AF=0.105
NS=144;AF=0.056
NS=181;AF=0.069
NS=184;AF=0.022
NS=140;AF=0.168
NS=185;AF=0.195
NS=185;AF=0.189
NS=34;AF=0.221
NS=179;AF=0.028
NS=182;AF=0.275
NS=15;AF=0.033
NS=47;AF=0.021
NS=175;AF=0.066
NS=171;AF=0.135
NS=184;AF=0.014
NS=182;AF=0.077
NS=19;AF=0.026
NS=92;AF=0.168
NS=184;AF=0.068
NS=182;AF=0.022
NS=185;AF=0.032
NS=36;AF=0.056
NS=179;AF=0.106
NS=185;AF=0.086
NS=185;AF=0.189
NS=184;AF=0.073
NS=182;AF=0.038
NS=58;AF=0.112
NS=153;AF=0.072
NS=18;AF=0.111
NS=183;AF=0.049
NS=180;AF=0.194
NS=49;AF=0.041
NS=179;AF=0.017
NS=181;AF=0.094
NS=29;AF=0.069
NS=29;AF=0.103
NS=173;AF=0.014
NS=19;AF=0.053
NS=185;AF=0.014
NS=158;AF=0.123
NS=175;AF=0.054
NS=182;AF=0.027
NS=36;AF=0.014
NS=185;AF=0.011
NS=173;AF=0.046
NS=154;AF=0.055
NS=180;AF=0.025
NS=179;AF=0.020
NS=176;AF=0.017
NS=184;AF=0.027
NS=180;AF=0.025
NS=179;AF=0.031
NS=184;AF=0.133
NS=181;AF=0.033
NS=182;AF=0.137
NS=183;AF=0.041
NS=175;AF=0.066
NS=185;AF=0.022
NS=180;AF=0.028
NS=147;AF=0.082
NS=160;AF=0.016
NS=177;AF=0.031
NS=78;AF=0.026
NS=178;AF=0.039
NS=183;AF=0.087
NS=166;AF=0.024
NS=179;AF=0.017
NS=133;AF=0.023
NS=185;AF=0.014
NS=180;AF=0.058
NS=172;AF=0.049
NS=183;AF=0.055
NS=182;AF=0.016
NS=180;AF=0.036
NS=18;AF=0.194
NS=180;AF=0.239
NS=170;AF=0.018
NS=179;AF=0.028
NS=177;AF=0.034
NS=16;AF=0.125
NS=138;AF=0.091
NS=179;AF=0.011
NS=47;AF=0.011
NS=35;AF=0.029
NS=19;AF=0.158
NS=132;AF=0.076
NS=92;AF=0.245
NS=178;AF=0.014
NS=171;AF=0.143
NS=175;AF=0.017
NS=19;AF=0.026
NS=141;AF=0.021
NS=185;AF=0.035
NS=140;AF=0.039
NS=181;AF=0.011
NS=183;AF=0.011
NS=175;AF=0.029
NS=167;AF=0.108
NS=177;AF=0.073
NS=176;AF=0.048
NS=118;AF=0.085
NS=37;AF=0.230
NS=177;AF=0.062
NS=179;AF=0.022
NS=178;AF=0.104
NS=68;AF=0.015
NS=172;AF=0.023
NS=184;AF=0.084
NS=182;AF=0.038
NS=185;AF=0.011
NS=150;AF=0.063
NS=124;AF=0.020
NS=35;AF=0.171
NS=184;AF=0.125
NS=134;AF=0.086
NS=184;AF=0.030
NS=184;AF=0.084
NS=123;AF=0.077
NS=59;AF=0.025
NS=175;AF=0.094
NS=178;AF=0.135
NS=186;AF=0.035
NS=169;AF=0.059
NS=151;AF=0.013
NS=183;AF=0.107
NS=85;AF=0.088
NS=71;AF=0.134
NS=163;AF=0.120
NS=164;AF=0.015
NS=186;AF=0.435
NS=186;AF=0.495
NS=176;AF=0.028
NS=183;AF=0.011
NS=95;AF=0.226
NS=16;AF=0.156
NS=183;AF=0.055
NS=178;AF=0.051
NS=185;AF=0.019
NS=92;AF=0.125
NS=174;AF=0.026
NS=18;AF=0.250
NS=182;AF=0.016
NS=33;AF=0.030
NS=175;AF=0.023
NS=50;AF=0.200
NS=174;AF=0.040
NS=81;AF=0.080
NS=182;AF=0.036
NS=139;AF=0.043
NS=89;AF=0.225
NS=52;AF=0.452
NS=61;AF=0.148
NS=93;AF=0.097
NS=169;AF=0.047
NS=178;AF=0.219
NS=176;AF=0.031
NS=139;AF=0.252
NS=108;AF=0.125
NS=19;AF=0.079
NS=178;AF=0.017
NS=120;AF=0.046
NS=182;AF=0.088
NS=74;AF=0.230
NS=183;AF=0.011
NS=182;AF=0.016
NS=37;AF=0.135
NS=18;AF=0.167
NS=177;AF=0.121
NS=173;AF=0.136
NS=177;AF=0.133
NS=37;AF=0.081
NS=183;AF=0.033
NS=175;AF=0.020
NS=178;AF=0.028
NS=185;AF=0.024
NS=184;AF=0.019
NS=182;AF=0.019
NS=184;AF=0.022
NS=17;AF=0.412
NS=143;AF=0.091
NS=131;AF=0.137
NS=141;AF=0.057
NS=174;AF=0.144
NS=180;AF=0.061
NS=34;AF=0.471
NS=184;AF=0.011
NS=36;AF=0.153
NS=185;AF=0.027
NS=182;AF=0.104
NS=183;AF=0.041
NS=181;AF=0.017
NS=70;AF=0.164
NS=173;AF=0.040
NS=58;AF=0.431
NS=174;AF=0.029
NS=183;AF=0.093
NS=180;AF=0.050
NS=179;AF=0.106
NS=184;AF=0.103
NS=182;AF=0.099
NS=173;AF=0.110
NS=183;AF=0.063
NS=180;AF=0.125
NS=182;AF=0.071
NS=180;AF=0.014
NS=140;AF=0.082
NS=120;AF=0.017
NS=119;AF=0.214
NS=185;AF=0.022
NS=107;AF=0.187
NS=168;AF=0.104
NS=19;AF=0.053
NS=35;AF=0.100
NS=63;AF=0.048
NS=37;AF=0.081
NS=172;AF=0.049
NS=181;AF=0.011
NS=116;AF=0.052
NS=182;AF=0.014
NS=180;AF=0.028
NS=185;AF=0.011
NS=180;AF=0.036
NS=118;AF=0.114
NS=23;AF=0.109
NS=182;AF=0.038
NS=167;AF=0.051
NS=181;AF=0.036
NS=177;AF=0.011
NS=180;AF=0.033
NS=178;AF=0.073
NS=180;AF=0.011
NS=116;AF=0.086
NS=67;AF=0.022
NS=173;AF=0.277
NS=175;AF=0.183
NS=173;AF=0.020
NS=181;AF=0.033
NS=172;AF=0.105
NS=184;AF=0.016
NS=172;AF=0.012
NS=140;AF=0.032
NS=172;AF=0.078
NS=119;AF=0.025
NS=151;AF=0.219
NS=183;AF=0.033
NS=19;AF=0.053
NS=183;AF=0.025
NS=184;AF=0.038
NS=40;AF=0.250
NS=16;AF=0.125
NS=33;AF=0.439
NS=179;AF=0.011
NS=126;AF=0.079
NS=180;AF=0.011
NS=184;AF=0.062
NS=183;AF=0.055
NS=57;AF=0.079
NS=158;AF=0.101
NS=150;AF=0.037
NS=35;AF=0.014
NS=132;AF=0.019
NS=19;AF=0.474
NS=135;AF=0.085
NS=16;AF=0.031
NS=38;AF=0.053
NS=177;AF=0.031
NS=36;AF=0.153
NS=56;AF=0.045
NS=180;AF=0.164
NS=166;AF=0.069
NS=181;AF=0.044
NS=96;AF=0.161
NS=178;AF=0.098
NS=176;AF=0.040
NS=128;AF=0.020
NS=147;AF=0.085
NS=181;AF=0.019
NS=180;AF=0.100
NS=82;AF=0.085
NS=167;AF=0.078
NS=179;AF=0.022
NS=142;AF=0.151
NS=82;AF=0.018
NS=183;AF=0.014
NS=171;AF=0.032
NS=181;AF=0.022
NS=180;AF=0.036
NS=17;AF=0.059
NS=38;AF=0.013
NS=79;AF=0.063
NS=142;AF=0.232
NS=95;AF=0.205
NS=184;AF=0.011
NS=184;AF=0.024
NS=168;AF=0.012
NS=76;AF=0.039
NS=149;AF=0.040
NS=175;AF=0.097
NS=184;AF=0.073
NS=182;AF=0.088
NS=183;AF=0.027
NS=181;AF=0.022
NS=183;AF=0.016
NS=180;AF=0.047
NS=36;AF=0.056
NS=125;AF=0.084
NS=173;AF=0.098
NS=177;AF=0.096
NS=68;AF=0.485
NS=175;AF=0.043
NS=97;AF=0.165
NS=164;AF=0.055
NS=179;AF=0.034
NS=182;AF=0.033
NS=181;AF=0.102
NS=168;AF=0.116
NS=101;AF=0.050
NS=180;AF=0.078
NS=183;AF=0.087
NS=173;AF=0.058
NS=185;AF=0.011
NS=177;AF=0.031
NS=67;AF=0.007
NS=123;AF=0.049
NS=66;AF=0.045
NS=140;AF=0.029
NS=143;AF=0.196
NS=170;AF=0.026
NS=165;AF=0.073
NS=128;AF=0.043
NS=59;AF=0.483
NS=183;AF=0.011
NS=80;AF=0.031
NS=168;AF=0.083
NS=66;AF=0.023
NS=183;AF=0.022
NS=145;AF=0.010
NS=182;AF=0.063
NS=84;AF=0.018
NS=183;AF=0.068
NS=185;AF=0.022
NS=115;AF=0.013
NS=37;AF=0.122
NS=146;AF=0.103
NS=76;AF=0.112
NS=56;AF=0.018
NS=35;AF=0.186
NS=185;AF=0.035
NS=62;AF=0.040
NS=178;AF=0.017
NS=182;AF=0.011
NS=184;AF=0.022
NS=182;AF=0.019
NS=185;AF=0.032
NS=180;AF=0.017
NS=37;AF=0.014
NS=182;AF=0.093
NS=180;AF=0.017
NS=184;AF=0.024
NS=73;AF=0.007
NS=177;AF=0.065
NS=174;AF=0.040
NS=183;AF=0.022
NS=184;AF=0.063
NS=78;AF=0.308
NS=171;AF=0.152
NS=108;AF=0.204
NS=102;AF=0.015
NS=184;AF=0.027
NS=185;AF=0.014
NS=178;AF=0.017
NS=183;AF=0.014
NS=182;AF=0.055
NS=113;AF=0.049
NS=183;AF=0.033
NS=183;AF=0.219
NS=178;AF=0.230
NS=175;AF=0.023
NS=178;AF=0.025
NS=110;AF=0.259
NS=75;AF=0.480
NS=143;AF=0.052
NS=96;AF=0.240
NS=143;AF=0.157
NS=150;AF=0.140
NS=172;AF=0.044
NS=181;AF=0.019
NS=174;AF=0.032
NS=148;AF=0.017
NS=75;AF=0.053
NS=41;AF=0.012
NS=180;AF=0.056
NS=181;AF=0.221
NS=173;AF=0.040
NS=184;AF=0.207
NS=122;AF=0.016
NS=112;AF=0.036
NS=22;AF=0.045
NS=182;AF=0.025
NS=146;AF=0.024
NS=143;AF=0.199
NS=180;AF=0.100
NS=41;AF=0.061
NS=168;AF=0.024
NS=171;AF=0.041
NS=38;AF=0.053
NS=184;AF=0.046
NS=185;AF=0.168
NS=76;AF=0.079
NS=177;AF=0.023
NS=183;AF=0.041
NS=185;AF=0.054
NS=179;AF=0.017
NS=185;AF=0.014
NS=182;AF=0.016
NS=36;AF=0.153
NS=178;AF=0.090
NS=183;AF=0.027
NS=182;AF=0.011
NS=171;AF=0.067
NS=168;AF=0.039
NS=150;AF=0.067
NS=176;AF=0.119
NS=181;AF=0.025
NS=29;AF=0.069
NS=157;AF=0.143
NS=181;AF=0.017
NS=176;AF=0.054
NS=184;AF=0.019
NS=184;AF=0.114
NS=160;AF=0.066
NS=112;AF=0.228
NS=28;AF=0.036
NS=181;AF=0.066
NS=143;AF=0.066
NS=15;AF=0.033
NS=40;AF=0.025
NS=185;AF=0.035
NS=180;AF=0.128
NS=173;AF=0.136
NS=67;AF=0.037
NS=130;AF=0.081
NS=102;AF=0.010
NS=183;AF=0.317
NS=116;AF=0.039
NS=148;AF=0.014
NS=133;AF=0.041
NS=17;AF=0.294
NS=169;AF=0.077
NS=171;AF=0.108
NS=185;AF=0.011
NS=181;AF=0.028
NS=173;AF=0.075
NS=185;AF=0.076
NS=179;AF=0.014
NS=176;AF=0.020
NS=180;AF=0.025
NS=182;AF=0.019
NS=176;AF=0.014
NS=185;AF=0.011
NS=178;AF=0.228
NS=185;AF=0.043
NS=182;AF=0.047
NS=129;AF=0.019
NS=32;AF=0.047
NS=146;AF=0.048
NS=48;AF=0.010
NS=96;AF=0.104
NS=139;AF=0.119
NS=96;AF=0.125
NS=181;AF=0.359
NS=183;AF=0.415
NS=61;AF=0.016
NS=173;AF=0.098
NS=179;AF=0.017
NS=181;AF=0.028
NS=183;AF=0.044
NS=182;AF=0.126
NS=184;AF=0.011
NS=184;AF=0.041
NS=171;AF=0.029
NS=178;AF=0.045
NS=107;AF=0.033
NS=52;AF=0.096
NS=73;AF=0.068
NS=183;AF=0.022
NS=175;AF=0.149
NS=18;AF=0.056
NS=173;AF=0.023
NS=179;AF=0.045
NS=182;AF=0.011
NS=183;AF=0.022
NS=180;AF=0.033
NS=182;AF=0.033
NS=89;AF=0.011
NS=102;AF=0.029
NS=154;AF=0.039
NS=180;AF=0.044
NS=181;AF=0.072
NS=184;AF=0.022
NS=179;AF=0.017
NS=137;AF=0.453
NS=183;AF=0.426
NS=181;AF=0.022
NS=177;AF=0.023
NS=20;AF=0.150
NS=179;AF=0.017
NS=175;AF=0.057
NS=65;AF=0.031
NS=87;AF=0.034
NS=169;AF=0.047
NS=181;AF=0.276
NS=182;AF=0.066
NS=179;AF=0.017
NS=41;AF=0.256
NS=184;AF=0.068
NS=18;AF=0.139
NS=121;AF=0.091
NS=58;AF=0.060
NS=183;AF=0.036
NS=171;AF=0.020
NS=37;AF=0.108
NS=185;AF=0.024
NS=16;AF=0.094
NS=115;AF=0.161
NS=181;AF=0.052
NS=36;AF=0.014
NS=114;AF=0.088
NS=167;AF=0.036
NS=181;AF=0.011
NS=137;AF=0.044
NS=178;AF=0.017
NS=55;AF=0.209
NS=40;AF=0.175
NS=91;AF=0.071
NS=181;AF=0.022
NS=171;AF=0.135
NS=169;AF=0.095
NS=182;AF=0.022
NS=141;AF=0.053
NS=181;AF=0.017
NS=80;AF=0.119
NS=139;AF=0.176
NS=19;AF=0.132
NS=177;AF=0.040
NS=119;AF=0.021
NS=21;AF=0.143
NS=184;AF=0.014
NS=177;AF=0.040
NS=121;AF=0.103
NS=182;AF=0.080
NS=176;AF=0.043
NS=178;AF=0.011
NS=143;AF=0.080
NS=175;AF=0.054
NS=148;AF=0.111
NS=136;AF=0.118
NS=139;AF=0.047
NS=143;AF=0.038
NS=156;AF=0.042
NS=166;AF=0.024
NS=176;AF=0.139
NS=122;AF=0.090
NS=18;AF=0.167
NS=185;AF=0.238
NS=185;AF=0.216
NS=103;AF=0.044
NS=80;AF=0.163
NS=170;AF=0.121
NS=185;AF=0.019
NS=183;AF=0.063
NS=138;AF=0.112
NS=37;AF=0.189
NS=178;AF=0.051
NS=185;AF=0.373
NS=178;AF=0.194
NS=71;AF=0.225
NS=36;AF=0.167
NS=112;AF=0.161
NS=97;AF=0.196
NS=16;AF=0.031
NS=110;AF=0.018
NS=177;AF=0.090
NS=172;AF=0.052
NS=98;AF=0.112
NS=183;AF=0.077
NS=184;AF=0.030
NS=185;AF=0.016
NS=153;AF=0.078
NS=186;AF=0.140
NS=17;AF=0.176
NS=178;AF=0.065
NS=185;AF=0.146
NS=179;AF=0.034
NS=110;AF=0.200
NS=148;AF=0.051
NS=28;AF=0.143
NS=64;AF=0.070
NS=171;AF=0.146
NS=56;AF=0.036
NS=114;AF=0.088
NS=180;AF=0.069
NS=174;AF=0.101
NS=179;AF=0.064
NS=53;AF=0.019
NS=184;AF=0.011
NS=182;AF=0.041
NS=148;AF=0.014
NS=20;AF=0.200
NS=135;AF=0.030
NS=186;AF=0.016
NS=185;AF=0.014
NS=58;AF=0.121
NS=87;AF=0.184
NS=102;AF=0.181
NS=186;AF=0.013
NS=113;AF=0.049
NS=176;AF=0.017
NS=158;AF=0.092
NS=184;AF=0.033
NS=55;AF=0.064
NS=184;AF=0.019
NS=185;AF=0.016
NS=170;AF=0.118
NS=91;AF=0.033
NS=184;AF=0.245
NS=184;AF=0.014
NS=118;AF=0.225
NS=146;AF=0.466
NS=99;AF=0.020
NS=178;AF=0.062
NS=19;AF=0.053
NS=53;AF=0.066
NS=180;AF=0.072
NS=56;AF=0.036
NS=74;AF=0.135
NS=179;AF=0.011
NS=177;AF=0.054
NS=171;AF=0.044
NS=177;AF=0.277
NS=103;AF=0.087
NS=74;AF=0.243
NS=185;AF=0.011
NS=55;AF=0.027
NS=123;AF=0.016
NS=122;AF=0.016
NS=177;AF=0.073
NS=20;AF=0.025
NS=175;AF=0.243
NS=19;AF=0.053
NS=155;AF=0.013
NS=74;AF=0.216
NS=185;AF=0.089
NS=175;AF=0.354
NS=64;AF=0.430
NS=45;AF=0.122
NS=183;AF=0.027
NS=55;AF=0.182
NS=185;AF=0.011
NS=177;AF=0.028
NS=175;AF=0.014
NS=182;AF=0.022
NS=177;AF=0.025
NS=168;AF=0.164
NS=177;AF=0.054
NS=185;AF=0.038
NS=182;AF=0.011
NS=19;AF=0.053
NS=185;AF=0.422
NS=58;AF=0.224
NS=38;AF=0.171
NS=85;AF=0.059
NS=16;AF=0.062
NS=179;AF=0.031
NS=185;AF=0.032
NS=175;AF=0.023
NS=38;AF=0.013
NS=184;AF=0.033
NS=18;AF=0.056
NS=18;AF=0.111
NS=49;AF=0.031
NS=37;AF=0.014
NS=172;AF=0.041
NS=173;AF=0.040
NS=181;AF=0.014
NS=125;AF=0.076
NS=174;AF=0.034
NS=157;AF=0.086
NS=185;AF=0.016
NS=175;AF=0.160
NS=181;AF=0.017
NS=34;AF=0.015
NS=178;AF=0.084
NS=18;AF=0.056
NS=84;AF=0.202
NS=180;AF=0.078
NS=180;AF=0.119
NS=118;AF=0.021
NS=183;AF=0.025
NS=184;AF=0.027
NS=183;AF=0.052
NS=176;AF=0.074
NS=174;AF=0.023
NS=176;AF=0.023
NS=185;AF=0.027
NS=185;AF=0.016
NS=178;AF=0.028
NS=142;AF=0.028
NS=185;AF=0.057
NS=183;AF=0.011
NS=184;AF=0.022
NS=71;AF=0.042
NS=111;AF=0.023
NS=183;AF=0.060
NS=184;AF=0.033
NS=185;AF=0.051
NS=185;AF=0.059
NS=178;AF=0.017
NS=151;AF=0.033
NS=186;AF=0.043
NS=184;AF=0.035
NS=126;AF=0.262
NS=149;AF=0.027
NS=184;AF=0.022
NS=132;AF=0.034
NS=171;AF=0.044
NS=147;AF=0.041
NS=177;AF=0.356
NS=180;AF=0.372
NS=178;AF=0.011
NS=172;AF=0.058
NS=56;AF=0.018
NS=181;AF=0.014
NS=152;AF=0.056
NS=183;AF=0.033
NS=51;AF=0.020
NS=122;AF=0.020
NS=59;AF=0.051
NS=183;AF=0.014
NS=184;AF=0.049
NS=134;AF=0.019
NS=184;AF=0.049
NS=145;AF=0.031
NS=180;AF=0.031
NS=184;AF=0.014
NS=184;AF=0.014
NS=180;AF=0.117
NS=78;AF=0.006
NS=39;AF=0.167
NS=184;AF=0.011
NS=19;AF=0.053
NS=61;AF=0.221
NS=176;AF=0.077
NS=183;AF=0.022
NS=186;AF=0.452
NS=184;AF=0.467
NS=175;AF=0.031
NS=169;AF=0.154
NS=53;AF=0.019
NS=182;AF=0.025
NS=146;AF=0.021
NS=17;AF=0.118
NS=152;AF=0.066
NS=172;AF=0.137
NS=75;AF=0.307
NS=18;AF=0.083
NS=178;AF=0.022
NS=150;AF=0.073
NS=163;AF=0.126
NS=151;AF=0.070
NS=175;AF=0.106
NS=137;AF=0.033
NS=143;AF=0.014
NS=184;AF=0.016
NS=19;AF=0.026
NS=52;AF=0.067
NS=183;AF=0.033
NS=165;AF=0.152
NS=58;AF=0.207
NS=20;AF=0.450
NS=144;AF=0.045
NS=178;AF=0.056
NS=164;AF=0.125
NS=176;AF=0.054
NS=174;AF=0.069
NS=173;AF=0.012
NS=182;AF=0.027
NS=181;AF=0.019
NS=185;AF=0.024
NS=150;AF=0.053
NS=98;AF=0.337
NS=183;AF=0.016
NS=170;AF=0.068
NS=181;AF=0.047
NS=183;AF=0.038
NS=74;AF=0.149
NS=182;AF=0.027
NS=179;AF=0.117
NS=168;AF=0.012
NS=182;AF=0.033
NS=182;AF=0.022
NS=80;AF=0.113
NS=184;AF=0.038
NS=179;AF=0.011
NS=184;AF=0.011
NS=141;AF=0.074
NS=137;AF=0.044
NS=184;AF=0.027
NS=102;AF=0.020
NS=184;AF=0.022
NS=182;AF=0.036
NS=185;AF=0.427
NS=175;AF=0.034
NS=152;AF=0.046
NS=66;AF=0.061
NS=181;AF=0.019
NS=186;AF=0.043
NS=184;AF=0.065
NS=149;AF=0.030
NS=184;AF=0.071
NS=186;AF=0.013
NS=151;AF=0.033
NS=21;AF=0.095
NS=124;AF=0.020
NS=124;AF=0.161
NS=169;AF=0.077
NS=182;AF=0.058
NS=144;AF=0.149
NS=185;AF=0.016
NS=183;AF=0.027
NS=138;AF=0.047
NS=177;AF=0.031
NS=185;AF=0.062
NS=180;AF=0.111
NS=52;AF=0.163
NS=45;AF=0.022
NS=183;AF=0.011
NS=110;AF=0.018
NS=184;AF=0.060
NS=185;AF=0.014
NS=183;AF=0.131
NS=144;AF=0.017
NS=178;AF=0.020
NS=174;AF=0.017
NS=184;AF=0.011
NS=183;AF=0.057
NS=179;AF=0.089
NS=100;AF=0.100
NS=168;AF=0.089
NS=40;AF=0.125
NS=181;AF=0.238
NS=183;AF=0.011
NS=77;AF=0.195
NS=163;AF=0.080
NS=172;AF=0.035
NS=178;AF=0.188
NS=185;AF=0.027
NS=175;AF=0.023
NS=137;AF=0.128
NS=33;AF=0.061
NS=183;AF=0.027
NS=74;AF=0.014
NS=184;AF=0.011
NS=35;AF=0.014
NS=121;AF=0.008
NS=71;AF=0.106
NS=182;AF=0.077
NS=149;AF=0.040
NS=184;AF=0.065
NS=185;AF=0.019
NS=164;AF=0.064
NS=182;AF=0.044
NS=23;AF=0.391
NS=173;AF=0.121
NS=183;AF=0.055
NS=56;AF=0.179
NS=29;AF=0.052
NS=120;AF=0.133
NS=183;AF=0.019
NS=115;AF=0.096
NS=172;AF=0.093
NS=74;AF=0.014
NS=61;AF=0.016
NS=175;AF=0.026
NS=184;AF=0.049
NS=183;AF=0.208
NS=184;AF=0.038
NS=117;AF=0.124
NS=178;AF=0.017
NS=177;AF=0.028
NS=146;AF=0.092
NS=60;AF=0.217
NS=165;AF=0.167
NS=184;AF=0.057
NS=105;AF=0.110
NS=141;AF=0.085
NS=183;AF=0.016
NS=20;AF=0.025
NS=140;AF=0.018
NS=139;AF=0.068
NS=117;AF=0.188
NS=185;AF=0.041
NS=93;AF=0.161
NS=174;AF=0.129
NS=184;AF=0.239
NS=183;AF=0.016
NS=171;AF=0.061
NS=181;AF=0.011
NS=182;AF=0.082
NS=182;AF=0.047
NS=180;AF=0.017
NS=136;AF=0.154
NS=115;AF=0.130
NS=136;AF=0.456
NS=178;AF=0.053
NS=167;AF=0.069
NS=176;AF=0.017
NS=183;AF=0.142
NS=149;AF=0.104
NS=97;AF=0.119
NS=22;AF=0.023
NS=175;AF=0.131
NS=183;AF=0.036
NS=58;AF=0.086
NS=172;AF=0.108
NS=101;AF=0.045
NS=124;AF=0.121
NS=179;AF=0.011
NS=182;AF=0.022
NS=49;AF=0.020
NS=183;AF=0.022
NS=49;AF=0.041
NS=121;AF=0.021
NS=145;AF=0.386
NS=35;AF=0.100
NS=185;AF=0.032
NS=128;AF=0.031
NS=114;AF=0.092
NS=169;AF=0.024
NS=99;AF=0.076
NS=185;AF=0.073
NS=20;AF=0.050
NS=35;AF=0.057
NS=184;AF=0.052
NS=20;AF=0.050
NS=180;AF=0.089
NS=169;AF=0.044
NS=182;AF=0.022
NS=77;AF=0.123
NS=119;AF=0.038
NS=151;AF=0.026
NS=141;AF=0.121
NS=184;AF=0.014
NS=181;AF=0.011
NS=149;AF=0.128
NS=181;AF=0.011
NS=20;AF=0.250
NS=169;AF=0.219
NS=120;AF=0.158
NS=172;AF=0.212
NS=54;AF=0.139
NS=185;AF=0.057
NS=185;AF=0.022
NS=180;AF=0.022
NS=176;AF=0.017
NS=182;AF=0.025
NS=69;AF=0.014
NS=72;AF=0.014
NS=179;AF=0.017
NS=185;AF=0.057
NS=121;AF=0.025
NS=175;AF=0.029
NS=101;AF=0.059
NS=182;AF=0.033
NS=183;AF=0.055
NS=180;AF=0.017
NS=175;AF=0.051
NS=83;AF=0.012
NS=117;AF=0.184
NS=133;AF=0.207
NS=181;AF=0.017
NS=181;AF=0.083
NS=153;AF=0.039
NS=159;AF=0.044
NS=74;AF=0.041
NS=113;AF=0.106
NS=184;AF=0.082
NS=138;AF=0.094
NS=176;AF=0.014
NS=183;AF=0.025
NS=73;AF=0.041
NS=19;AF=0.105
NS=56;AF=0.027
NS=176;AF=0.031
NS=185;AF=0.046
NS=19;AF=0.053
NS=18;AF=0.056
NS=184;AF=0.011
NS=132;AF=0.019
NS=179;AF=0.291
NS=181;AF=0.017
NS=184;AF=0.011
NS=177;AF=0.051
NS=41;AF=0.159
NS=178;AF=0.225
NS=16;AF=0.031
NS=176;AF=0.068
NS=147;AF=0.048
NS=179;AF=0.011
NS=184;AF=0.019
NS=137;AF=0.215
NS=178;AF=0.303
NS=181;AF=0.047
NS=94;AF=0.122
NS=179;AF=0.070
NS=183;AF=0.096
NS=183;AF=0.158
NS=181;AF=0.039
NS=173;AF=0.081
NS=42;AF=0.321
NS=182;AF=0.025
NS=171;AF=0.012
NS=184;AF=0.386
NS=180;AF=0.417
NS=185;AF=0.027
NS=98;AF=0.173
NS=133;AF=0.143
NS=98;AF=0.020
NS=166;AF=0.018
NS=36;AF=0.069
NS=182;AF=0.011
NS=169;AF=0.180
NS=184;AF=0.011
NS=97;AF=0.160
NS=65;AF=0.177
NS=99;AF=0.020
NS=183;AF=0.014
NS=182;AF=0.088
NS=135;AF=0.104
NS=74;AF=0.047
NS=18;AF=0.028
NS=175;AF=0.020
NS=172;AF=0.017
NS=183;AF=0.011
NS=185;AF=0.151
NS=185;AF=0.135
NS=34;AF=0.118
NS=169;AF=0.062
NS=102;AF=0.083
NS=41;AF=0.110
NS=180;AF=0.017
NS=174;AF=0.023
NS=184;AF=0.054
NS=183;AF=0.060
NS=180;AF=0.114
NS=136;AF=0.051
NS=61;AF=0.057
NS=92;AF=0.049
NS=185;AF=0.014
NS=122;AF=0.066
NS=71;AF=0.056
NS=155;AF=0.071
NS=177;AF=0.045
NS=68;AF=0.037
NS=184;AF=0.011
NS=167;AF=0.416
NS=53;AF=0.028
NS=121;AF=0.029
NS=174;AF=0.014
NS=98;AF=0.184
NS=177;AF=0.025
NS=63;AF=0.159
NS=184;AF=0.196
NS=123;AF=0.142
NS=55;AF=0.018
NS=185;AF=0.132
NS=147;AF=0.027
NS=94;AF=0.037
NS=161;AF=0.158
NS=43;AF=0.035
NS=77;AF=0.019
NS=144;AF=0.017
NS=185;AF=0.422
NS=177;AF=0.017
NS=185;AF=0.019
NS=40;AF=0.100
NS=185;AF=0.027
NS=185;AF=0.049
NS=178;AF=0.022
NS=177;AF=0.099
NS=179;AF=0.042
NS=109;AF=0.028
NS=180;AF=0.022
NS=184;AF=0.016
NS=184;AF=0.016
NS=177;AF=0.031
NS=180;AF=0.014
NS=121;AF=0.169
NS=166;AF=0.027
NS=166;AF=0.096
NS=182;AF=0.027
NS=181;AF=0.011
NS=171;AF=0.047
NS=184;AF=0.014
NS=65;AF=0.092
NS=175;AF=0.086
NS=177;AF=0.105
NS=129;AF=0.105
NS=184;AF=0.071
NS=181;AF=0.011
NS=184;AF=0.079
NS=184;AF=0.014
NS=185;AF=0.022
NS=55;AF=0.091
NS=148;AF=0.084
NS=41;AF=0.037
NS=52;AF=0.010
NS=174;AF=0.080
NS=170;AF=0.135
NS=183;AF=0.019
NS=179;AF=0.022
NS=162;AF=0.102
NS=171;AF=0.029
NS=177;AF=0.011
NS=179;AF=0.028
NS=175;AF=0.086
NS=177;AF=0.011
NS=177;AF=0.124
NS=170;AF=0.032
NS=47;AF=0.021
NS=68;AF=0.044
NS=177;AF=0.229
NS=155;AF=0.252
NS=183;AF=0.279
NS=183;AF=0.038
NS=182;AF=0.016
NS=185;AF=0.024
NS=156;AF=0.026
NS=185;AF=0.024
NS=180;AF=0.033
NS=17;AF=0.088
NS=183;AF=0.044
NS=176;AF=0.020
NS=176;AF=0.028
NS=177;AF=0.028
NS=179;AF=0.017
NS=184;AF=0.014
NS=170;AF=0.106
NS=175;AF=0.046
NS=81;AF=0.037
NS=185;AF=0.022
NS=122;AF=0.033
NS=173;AF=0.295
NS=185;AF=0.027
NS=173;AF=0.023
NS=177;AF=0.051
NS=184;AF=0.016
NS=185;AF=0.097
NS=185;AF=0.097
NS=71;AF=0.493
NS=71;AF=0.493
NS=185;AF=0.016
NS=180;AF=0.061
NS=15;AF=0.067
NS=152;AF=0.112
NS=148;AF=0.014
NS=181;AF=0.022
NS=16;AF=0.156
NS=171;AF=0.058
NS=176;AF=0.080
NS=83;AF=0.163
NS=173;AF=0.043
NS=93;AF=0.113
NS=177;AF=0.040
NS=39;AF=0.051
NS=72;AF=0.194
NS=93;AF=0.048
NS=44;AF=0.250
NS=119;AF=0.059
NS=184;AF=0.024
NS=115;AF=0.183
NS=184;AF=0.174
NS=183;AF=0.011
NS=177;AF=0.034
NS=182;AF=0.014
NS=81;AF=0.080
NS=89;AF=0.022
NS=181;AF=0.030
NS=183;AF=0.025
NS=185;AF=0.014
NS=174;AF=0.043
NS=178;AF=0.115
NS=182;AF=0.071
NS=171;AF=0.111
NS=79;AF=0.013
NS=177;AF=0.090
NS=174;AF=0.034
NS=135;AF=0.178
NS=180;AF=0.383
NS=183;AF=0.016
NS=183;AF=0.055
NS=181;AF=0.011
NS=96;AF=0.021
NS=58;AF=0.043
NS=95;AF=0.042
NS=19;AF=0.105
NS=184;AF=0.062
NS=173;AF=0.038
NS=184;AF=0.103
NS=185;AF=0.103
NS=181;AF=0.014
NS=180;AF=0.103
NS=42;AF=0.179
NS=180;AF=0.100
NS=176;AF=0.068
NS=185;AF=0.019
NS=76;AF=0.086
NS=181;AF=0.166
NS=180;AF=0.022
NS=166;AF=0.105
NS=181;AF=0.014
NS=179;AF=0.011
NS=177;AF=0.034
NS=183;AF=0.052
NS=185;AF=0.014
NS=86;AF=0.058
NS=165;AF=0.045
NS=37;AF=0.081
NS=182;AF=0.055
NS=179;AF=0.011
NS=183;AF=0.011
NS=182;AF=0.063
NS=183;AF=0.057
NS=183;AF=0.011
NS=34;AF=0.015
NS=180;AF=0.017
NS=175;AF=0.060
NS=147;AF=0.017
NS=121;AF=0.025
NS=35;AF=0.214
NS=172;AF=0.070
NS=181;AF=0.036
NS=185;AF=0.014
NS=69;AF=0.072
NS=179;AF=0.028
NS=113;AF=0.102
NS=85;AF=0.029
NS=178;AF=0.042
NS=178;AF=0.045
NS=179;AF=0.017
NS=184;AF=0.016
NS=153;AF=0.072
NS=180;AF=0.036
NS=180;AF=0.028
NS=75;AF=0.080
NS=158;AF=0.013
NS=184;AF=0.022
NS=56;AF=0.161
NS=186;AF=0.317
NS=169;AF=0.012
NS=186;AF=0.062
NS=170;AF=0.015
NS=140;AF=0.100
NS=171;AF=0.096
NS=16;AF=0.469
NS=185;AF=0.011
NS=173;AF=0.090
NS=182;AF=0.269
NS=77;AF=0.032
NS=182;AF=0.030
NS=37;AF=0.081
NS=146;AF=0.158
NS=19;AF=0.026
NS=182;AF=0.019
NS=184;AF=0.062
NS=152;AF=0.086
NS=19;AF=0.053
NS=185;AF=0.022
NS=184;AF=0.060
NS=172;AF=0.119
NS=19;AF=0.053
NS=105;AF=0.048
NS=18;AF=0.222
NS=72;AF=0.090
NS=185;AF=0.014
NS=35;AF=0.143
NS=185;AF=0.032
NS=178;AF=0.494
NS=181;AF=0.041
NS=184;AF=0.052
NS=186;AF=0.035
NS=178;AF=0.017
NS=120;AF=0.412
NS=176;AF=0.020
NS=179;AF=0.014
NS=181;AF=0.086
NS=122;AF=0.197
NS=186;AF=0.419
NS=185;AF=0.400
NS=52;AF=0.029
NS=100;AF=0.160
NS=180;AF=0.011
NS=174;AF=0.026
NS=181;AF=0.019
NS=181;AF=0.014
NS=18;AF=0.222
NS=135;AF=0.211
NS=176;AF=0.062
NS=184;AF=0.035
NS=185;AF=0.054
NS=34;AF=0.235
NS=37;AF=0.243
NS=22;AF=0.159
NS=39;AF=0.013
NS=30;AF=0.133
NS=178;AF=0.062
NS=183;AF=0.014
NS=15;AF=0.400
NS=15;AF=0.400
NS=38;AF=0.158
NS=147;AF=0.037
NS=167;AF=0.138
NS=182;AF=0.016
NS=185;AF=0.038
NS=169;AF=0.027
NS=176;AF=0.017
NS=88;AF=0.045
NS=65;AF=0.208
NS=101;AF=0.149
NS=168;AF=0.110
NS=94;AF=0.053
NS=86;AF=0.029
NS=36;AF=0.056
NS=56;AF=0.027
NS=148;AF=0.074
NS=145;AF=0.028
NS=180;AF=0.072
NS=171;AF=0.038
NS=100;AF=0.030
NS=170;AF=0.012
NS=80;AF=0.044
NS=149;AF=0.020
NS=182;AF=0.014
NS=183;AF=0.033
NS=178;AF=0.031
NS=184;AF=0.030
NS=184;AF=0.014
NS=185;AF=0.019
NS=183;AF=0.107
NS=149;AF=0.128
NS=19;AF=0.316
NS=182;AF=0.030
NS=57;AF=0.035
NS=42;AF=0.012
NS=184;AF=0.033
NS=178;AF=0.022
NS=107;AF=0.061
NS=28;AF=0.036
NS=37;AF=0.014
NS=174;AF=0.063
NS=175;AF=0.046
NS=174;AF=0.195
NS=18;AF=0.056
NS=172;AF=0.035
NS=22;AF=0.045
NS=43;AF=0.035
NS=19;AF=0.053
NS=39;AF=0.013
NS=179;AF=0.045
NS=185;AF=0.032
NS=185;AF=0.059
NS=132;AF=0.167
NS=123;AF=0.154
NS=179;AF=0.056
NS=183;AF=0.044
NS=186;AF=0.097
NS=186;AF=0.035
NS=20;AF=0.075
NS=33;AF=0.015
NS=186;AF=0.013
NS=175;AF=0.229
NS=18;AF=0.417
NS=134;AF=0.045
NS=175;AF=0.046
NS=144;AF=0.073
NS=166;AF=0.015
NS=164;AF=0.183
NS=144;AF=0.049
NS=120;AF=0.292
NS=18;AF=0.056
NS=17;AF=0.088
NS=176;AF=0.028
NS=183;AF=0.025
NS=182;AF=0.055
NS=151;AF=0.073
NS=178;AF=0.028
NS=176;AF=0.043
NS=140;AF=0.132
NS=133;AF=0.090
NS=21;AF=0.095
NS=60;AF=0.217
NS=36;AF=0.111
NS=58;AF=0.138
NS=174;AF=0.115
NS=77;AF=0.435
NS=126;AF=0.103
NS=176;AF=0.085
NS=102;AF=0.417
NS=73;AF=0.219
NS=61;AF=0.016
NS=98;AF=0.179
NS=186;AF=0.016
NS=112;AF=0.045
NS=55;AF=0.036
NS=183;AF=0.011
NS=75;AF=0.040
NS=154;AF=0.068
NS=20;AF=0.025
NS=37;AF=0.108
NS=183;AF=0.011
NS=182;AF=0.027
NS=182;AF=0.019
NS=183;AF=0.041
NS=184;AF=0.038
NS=185;AF=0.022
NS=185;AF=0.022
NS=185;AF=0.043
NS=185;AF=0.024
NS=184;AF=0.027
NS=43;AF=0.023
NS=185;AF=0.046
NS=185;AF=0.019
NS=185;AF=0.043
NS=184;AF=0.038
NS=167;AF=0.018
NS=174;AF=0.023
NS=170;AF=0.029
NS=184;AF=0.052
NS=182;AF=0.044
NS=160;AF=0.050
NS=119;AF=0.063
NS=178;AF=0.039
NS=180;AF=0.042
NS=150;AF=0.020
NS=171;AF=0.035
NS=184;AF=0.022
NS=177;AF=0.020
NS=185;AF=0.027
NS=28;AF=0.018
NS=184;AF=0.030
NS=183;AF=0.019
NS=183;AF=0.044
NS=181;AF=0.019
NS=47;AF=0.085
NS=184;AF=0.024
NS=19;AF=0.026
NS=185;AF=0.038
NS=181;AF=0.022
NS=98;AF=0.031
NS=39;AF=0.026
NS=175;AF=0.029
NS=183;AF=0.014
NS=116;AF=0.043
NS=115;AF=0.170
NS=63;AF=0.024
NS=170;AF=0.021
NS=74;AF=0.230
NS=160;AF=0.103
NS=177;AF=0.020
NS=140;AF=0.129
NS=167;AF=0.138
NS=168;AF=0.140
NS=59;AF=0.051
NS=102;AF=0.417
NS=183;AF=0.019
NS=185;AF=0.014
NS=176;AF=0.011
NS=20;AF=0.050
NS=31;AF=0.016
NS=54;AF=0.074
NS=100;AF=0.145
NS=179;AF=0.017
NS=180;AF=0.039
NS=143;AF=0.084
NS=172;AF=0.035
NS=183;AF=0.030
NS=18;AF=0.333
NS=165;AF=0.048
NS=176;AF=0.443
NS=153;AF=0.020
NS=144;AF=0.017
NS=182;AF=0.033
NS=179;AF=0.047
NS=183;AF=0.041
NS=179;AF=0.022
NS=176;AF=0.108
NS=184;AF=0.057
NS=77;AF=0.110
NS=179;AF=0.047
NS=151;AF=0.017
NS=180;AF=0.011
NS=169;AF=0.136
NS=16;AF=0.250
NS=185;AF=0.016
NS=100;AF=0.055
NS=164;AF=0.052
NS=183;AF=0.019
NS=133;AF=0.105
NS=183;AF=0.016
NS=180;AF=0.033
NS=185;AF=0.038
NS=180;AF=0.022
NS=178;AF=0.037
NS=182;AF=0.055
NS=153;AF=0.186
NS=121;AF=0.178
NS=182;AF=0.033
NS=87;AF=0.006
NS=37;AF=0.135
NS=178;AF=0.121
NS=55;AF=0.109
NS=184;AF=0.063
NS=113;AF=0.084
NS=181;AF=0.036
NS=39;AF=0.013
NS=35;AF=0.014
NS=182;AF=0.203
NS=181;AF=0.028
NS=185;AF=0.076
NS=181;AF=0.047
NS=184;AF=0.071
NS=182;AF=0.014
NS=182;AF=0.011
NS=22;AF=0.068
NS=171;AF=0.105
NS=170;AF=0.212
NS=182;AF=0.269
NS=169;AF=0.148
NS=184;AF=0.014
NS=186;AF=0.022
NS=183;AF=0.019
NS=184;AF=0.022
NS=185;AF=0.027
NS=179;AF=0.059
NS=86;AF=0.017
NS=179;AF=0.031
NS=121;AF=0.029
NS=181;AF=0.041
NS=182;AF=0.041
NS=181;AF=0.047
NS=123;AF=0.045
NS=148;AF=0.014
NS=174;AF=0.029
NS=16;AF=0.031
NS=184;AF=0.016
NS=183;AF=0.027
NS=183;AF=0.052
NS=28;AF=0.036
NS=166;AF=0.012
NS=82;AF=0.177
NS=184;AF=0.068
NS=183;AF=0.011
NS=179;AF=0.042
NS=117;AF=0.085
NS=182;AF=0.069
NS=184;AF=0.076
NS=183;AF=0.164
NS=60;AF=0.008
NS=183;AF=0.014
NS=136;AF=0.051
NS=184;AF=0.011
NS=153;AF=0.013
NS=108;AF=0.042
NS=166;AF=0.120
NS=62;AF=0.105
NS=82;AF=0.140
NS=167;AF=0.090
NS=80;AF=0.069
NS=177;AF=0.014
NS=123;AF=0.232
NS=176;AF=0.028
NS=181;AF=0.464
NS=87;AF=0.460
NS=178;AF=0.017
NS=181;AF=0.019
NS=182;AF=0.055
NS=171;AF=0.023
NS=176;AF=0.023
NS=177;AF=0.037
NS=170;AF=0.050
NS=55;AF=0.273
NS=170;AF=0.024
NS=185;AF=0.097
NS=176;AF=0.080
NS=185;AF=0.027
NS=185;AF=0.038
NS=62;AF=0.403
NS=176;AF=0.028
NS=175;AF=0.034
NS=172;AF=0.058
NS=34;AF=0.206
NS=167;AF=0.024
NS=19;AF=0.105
NS=75;AF=0.187
NS=126;AF=0.222
NS=174;AF=0.040
NS=184;AF=0.022
NS=182;AF=0.148
NS=168;AF=0.062
NS=164;AF=0.027
NS=62;AF=0.427
NS=181;AF=0.019
NS=52;AF=0.212
NS=171;AF=0.012
NS=113;AF=0.084
NS=121;AF=0.116
NS=163;AF=0.153
NS=179;AF=0.176
NS=179;AF=0.151
NS=163;AF=0.086
NS=40;AF=0.025
NS=172;AF=0.026
NS=169;AF=0.053
NS=134;AF=0.030
NS=59;AF=0.034
NS=166;AF=0.018
NS=176;AF=0.028
NS=178;AF=0.056
NS=22;AF=0.364
NS=81;AF=0.043
NS=170;AF=0.029
NS=162;AF=0.019
NS=90;AF=0.039
NS=39;AF=0.077
NS=183;AF=0.049
NS=182;AF=0.058
NS=185;AF=0.043
NS=34;AF=0.015
NS=165;AF=0.155
NS=134;AF=0.030
NS=185;AF=0.016
NS=180;AF=0.072
NS=78;AF=0.218
NS=183;AF=0.019
NS=170;AF=0.094
NS=35;AF=0.214
NS=184;AF=0.014
NS=181;AF=0.086
NS=175;AF=0.043
NS=52;AF=0.106
NS=119;AF=0.168
NS=185;AF=0.011
NS=184;AF=0.011
NS=171;AF=0.041
NS=16;AF=0.125
NS=182;AF=0.052
NS=185;AF=0.016
NS=182;AF=0.390
NS=176;AF=0.023
NS=109;AF=0.037
NS=179;AF=0.014
NS=180;AF=0.122
NS=17;AF=0.088
NS=57;AF=0.035
NS=169;AF=0.050
NS=116;AF=0.060
NS=20;AF=0.075
NS=177;AF=0.017
NS=119;AF=0.038
NS=32;AF=0.047
NS=149;AF=0.111
NS=184;AF=0.033
NS=172;AF=0.125
NS=183;AF=0.052
NS=22;AF=0.068
NS=166;AF=0.075
NS=176;AF=0.014
NS=96;AF=0.016
NS=185;AF=0.011
NS=162;AF=0.188
NS=185;AF=0.016
NS=38;AF=0.013
NS=20;AF=0.050
NS=21;AF=0.048
NS=178;AF=0.101
NS=179;AF=0.142
NS=184;AF=0.030
NS=124;AF=0.060
NS=70;AF=0.164
NS=150;AF=0.020
NS=184;AF=0.046
NS=108;AF=0.056
NS=18;AF=0.167
NS=133;AF=0.124
NS=184;AF=0.019
NS=179;AF=0.017
NS=178;AF=0.014
NS=139;AF=0.496
NS=175;AF=0.034
NS=28;AF=0.036
NS=84;AF=0.244
NS=175;AF=0.034
NS=185;AF=0.059
NS=180;AF=0.114
NS=173;AF=0.058
NS=171;AF=0.143
NS=173;AF=0.049
NS=138;AF=0.025
NS=185;AF=0.016
NS=126;AF=0.095
NS=139;AF=0.050
NS=184;AF=0.024
NS=176;AF=0.077
NS=93;AF=0.005
NS=131;AF=0.011
NS=183;AF=0.041
NS=60;AF=0.033
NS=184;AF=0.283
NS=178;AF=0.048
NS=100;AF=0.110
NS=113;AF=0.230
NS=182;AF=0.140
NS=103;AF=0.112
NS=61;AF=0.377
NS=172;AF=0.023
NS=186;AF=0.016
NS=97;AF=0.433
NS=169;AF=0.151
NS=186;AF=0.013
NS=152;AF=0.191
NS=32;AF=0.078
NS=183;AF=0.033
NS=184;AF=0.011
NS=178;AF=0.017
NS=117;AF=0.154
NS=181;AF=0.086
NS=185;AF=0.062
NS=78;AF=0.058
NS=119;AF=0.210
NS=55;AF=0.036
NS=69;AF=0.007
NS=43;AF=0.023
NS=87;AF=0.299
NS=141;AF=0.089
NS=163;AF=0.077
NS=173;AF=0.020
NS=16;AF=0.062
NS=183;AF=0.011
NS=35;AF=0.186
NS=183;AF=0.082
NS=182;AF=0.060
NS=179;AF=0.011
NS=182;AF=0.049
NS=184;AF=0.065
NS=183;AF=0.104
NS=16;AF=0.094
NS=119;AF=0.063
NS=178;AF=0.020
NS=184;AF=0.011
NS=179;AF=0.128
NS=54;AF=0.037
NS=181;AF=0.011
NS=42;AF=0.250
NS=184;AF=0.041
NS=183;AF=0.025
NS=178;AF=0.039
NS=61;AF=0.115
NS=172;AF=0.055
NS=172;AF=0.041
NS=150;AF=0.177
NS=64;AF=0.008
NS=180;AF=0.036
NS=181;AF=0.041
NS=147;AF=0.082
NS=181;AF=0.011
NS=74;AF=0.115
NS=169;AF=0.059
NS=182;AF=0.016
NS=185;AF=0.027
NS=171;AF=0.126
NS=101;AF=0.079
NS=169;AF=0.024
NS=182;AF=0.011
NS=110;AF=0.032
NS=176;AF=0.139
NS=182;AF=0.033
NS=184;AF=0.016
NS=181;AF=0.061
NS=178;AF=0.025
NS=174;AF=0.049
NS=185;AF=0.062
NS=18;AF=0.139
NS=165;AF=0.021
NS=168;AF=0.250
NS=182;AF=0.033
NS=182;AF=0.071
NS=181;AF=0.044
NS=185;AF=0.073
NS=185;AF=0.076
NS=95;AF=0.100
NS=185;AF=0.046
NS=169;AF=0.068
NS=173;AF=0.026
NS=178;AF=0.059
NS=88;AF=0.034
NS=139;AF=0.076
NS=132;AF=0.174
NS=32;AF=0.109
NS=183;AF=0.038
NS=108;AF=0.060
NS=185;AF=0.443
NS=162;AF=0.099
NS=181;AF=0.014
NS=174;AF=0.020
NS=179;AF=0.095
NS=175;AF=0.011
NS=183;AF=0.027
NS=183;AF=0.025
NS=182;AF=0.044
NS=183;AF=0.011
NS=33;AF=0.106
NS=185;AF=0.065
NS=178;AF=0.028
NS=20;AF=0.025
NS=139;AF=0.036
NS=55;AF=0.255
NS=115;AF=0.113
NS=149;AF=0.047
NS=75;AF=0.107
NS=182;AF=0.022
NS=100;AF=0.120
NS=178;AF=0.020
NS=82;AF=0.152
NS=169;AF=0.012
NS=185;AF=0.043
NS=186;AF=0.102
NS=163;AF=0.071
NS=117;AF=0.214
NS=56;AF=0.223
NS=179;AF=0.042
NS=184;AF=0.079
NS=183;AF=0.169
NS=116;AF=0.091
NS=76;AF=0.237
NS=152;AF=0.076
NS=139;AF=0.104
NS=125;AF=0.016
NS=129;AF=0.171
NS=183;AF=0.022
NS=182;AF=0.016
NS=184;AF=0.033
NS=121;AF=0.054
NS=171;AF=0.111
NS=182;AF=0.011
NS=185;AF=0.016
NS=175;AF=0.031
NS=20;AF=0.025
NS=54;AF=0.463
NS=46;AF=0.130
NS=22;AF=0.068
NS=152;AF=0.056
NS=114;AF=0.053
NS=136;AF=0.033
NS=184;AF=0.011
NS=178;AF=0.031
NS=182;AF=0.022
NS=181;AF=0.075
NS=60;AF=0.125
NS=18;AF=0.111
NS=71;AF=0.077
NS=59;AF=0.093
NS=172;AF=0.084
NS=166;AF=0.036
NS=180;AF=0.461
NS=171;AF=0.073
NS=181;AF=0.011
NS=183;AF=0.046
NS=114;AF=0.013
NS=181;AF=0.017
NS=152;AF=0.016
NS=174;AF=0.078
NS=121;AF=0.045
NS=176;AF=0.020
NS=170;AF=0.041
NS=181;AF=0.039
NS=185;AF=0.032
NS=41;AF=0.037
NS=100;AF=0.070
NS=185;AF=0.141
NS=184;AF=0.043
NS=184;AF=0.038
NS=122;AF=0.025
NS=180;AF=0.114
NS=177;AF=0.014
NS=167;AF=0.132
NS=135;AF=0.067
NS=177;AF=0.028
NS=182;AF=0.011
NS=17;AF=0.088
NS=179;AF=0.084
NS=182;AF=0.027
NS=186;AF=0.038
NS=185;AF=0.016
NS=175;AF=0.140
NS=179;AF=0.022
NS=18;AF=0.056
NS=176;AF=0.031
NS=180;AF=0.050
NS=173;AF=0.020
NS=37;AF=0.041
NS=123;AF=0.024
NS=160;AF=0.022
NS=175;AF=0.014
NS=150;AF=0.020
NS=19;AF=0.053
NS=177;AF=0.025
NS=127;AF=0.031
NS=183;AF=0.019
NS=148;AF=0.044
NS=126;AF=0.048
NS=183;AF=0.022
NS=181;AF=0.033
NS=185;AF=0.027
NS=185;AF=0.019
NS=67;AF=0.149
NS=179;AF=0.028
NS=66;AF=0.121
NS=90;AF=0.022
NS=98;AF=0.010
NS=134;AF=0.116
NS=162;AF=0.034
NS=36;AF=0.014
NS=97;AF=0.108
NS=184;AF=0.073
NS=184;AF=0.011
NS=185;AF=0.389
NS=179;AF=0.059
NS=120;AF=0.200
NS=19;AF=0.079
NS=120;AF=0.092
NS=161;AF=0.140
NS=87;AF=0.040
NS=184;AF=0.016
NS=68;AF=0.213
NS=15;AF=0.067
NS=182;AF=0.038
NS=52;AF=0.260
NS=178;AF=0.031
NS=182;AF=0.052
NS=184;AF=0.052
NS=172;AF=0.023
NS=184;AF=0.022
NS=38;AF=0.211
NS=69;AF=0.014
NS=20;AF=0.200
NS=76;AF=0.099
NS=42;AF=0.060
NS=181;AF=0.011
NS=169;AF=0.355
NS=151;AF=0.119
NS=183;AF=0.016
NS=70;AF=0.043
NS=125;AF=0.184
NS=181;AF=0.011
NS=175;AF=0.043
NS=16;AF=0.031
NS=97;AF=0.082
NS=128;AF=0.016
NS=98;AF=0.107
NS=160;AF=0.050
NS=185;AF=0.086
NS=146;AF=0.031
NS=184;AF=0.011
NS=182;AF=0.016
NS=180;AF=0.272
NS=181;AF=0.017
NS=64;AF=0.031
NS=183;AF=0.014
NS=117;AF=0.171
NS=185;AF=0.059
NS=175;AF=0.011
NS=184;AF=0.141
NS=181;AF=0.058
NS=62;AF=0.177
NS=177;AF=0.102
NS=108;AF=0.051
NS=186;AF=0.328
NS=174;AF=0.092
NS=94;AF=0.027
NS=105;AF=0.133
NS=81;AF=0.037
NS=182;AF=0.038
NS=175;AF=0.049
NS=169;AF=0.021
NS=176;AF=0.142
NS=74;AF=0.203
NS=43;AF=0.023
NS=123;AF=0.065
NS=88;AF=0.443
NS=184;AF=0.014
NS=179;AF=0.089
NS=176;AF=0.153
NS=178;AF=0.017
NS=169;AF=0.118
NS=183;AF=0.022
NS=183;AF=0.060
NS=168;AF=0.021
NS=79;AF=0.076
NS=102;AF=0.025
NS=184;AF=0.024
NS=181;AF=0.036
NS=16;AF=0.062
NS=97;AF=0.015
NS=39;AF=0.179
NS=172;AF=0.096
NS=80;AF=0.094
NS=174;AF=0.023
NS=129;AF=0.105
NS=185;AF=0.014
NS=82;AF=0.024
NS=179;AF=0.064
NS=18;AF=0.167
NS=84;AF=0.036
NS=185;AF=0.035
NS=52;AF=0.038
NS=175;AF=0.031
NS=168;AF=0.077
NS=182;AF=0.016
NS=176;AF=0.017
NS=141;AF=0.106
NS=61;AF=0.041
NS=146;AF=0.017
NS=185;AF=0.011
NS=186;AF=0.013
NS=183;AF=0.019
NS=184;AF=0.049
NS=154;AF=0.029
NS=157;AF=0.029
NS=91;AF=0.022
NS=149;AF=0.030
NS=15;AF=0.067
NS=21;AF=0.024
NS=41;AF=0.073
NS=21;AF=0.048
NS=18;AF=0.028
NS=185;AF=0.043
NS=184;AF=0.033
NS=180;AF=0.083
NS=176;AF=0.051
NS=66;AF=0.030
NS=67;AF=0.015
NS=150;AF=0.023
NS=181;AF=0.075
NS=93;AF=0.043
NS=186;AF=0.016
NS=173;AF=0.035
NS=185;AF=0.057
NS=172;AF=0.331
NS=184;AF=0.016
NS=175;AF=0.046
NS=167;AF=0.051
NS=175;AF=0.023
NS=145;AF=0.021
NS=142;AF=0.067
NS=182;AF=0.022
NS=186;AF=0.030
NS=184;AF=0.041
NS=183;AF=0.235
NS=181;AF=0.014
NS=184;AF=0.065
NS=59;AF=0.220
NS=19;AF=0.158
NS=119;AF=0.147
NS=124;AF=0.133
NS=17;AF=0.088
NS=182;AF=0.368
NS=166;AF=0.172
NS=183;AF=0.066
NS=180;AF=0.056
NS=20;AF=0.075
NS=41;AF=0.024
NS=184;AF=0.011
NS=15;AF=0.133
NS=142;AF=0.028
NS=61;AF=0.082
NS=148;AF=0.047
NS=73;AF=0.027
NS=80;AF=0.188
NS=99;AF=0.015
NS=98;AF=0.204
NS=177;AF=0.014
NS=151;AF=0.036
NS=149;AF=0.027
NS=59;AF=0.186
NS=184;AF=0.014
NS=185;AF=0.038
NS=183;AF=0.022
NS=18;AF=0.111
NS=181;AF=0.066
NS=34;AF=0.015
NS=34;AF=0.059
NS=182;AF=0.049
NS=109;AF=0.193
NS=57;AF=0.044
NS=139;AF=0.032
NS=182;AF=0.019
NS=184;AF=0.030
NS=180;AF=0.039
NS=184;AF=0.103
NS=180;AF=0.100
NS=182;AF=0.014
NS=106;AF=0.080
NS=116;AF=0.026
NS=120;AF=0.133
NS=184;AF=0.011
NS=99;AF=0.131
NS=185;AF=0.014
NS=143;AF=0.042
NS=142;AF=0.028
NS=114;AF=0.061
NS=184;AF=0.174
NS=183;AF=0.142
NS=144;AF=0.021
NS=181;AF=0.011
NS=185;AF=0.022
NS=36;AF=0.028
NS=132;AF=0.034
NS=91;AF=0.038
NS=177;AF=0.025
NS=184;AF=0.033
NS=44;AF=0.023
NS=183;AF=0.033
NS=184;AF=0.060
NS=131;AF=0.023
NS=109;AF=0.028
NS=185;AF=0.051
NS=185;AF=0.022
NS=170;AF=0.032
NS=141;AF=0.085
NS=137;AF=0.088
NS=133;AF=0.064
NS=175;AF=0.037
NS=180;AF=0.014
NS=177;AF=0.020
NS=181;AF=0.017
NS=124;AF=0.452
NS=182;AF=0.025
NS=179;AF=0.011
NS=178;AF=0.101
NS=47;AF=0.170
NS=144;AF=0.076
NS=185;AF=0.057
NS=184;AF=0.057
NS=111;AF=0.014
NS=153;AF=0.098
NS=55;AF=0.073
NS=183;AF=0.066
NS=178;AF=0.037
NS=184;AF=0.109
NS=177;AF=0.116
NS=177;AF=0.071
NS=103;AF=0.019
NS=67;AF=0.127
NS=179;AF=0.034
NS=181;AF=0.019
NS=76;AF=0.026
NS=185;AF=0.011
NS=122;AF=0.090
NS=174;AF=0.046
NS=33;AF=0.030
NS=178;AF=0.070
NS=89;AF=0.022
NS=182;AF=0.080
NS=173;AF=0.026
NS=177;AF=0.025
NS=183;AF=0.016
NS=179;AF=0.047
NS=186;AF=0.032
NS=90;AF=0.028
NS=67;AF=0.007
NS=169;AF=0.050
NS=40;AF=0.038
NS=127;AF=0.059
NS=185;AF=0.062
NS=144;AF=0.090
NS=173;AF=0.029
NS=136;AF=0.051
NS=141;AF=0.234
NS=148;AF=0.014
NS=183;AF=0.046
NS=185;AF=0.059
NS=184;AF=0.027
NS=183;AF=0.014
NS=120;AF=0.100
NS=102;AF=0.127
NS=16;AF=0.031
NS=126;AF=0.095
NS=22;AF=0.045
NS=184;AF=0.024
NS=184;AF=0.019
NS=135;AF=0.048
NS=29;AF=0.034
NS=119;AF=0.239
NS=15;AF=0.067
NS=19;AF=0.263
NS=134;AF=0.052
NS=105;AF=0.076
NS=179;AF=0.011
NS=181;AF=0.052
NS=19;AF=0.105
NS=180;AF=0.017
NS=126;AF=0.107
NS=179;AF=0.022
NS=184;AF=0.027
NS=184;AF=0.027
NS=183;AF=0.016
NS=99;AF=0.030
NS=172;AF=0.093
NS=37;AF=0.068
NS=67;AF=0.037
NS=18;AF=0.056
NS=182;AF=0.038
NS=181;AF=0.019
NS=184;AF=0.082
NS=34;AF=0.059
NS=170;AF=0.068
NS=175;AF=0.017
NS=142;AF=0.018
NS=170;AF=0.056
NS=91;AF=0.132
NS=19;AF=0.184
NS=167;AF=0.060
NS=95;AF=0.016
NS=186;AF=0.011
NS=174;AF=0.026
NS=166;AF=0.057
NS=137;AF=0.011
NS=15;AF=0.033
NS=165;AF=0.103
NS=165;AF=0.027
NS=181;AF=0.028
NS=183;AF=0.235
NS=171;AF=0.035
NS=172;AF=0.047
NS=180;AF=0.069
NS=20;AF=0.050
NS=72;AF=0.236
NS=181;AF=0.075
NS=138;AF=0.149
NS=167;AF=0.075
NS=172;AF=0.145
NS=175;AF=0.086
NS=184;AF=0.019
NS=121;AF=0.008
NS=182;AF=0.011
NS=95;AF=0.158
NS=184;AF=0.038
NS=19;AF=0.053
NS=183;AF=0.038
NS=174;AF=0.052
NS=139;AF=0.050
NS=166;AF=0.133
NS=56;AF=0.250
NS=163;AF=0.025
NS=16;AF=0.031
NS=171;AF=0.126
NS=116;AF=0.013
NS=183;AF=0.090
NS=178;AF=0.028
NS=16;AF=0.125
NS=37;AF=0.014
NS=186;AF=0.027
NS=186;AF=0.024
NS=153;AF=0.373
NS=183;AF=0.011
NS=179;AF=0.081
NS=183;AF=0.011
NS=185;AF=0.011
NS=166;AF=0.416
NS=155;AF=0.103
NS=179;AF=0.075
NS=121;AF=0.083
NS=182;AF=0.022
NS=41;AF=0.220
NS=175;AF=0.051
NS=34;AF=0.044
NS=141;AF=0.021
NS=163;AF=0.095
NS=145;AF=0.014
NS=185;AF=0.070
NS=22;AF=0.045
NS=176;AF=0.037
NS=171;AF=0.023
NS=184;AF=0.024
NS=182;AF=0.063
NS=18;AF=0.028
NS=185;AF=0.014
NS=128;AF=0.082
NS=184;AF=0.019
NS=180;AF=0.019
NS=122;AF=0.139
NS=171;AF=0.050
NS=169;AF=0.018
NS=183;AF=0.055
NS=181;AF=0.011
NS=184;AF=0.109
NS=168;AF=0.101
NS=184;AF=0.011
NS=92;AF=0.103
NS=141;AF=0.028
NS=98;AF=0.102
NS=117;AF=0.077
NS=181;AF=0.017
NS=94;AF=0.096
NS=183;AF=0.019
NS=185;AF=0.070
NS=171;AF=0.038
NS=171;AF=0.018
NS=180;AF=0.025
NS=18;AF=0.056
NS=170;AF=0.056
NS=178;AF=0.011
NS=117;AF=0.017
NS=168;AF=0.021
NS=62;AF=0.024
NS=184;AF=0.024
NS=184;AF=0.014
NS=171;AF=0.023
NS=176;AF=0.108
NS=166;AF=0.036
NS=180;AF=0.111
NS=180;AF=0.178
NS=166;AF=0.021
NS=184;AF=0.065
NS=175;AF=0.034
NS=114;AF=0.044
NS=18;AF=0.083
NS=106;AF=0.061
NS=96;AF=0.224
NS=106;AF=0.151
NS=185;AF=0.105
NS=178;AF=0.037
NS=174;AF=0.121
NS=156;AF=0.071
NS=178;AF=0.045
NS=131;AF=0.031
NS=176;AF=0.040
NS=178;AF=0.031
NS=141;AF=0.064
NS=126;AF=0.048
NS=182;AF=0.148
NS=19;AF=0.053
NS=181;AF=0.050
NS=171;AF=0.020
NS=168;AF=0.018
NS=99;AF=0.020
NS=184;AF=0.019
NS=76;AF=0.026
NS=182;AF=0.022
NS=184;AF=0.041
NS=73;AF=0.014
NS=181;AF=0.058
NS=149;AF=0.081
NS=182;AF=0.063
NS=185;AF=0.065
NS=180;AF=0.061
NS=182;AF=0.016
NS=169;AF=0.027
NS=102;AF=0.005
NS=184;AF=0.065
NS=181;AF=0.080
NS=178;AF=0.062
NS=96;AF=0.151
NS=95;AF=0.353
NS=150;AF=0.167
NS=175;AF=0.043
NS=92;AF=0.136
NS=184;AF=0.043
NS=184;AF=0.019
NS=93;AF=0.011
NS=19;AF=0.211
NS=184;AF=0.027
NS=46;AF=0.011
NS=179;AF=0.162
NS=128;AF=0.031
NS=185;AF=0.014
NS=184;AF=0.060
NS=184;AF=0.011
NS=185;AF=0.027
NS=182;AF=0.027
NS=59;AF=0.229
NS=184;AF=0.019
NS=183;AF=0.016
NS=57;AF=0.281
NS=184;AF=0.016
NS=15;AF=0.033
NS=139;AF=0.119
NS=171;AF=0.035
NS=167;AF=0.141
NS=22;AF=0.409
NS=41;AF=0.146
NS=58;AF=0.043
NS=183;AF=0.016
NS=69;AF=0.014
NS=78;AF=0.090
NS=62;AF=0.065
NS=182;AF=0.082
NS=181;AF=0.019
NS=172;AF=0.035
NS=42;AF=0.060
NS=143;AF=0.028
NS=58;AF=0.224
NS=40;AF=0.050
NS=113;AF=0.155
NS=103;AF=0.301
NS=176;AF=0.116
NS=78;AF=0.192
NS=52;AF=0.221
NS=181;AF=0.022
NS=181;AF=0.039
NS=149;AF=0.034
NS=175;AF=0.077
NS=182;AF=0.036
NS=183;AF=0.077
NS=77;AF=0.071
NS=183;AF=0.011
NS=164;AF=0.024
NS=182;AF=0.022
NS=180;AF=0.019
NS=90;AF=0.022
NS=160;AF=0.131
NS=45;AF=0.022
NS=183;AF=0.036
NS=185;AF=0.035
NS=172;AF=0.058
NS=172;AF=0.125
NS=176;AF=0.142
NS=180;AF=0.047
NS=58;AF=0.164
NS=185;AF=0.016
NS=169;AF=0.077
NS=40;AF=0.012
NS=180;AF=0.033
NS=178;AF=0.014
NS=171;AF=0.026
NS=183;AF=0.014
NS=144;AF=0.059
NS=168;AF=0.458
NS=38;AF=0.079
NS=180;AF=0.031
NS=170;AF=0.103
NS=176;AF=0.023
NS=90;AF=0.167
NS=180;AF=0.064
NS=175;AF=0.020
NS=146;AF=0.031
NS=177;AF=0.031
NS=80;AF=0.225
NS=175;AF=0.046
NS=172;AF=0.015
NS=184;AF=0.057
NS=149;AF=0.020
NS=185;AF=0.014
NS=42;AF=0.202
NS=97;AF=0.201
NS=41;AF=0.183
NS=112;AF=0.219
NS=153;AF=0.033
NS=150;AF=0.073
NS=184;AF=0.063
NS=95;AF=0.053
NS=175;AF=0.020
NS=167;AF=0.012
NS=174;AF=0.069
NS=125;AF=0.056
NS=184;AF=0.266
NS=183;AF=0.213
NS=184;AF=0.068
NS=99;AF=0.020
NS=183;AF=0.148
NS=175;AF=0.083
NS=185;AF=0.011
NS=18;AF=0.278
NS=179;AF=0.042
NS=180;AF=0.028
NS=181;AF=0.464
NS=79;AF=0.165
NS=38;AF=0.026
NS=185;AF=0.014
NS=101;AF=0.015
NS=58;AF=0.034
NS=35;AF=0.043
NS=171;AF=0.120
NS=96;AF=0.016
NS=179;AF=0.123
NS=59;AF=0.042
NS=168;AF=0.146
NS=176;AF=0.043
NS=175;AF=0.091
NS=185;AF=0.016
NS=129;AF=0.124
NS=38;AF=0.276
NS=18;AF=0.194
NS=178;AF=0.014
NS=119;AF=0.176
NS=184;AF=0.011
NS=185;AF=0.011
NS=179;AF=0.022
NS=183;AF=0.041
NS=134;AF=0.388
NS=182;AF=0.060
NS=45;AF=0.056
NS=146;AF=0.072
NS=118;AF=0.034
NS=185;AF=0.014
NS=173;AF=0.038
NS=185;AF=0.014
NS=176;AF=0.043
NS=182;AF=0.044
NS=89;AF=0.011
NS=114;AF=0.053
NS=18;AF=0.194
NS=185;AF=0.054
NS=184;AF=0.054
NS=184;AF=0.024
NS=185;AF=0.046
NS=165;AF=0.018
NS=178;AF=0.017
NS=178;AF=0.056
NS=177;AF=0.056
NS=177;AF=0.023
NS=167;AF=0.018
NS=185;AF=0.022
NS=179;AF=0.025
NS=181;AF=0.019
NS=181;AF=0.022
NS=184;AF=0.147
NS=44;AF=0.182
NS=182;AF=0.110
NS=184;AF=0.065
NS=183;AF=0.041
NS=107;AF=0.037
NS=109;AF=0.055
NS=178;AF=0.090
NS=183;AF=0.041
NS=180;AF=0.017
NS=181;AF=0.017
NS=179;AF=0.042
NS=177;AF=0.040
NS=100;AF=0.015
NS=89;AF=0.028
NS=106;AF=0.226
NS=123;AF=0.016
NS=184;AF=0.022
NS=108;AF=0.148
NS=176;AF=0.023
NS=179;AF=0.014
NS=185;AF=0.065
NS=164;AF=0.076
NS=182;AF=0.066
NS=181;AF=0.022
NS=182;AF=0.085
NS=75;AF=0.020
NS=131;AF=0.164
NS=169;AF=0.012
NS=19;AF=0.263
NS=61;AF=0.230
NS=116;AF=0.224
NS=182;AF=0.016
NS=183;AF=0.096
NS=147;AF=0.078
NS=180;AF=0.053
NS=172;AF=0.122
NS=143;AF=0.157
NS=102;AF=0.137
NS=111;AF=0.171
NS=103;AF=0.146
NS=153;AF=0.056
NS=149;AF=0.020
NS=171;AF=0.012
NS=184;AF=0.054
NS=184;AF=0.024
NS=170;AF=0.091
NS=147;AF=0.133
NS=181;AF=0.017
NS=85;AF=0.035
NS=172;AF=0.073
NS=105;AF=0.100
NS=117;AF=0.026
NS=154;AF=0.016
NS=185;AF=0.011
NS=82;AF=0.024
NS=151;AF=0.172
NS=134;AF=0.090
NS=176;AF=0.145
NS=116;AF=0.065
NS=177;AF=0.023
NS=186;AF=0.226
NS=184;AF=0.014
NS=176;AF=0.026
NS=123;AF=0.045
NS=184;AF=0.022
NS=183;AF=0.025
NS=185;AF=0.016
NS=179;AF=0.092
NS=52;AF=0.077
NS=81;AF=0.099
NS=185;AF=0.038
NS=178;AF=0.028
NS=179;AF=0.022
NS=171;AF=0.023
NS=51;AF=0.039
NS=146;AF=0.099
NS=20;AF=0.175
NS=185;AF=0.011
NS=141;AF=0.078
NS=183;AF=0.044
NS=16;AF=0.281
NS=184;AF=0.019
NS=173;AF=0.110
NS=16;AF=0.188
NS=121;AF=0.186
NS=179;AF=0.050
NS=185;AF=0.068
NS=183;AF=0.027
NS=95;AF=0.147
NS=175;AF=0.043
NS=182;AF=0.022
NS=183;AF=0.014
NS=174;AF=0.106
NS=116;AF=0.047
NS=173;AF=0.029
NS=94;AF=0.090
NS=176;AF=0.057
NS=123;AF=0.045
NS=185;AF=0.016
NS=52;AF=0.067
NS=178;AF=0.115
NS=87;AF=0.075
NS=149;AF=0.067
NS=76;AF=0.158
NS=18;AF=0.028
NS=171;AF=0.123
NS=176;AF=0.014
NS=183;AF=0.052
NS=176;AF=0.017
NS=184;AF=0.011
NS=140;AF=0.046
NS=182;AF=0.055
NS=183;AF=0.093
NS=183;AF=0.019
NS=52;AF=0.029
NS=130;AF=0.019
NS=131;AF=0.092
NS=78;AF=0.167
NS=117;AF=0.175
NS=183;AF=0.014
NS=152;AF=0.020
NS=183;AF=0.036
NS=181;AF=0.025
NS=172;AF=0.023
NS=184;AF=0.019
NS=183;AF=0.041
NS=185;AF=0.076
NS=183;AF=0.057
NS=146;AF=0.288
NS=180;AF=0.017
NS=183;AF=0.027
NS=184;AF=0.033
NS=170;AF=0.044
NS=185;AF=0.097
NS=171;AF=0.041
NS=185;AF=0.135
NS=130;AF=0.085
NS=181;AF=0.036
NS=50;AF=0.040
NS=96;AF=0.120
NS=184;AF=0.011
NS=179;AF=0.056
NS=180;AF=0.061
NS=129;AF=0.186
NS=16;AF=0.344
NS=50;AF=0.020
NS=78;AF=0.051
NS=175;AF=0.114
NS=183;AF=0.011
NS=167;AF=0.087
NS=135;AF=0.041
NS=183;AF=0.030
NS=183;AF=0.011
NS=173;AF=0.049
NS=184;AF=0.049
NS=168;AF=0.048
NS=93;AF=0.005
NS=176;AF=0.048
NS=54;AF=0.056
NS=60;AF=0.050
NS=16;AF=0.094
NS=75;AF=0.067
NS=142;AF=0.042
NS=184;AF=0.027
NS=172;AF=0.012
NS=135;AF=0.037
NS=18;AF=0.167
NS=72;AF=0.035
NS=185;AF=0.035
NS=57;AF=0.105
NS=183;AF=0.016
NS=183;AF=0.025
NS=77;AF=0.039
NS=38;AF=0.079
NS=182;AF=0.016
NS=57;AF=0.096
NS=133;AF=0.214
NS=170;AF=0.056
NS=141;AF=0.082
NS=176;AF=0.116
NS=16;AF=0.250
NS=88;AF=0.006
NS=172;AF=0.052
NS=185;AF=0.011
NS=184;AF=0.052
NS=181;AF=0.036
NS=55;AF=0.127
NS=163;AF=0.095
NS=104;AF=0.101
NS=175;AF=0.031
NS=175;AF=0.037
NS=17;AF=0.235
NS=18;AF=0.028
NS=135;AF=0.019
NS=134;AF=0.108
NS=94;AF=0.101
NS=182;AF=0.011
NS=121;AF=0.095
NS=138;AF=0.036
NS=150;AF=0.020
NS=18;AF=0.083
NS=76;AF=0.053
NS=125;AF=0.208
NS=40;AF=0.200
NS=180;AF=0.014
NS=37;AF=0.216
NS=175;AF=0.011
NS=94;AF=0.021
NS=185;AF=0.016
NS=167;AF=0.129
NS=184;AF=0.014
NS=171;AF=0.047
NS=145;AF=0.214
NS=181;AF=0.072
NS=179;AF=0.017
NS=115;AF=0.117
NS=183;AF=0.019
NS=181;AF=0.017
NS=41;AF=0.037
NS=168;AF=0.119
NS=184;AF=0.022
NS=33;AF=0.030
NS=185;AF=0.035
NS=185;AF=0.019
NS=124;AF=0.065
NS=61;AF=0.016
NS=179;AF=0.028
NS=173;AF=0.064
NS=183;AF=0.052
NS=132;AF=0.019
NS=16;AF=0.031
NS=44;AF=0.068
NS=183;AF=0.486
NS=179;AF=0.028
NS=117;AF=0.359
NS=37;AF=0.027
NS=29;AF=0.103
NS=174;AF=0.014
NS=57;AF=0.018
NS=143;AF=0.045
NS=19;AF=0.105
NS=184;AF=0.022
NS=89;AF=0.343
NS=36;AF=0.153
NS=182;AF=0.033
NS=136;AF=0.099
NS=185;AF=0.011
NS=177;AF=0.011
NS=161;AF=0.050
NS=155;AF=0.035
NS=145;AF=0.028
NS=178;AF=0.039
NS=181;AF=0.017
NS=183;AF=0.120
NS=148;AF=0.081
NS=183;AF=0.019
NS=179;AF=0.017
NS=126;AF=0.016
NS=182;AF=0.071
NS=69;AF=0.174
NS=183;AF=0.033
NS=185;AF=0.078
NS=174;AF=0.017
NS=182;AF=0.041
NS=185;AF=0.016
NS=184;AF=0.019
NS=185;AF=0.078
NS=175;AF=0.066
NS=180;AF=0.014
NS=179;AF=0.089
NS=172;AF=0.061
NS=146;AF=0.075
NS=175;AF=0.066
NS=92;AF=0.147
NS=181;AF=0.044
NS=181;AF=0.011
NS=22;AF=0.045
NS=167;AF=0.018
NS=19;AF=0.395
NS=150;AF=0.147
NS=119;AF=0.176
NS=45;AF=0.489
NS=178;AF=0.020
NS=57;AF=0.175
NS=184;AF=0.014
NS=181;AF=0.036
NS=124;AF=0.077
NS=184;AF=0.014
NS=162;AF=0.037
NS=16;AF=0.062
NS=18;AF=0.139
NS=182;AF=0.027
NS=176;AF=0.065
NS=180;AF=0.017
NS=63;AF=0.032
NS=179;AF=0.036
NS=180;AF=0.083
NS=182;AF=0.052
NS=179;AF=0.028
NS=142;AF=0.056
NS=119;AF=0.017
NS=103;AF=0.049
NS=183;AF=0.027
NS=174;AF=0.014
NS=183;AF=0.025
NS=182;AF=0.025
NS=130;AF=0.100
NS=96;AF=0.005
NS=76;AF=0.112
NS=178;AF=0.070
NS=44;AF=0.045
NS=171;AF=0.044
NS=185;AF=0.481
NS=176;AF=0.045
NS=33;AF=0.091
NS=174;AF=0.020
NS=185;AF=0.065
NS=176;AF=0.040
NS=69;AF=0.043
NS=166;AF=0.130
NS=182;AF=0.022
NS=38;AF=0.105
NS=176;AF=0.105
NS=174;AF=0.147
NS=120;AF=0.083
NS=35;AF=0.043
NS=185;AF=0.011
NS=182;AF=0.014
NS=182;AF=0.016
NS=76;AF=0.007
NS=63;AF=0.198
NS=59;AF=0.195
NS=172;AF=0.110
NS=177;AF=0.031
NS=56;AF=0.045
NS=142;AF=0.028
NS=106;AF=0.052
NS=185;AF=0.086
NS=109;AF=0.211
NS=184;AF=0.014
NS=171;AF=0.126
NS=105;AF=0.024
NS=180;AF=0.075
NS=101;AF=0.010
NS=16;AF=0.125
NS=147;AF=0.041
NS=140;AF=0.036
NS=17;AF=0.059
NS=88;AF=0.057
NS=177;AF=0.028
NS=182;AF=0.033
NS=69;AF=0.043
NS=144;AF=0.062
NS=158;AF=0.025
NS=168;AF=0.018
NS=85;AF=0.035
NS=20;AF=0.100
NS=75;AF=0.067
NS=39;AF=0.154
NS=28;AF=0.036
NS=172;AF=0.035
NS=39;AF=0.038
NS=180;AF=0.053
NS=18;AF=0.333
NS=185;AF=0.024
NS=171;AF=0.026
NS=167;AF=0.048
NS=142;AF=0.190
NS=17;AF=0.235
NS=62;AF=0.129
NS=137;AF=0.062
NS=169;AF=0.036
NS=185;AF=0.030
NS=182;AF=0.030
NS=175;AF=0.017
NS=185;AF=0.019
NS=19;AF=0.053
NS=21;AF=0.048
NS=127;AF=0.118
NS=105;AF=0.057
NS=184;AF=0.079
NS=98;AF=0.026
NS=184;AF=0.014
NS=94;AF=0.117
NS=184;AF=0.090
NS=19;AF=0.026
NS=181;AF=0.030
NS=169;AF=0.080
NS=147;AF=0.122
NS=184;AF=0.079
NS=141;AF=0.053
NS=106;AF=0.009
NS=178;AF=0.020
NS=124;AF=0.036
NS=55;AF=0.036
NS=172;AF=0.041
NS=19;AF=0.105
NS=77;AF=0.149
NS=185;AF=0.019
NS=74;AF=0.128
NS=116;AF=0.078
NS=185;AF=0.043
NS=70;AF=0.021
NS=20;AF=0.050
NS=39;AF=0.013
NS=176;AF=0.026
NS=180;AF=0.033
NS=122;AF=0.033
NS=174;AF=0.034
NS=156;AF=0.016
NS=184;AF=0.016
NS=175;AF=0.011
NS=89;AF=0.022
NS=154;AF=0.065
NS=53;AF=0.047
NS=120;AF=0.083
NS=74;AF=0.014
NS=96;AF=0.083
NS=177;AF=0.037
NS=88;AF=0.011
NS=182;AF=0.033
NS=180;AF=0.022
NS=185;AF=0.054
NS=170;AF=0.112
NS=181;AF=0.017
NS=139;AF=0.022
NS=177;AF=0.023
NS=183;AF=0.022
NS=16;AF=0.188
NS=178;AF=0.025
NS=186;AF=0.011
NS=52;AF=0.019
NS=180;AF=0.122
NS=18;AF=0.111
NS=181;AF=0.039
NS=176;AF=0.054
NS=175;AF=0.074
NS=183;AF=0.063
NS=19;AF=0.132
NS=142;AF=0.085
NS=178;AF=0.034
NS=183;AF=0.063
NS=180;AF=0.056
NS=112;AF=0.170
NS=174;AF=0.092
NS=145;AF=0.117
NS=177;AF=0.096
NS=184;AF=0.011
NS=56;AF=0.018
NS=139;AF=0.165
NS=134;AF=0.086
NS=62;AF=0.024
NS=17;AF=0.118
NS=41;AF=0.207
NS=41;AF=0.232
NS=184;AF=0.033
NS=186;AF=0.016
NS=157;AF=0.032
NS=180;AF=0.467
NS=176;AF=0.014
NS=177;AF=0.014
NS=167;AF=0.120
NS=133;AF=0.192
NS=54;AF=0.037
NS=52;AF=0.077
NS=22;AF=0.045
NS=180;AF=0.019
NS=185;AF=0.057
NS=92;AF=0.103
NS=182;AF=0.014
NS=170;AF=0.082
NS=185;AF=0.011
NS=101;AF=0.030
NS=58;AF=0.026
NS=181;AF=0.050
NS=179;AF=0.056
NS=179;AF=0.017
NS=175;AF=0.026
NS=181;AF=0.033
NS=184;AF=0.011
NS=75;AF=0.053
NS=182;AF=0.038
NS=184;AF=0.022
NS=180;AF=0.025
NS=182;AF=0.027
NS=177;AF=0.441
NS=175;AF=0.020
NS=182;AF=0.016
NS=176;AF=0.060
NS=181;AF=0.022
NS=95;AF=0.216
NS=79;AF=0.019
NS=176;AF=0.122
NS=178;AF=0.081
NS=117;AF=0.021
NS=71;AF=0.035
NS=145;AF=0.134
NS=76;AF=0.230
NS=112;AF=0.210
NS=182;AF=0.022
NS=180;AF=0.044
NS=178;AF=0.034
NS=141;AF=0.117
NS=185;AF=0.016
NS=167;AF=0.087
NS=73;AF=0.055
NS=79;AF=0.063
NS=182;AF=0.036
NS=183;AF=0.025
NS=185;AF=0.135
NS=185;AF=0.162
NS=121;AF=0.066
NS=71;AF=0.099
NS=137;AF=0.044
NS=184;AF=0.011
NS=132;AF=0.140
NS=87;AF=0.029
NS=168;AF=0.057
NS=39;AF=0.077
NS=84;AF=0.179
NS=185;AF=0.022
NS=177;AF=0.025
NS=184;AF=0.024
NS=182;AF=0.014
NS=19;AF=0.289
NS=128;AF=0.328
NS=145;AF=0.072
NS=183;AF=0.019
NS=185;AF=0.043
NS=183;AF=0.016
NS=102;AF=0.270
NS=55;AF=0.018
NS=142;AF=0.109
NS=30;AF=0.033
NS=53;AF=0.179
NS=182;AF=0.151
NS=179;AF=0.151
NS=173;AF=0.040
NS=168;AF=0.083
NS=176;AF=0.060
NS=169;AF=0.044
NS=184;AF=0.022
NS=171;AF=0.053
NS=176;AF=0.017
NS=171;AF=0.018
NS=178;AF=0.146
NS=179;AF=0.061
NS=120;AF=0.158
NS=139;AF=0.043
NS=172;AF=0.032
NS=181;AF=0.044
NS=28;AF=0.054
NS=52;AF=0.202
NS=136;AF=0.188
NS=184;AF=0.062
NS=118;AF=0.072
NS=176;AF=0.031
NS=181;AF=0.072
NS=178;AF=0.107
NS=124;AF=0.024
NS=175;AF=0.037
NS=182;AF=0.052
NS=40;AF=0.125
NS=161;AF=0.040
NS=96;AF=0.115
NS=172;AF=0.049
NS=179;AF=0.059
NS=184;AF=0.011
NS=174;AF=0.034
NS=181;AF=0.047
NS=184;AF=0.052
NS=171;AF=0.038
NS=182;AF=0.049
NS=57;AF=0.114
NS=142;AF=0.021
NS=184;AF=0.060
NS=177;AF=0.045
NS=145;AF=0.045
NS=178;AF=0.101
NS=179;AF=0.047
NS=98;AF=0.051
NS=173;AF=0.012
NS=165;AF=0.033
NS=177;AF=0.048
NS=181;AF=0.077
NS=137;AF=0.099
NS=178;AF=0.081
NS=180;AF=0.072
NS=59;AF=0.025
NS=181;AF=0.047
NS=151;AF=0.026
NS=73;AF=0.096
NS=116;AF=0.108
NS=16;AF=0.062
NS=182;AF=0.060
NS=99;AF=0.111
NS=49;AF=0.051
NS=36;AF=0.056
NS=177;AF=0.017
NS=185;AF=0.022
NS=184;AF=0.038
NS=184;AF=0.043
NS=185;AF=0.151
NS=101;AF=0.069
NS=91;AF=0.016
NS=100;AF=0.050
NS=111;AF=0.108
NS=20;AF=0.075
NS=160;AF=0.050
NS=179;AF=0.031
NS=170;AF=0.400
NS=175;AF=0.049
NS=184;AF=0.103
NS=62;AF=0.048
NS=128;AF=0.141
NS=18;AF=0.389
NS=180;AF=0.025
NS=177;AF=0.031
NS=183;AF=0.022
NS=80;AF=0.150
NS=63;AF=0.048
NS=176;AF=0.026
NS=179;AF=0.047
NS=176;AF=0.026
NS=140;AF=0.450
NS=124;AF=0.073
NS=40;AF=0.038
NS=103;AF=0.034
NS=181;AF=0.069
NS=37;AF=0.027
NS=180;AF=0.058
NS=178;AF=0.090
NS=70;AF=0.171
NS=181;AF=0.039
NS=185;AF=0.070
NS=134;AF=0.179
NS=144;AF=0.073
NS=163;AF=0.239
NS=152;AF=0.072
NS=148;AF=0.030
NS=182;AF=0.066
NS=180;AF=0.033
NS=19;AF=0.158
NS=182;AF=0.016
NS=186;AF=0.054
NS=185;AF=0.114
NS=125;AF=0.068
NS=42;AF=0.036
NS=174;AF=0.017
NS=126;AF=0.032
NS=183;AF=0.046
NS=127;AF=0.031
NS=182;AF=0.058
NS=181;AF=0.039
NS=180;AF=0.056
NS=104;AF=0.053
NS=179;AF=0.059
NS=68;AF=0.081
NS=179;AF=0.014
NS=154;AF=0.039
NS=19;AF=0.105
NS=113;AF=0.035
NS=181;AF=0.011
NS=184;AF=0.011
NS=182;AF=0.011
NS=178;AF=0.031
NS=175;AF=0.017
NS=143;AF=0.017
NS=168;AF=0.077
NS=184;AF=0.011
NS=145;AF=0.176
NS=180;AF=0.086
NS=176;AF=0.347
NS=181;AF=0.033
NS=180;AF=0.014
NS=18;AF=0.028
NS=40;AF=0.050
NS=183;AF=0.025
NS=184;AF=0.038
NS=16;AF=0.031
NS=184;AF=0.027
NS=47;AF=0.213
NS=185;AF=0.022
NS=185;AF=0.030
NS=185;AF=0.019
NS=46;AF=0.033
NS=185;AF=0.027
NS=182;AF=0.016
NS=184;AF=0.033
NS=176;AF=0.020
NS=175;AF=0.086
NS=180;AF=0.050
NS=146;AF=0.034
NS=128;AF=0.016
NS=159;AF=0.019
NS=150;AF=0.033
NS=22;AF=0.045
NS=21;AF=0.143
NS=178;AF=0.039
NS=108;AF=0.023
NS=180;AF=0.014
NS=185;AF=0.032
NS=185;AF=0.303
NS=184;AF=0.234
NS=172;AF=0.035
NS=171;AF=0.088
NS=20;AF=0.025
NS=94;AF=0.181
NS=69;AF=0.014
NS=181;AF=0.017
NS=45;AF=0.222
NS=185;AF=0.027
NS=178;AF=0.191
NS=17;AF=0.235
NS=178;AF=0.185
NS=178;AF=0.017
NS=182;AF=0.033
NS=28;AF=0.018
NS=186;AF=0.011
NS=21;AF=0.095
NS=177;AF=0.141
NS=174;AF=0.043
NS=15;AF=0.067
NS=176;AF=0.256
NS=181;AF=0.102
NS=19;AF=0.026
NS=154;AF=0.081
NS=180;AF=0.097
NS=183;AF=0.022
NS=37;AF=0.014
NS=156;AF=0.042
NS=182;AF=0.148
NS=181;AF=0.017
NS=85;AF=0.118
NS=89;AF=0.146
NS=181;AF=0.064
NS=98;AF=0.015
NS=171;AF=0.029
NS=108;AF=0.069
NS=92;AF=0.043
NS=167;AF=0.030
NS=167;AF=0.042
NS=92;AF=0.033
NS=20;AF=0.050
NS=148;AF=0.014
NS=179;AF=0.017
NS=179;AF=0.039
NS=177;AF=0.025
NS=185;AF=0.016
NS=171;AF=0.020
NS=185;AF=0.035
NS=181;AF=0.025
NS=175;AF=0.486
NS=94;AF=0.021
NS=165;AF=0.061
NS=183;AF=0.033
NS=82;AF=0.128
NS=184;AF=0.014
NS=108;AF=0.014
NS=178;AF=0.020
NS=181;AF=0.033
NS=144;AF=0.087
NS=47;AF=0.043
NS=177;AF=0.141
NS=178;AF=0.208
NS=182;AF=0.047
NS=181;AF=0.135
NS=166;AF=0.214
NS=186;AF=0.013
NS=183;AF=0.011
NS=184;AF=0.016
NS=182;AF=0.022
NS=182;AF=0.022
NS=176;AF=0.031
NS=180;AF=0.017
NS=180;AF=0.011
NS=181;AF=0.022
NS=175;AF=0.069
NS=183;AF=0.090
NS=41;AF=0.012
NS=169;AF=0.041
NS=65;AF=0.031
NS=185;AF=0.016
NS=124;AF=0.093
NS=178;AF=0.011
NS=125;AF=0.028
NS=182;AF=0.011
NS=101;AF=0.134
NS=177;AF=0.023
NS=180;AF=0.025
NS=180;AF=0.019
NS=129;AF=0.163
NS=69;AF=0.058
NS=181;AF=0.022
NS=19;AF=0.105
NS=70;AF=0.200
NS=22;AF=0.045
NS=178;AF=0.014
NS=118;AF=0.017
NS=100;AF=0.165
NS=185;AF=0.068
NS=182;AF=0.038
NS=168;AF=0.054
NS=43;AF=0.012
NS=112;AF=0.085
NS=167;AF=0.126
NS=61;AF=0.066
NS=40;AF=0.275
NS=140;AF=0.146
NS=97;AF=0.088
NS=55;AF=0.282
NS=174;AF=0.034
NS=171;AF=0.058
NS=40;AF=0.075
NS=180;AF=0.017
NS=185;AF=0.019
NS=180;AF=0.061
NS=175;AF=0.034
NS=165;AF=0.152
NS=178;AF=0.028
NS=141;AF=0.025
NS=179;AF=0.087
NS=185;AF=0.030
NS=171;AF=0.152
NS=184;AF=0.057
NS=182;AF=0.016
NS=35;AF=0.057
NS=177;AF=0.014
NS=18;AF=0.028
NS=121;AF=0.083
NS=177;AF=0.068
NS=163;AF=0.215
NS=32;AF=0.078
NS=165;AF=0.076
NS=180;AF=0.014
NS=179;AF=0.017
NS=184;AF=0.019
NS=78;AF=0.173
NS=179;AF=0.011
NS=176;AF=0.028
NS=148;AF=0.037
NS=183;AF=0.019
NS=182;AF=0.077
NS=179;AF=0.050
NS=178;AF=0.025
NS=181;AF=0.014
NS=182;AF=0.027
NS=49;AF=0.020
NS=94;AF=0.069
NS=172;AF=0.038
NS=186;AF=0.011
NS=185;AF=0.330
NS=185;AF=0.024
NS=185;AF=0.022
NS=149;AF=0.111
NS=37;AF=0.122
NS=177;AF=0.107
NS=180;AF=0.106
NS=155;AF=0.042
NS=175;AF=0.120
NS=18;AF=0.028
NS=177;AF=0.023
NS=185;AF=0.011
NS=48;AF=0.052
NS=167;AF=0.144
NS=180;AF=0.039
NS=153;AF=0.072
NS=61;AF=0.016
NS=181;AF=0.019
NS=182;AF=0.014
NS=179;AF=0.014
NS=176;AF=0.023
NS=180;AF=0.058
NS=38;AF=0.105
NS=182;AF=0.052
NS=178;AF=0.079
NS=177;AF=0.071
NS=20;AF=0.225
NS=177;AF=0.023
NS=180;AF=0.019
NS=167;AF=0.030
NS=18;AF=0.056
NS=180;AF=0.011
NS=181;AF=0.061
NS=184;AF=0.016
NS=121;AF=0.062
NS=181;AF=0.030
NS=40;AF=0.275
NS=52;AF=0.019
NS=141;AF=0.106
NS=185;AF=0.141
NS=172;AF=0.049
NS=183;AF=0.016
NS=146;AF=0.024
NS=55;AF=0.127
NS=153;AF=0.046
NS=173;AF=0.046
NS=176;AF=0.017
NS=184;AF=0.038
NS=185;AF=0.038
NS=182;AF=0.052
NS=184;AF=0.065
NS=16;AF=0.188
NS=172;AF=0.035
NS=142;AF=0.060
NS=181;AF=0.066
NS=185;AF=0.073
NS=115;AF=0.113
NS=116;AF=0.142
NS=185;AF=0.049
NS=184;AF=0.024
NS=184;AF=0.033
NS=47;AF=0.149
NS=47;AF=0.021
NS=184;AF=0.030
NS=185;AF=0.022
NS=185;AF=0.054
NS=115;AF=0.087
NS=183;AF=0.011
NS=185;AF=0.014
NS=21;AF=0.024
NS=171;AF=0.064
NS=180;AF=0.022
NS=138;AF=0.181
NS=16;AF=0.062
NS=174;AF=0.046
NS=148;AF=0.020
NS=164;AF=0.146
NS=168;AF=0.080
NS=44;AF=0.193
NS=171;AF=0.047
NS=184;AF=0.011
NS=120;AF=0.133
NS=178;AF=0.014
NS=173;AF=0.017
NS=168;AF=0.060
NS=145;AF=0.062
NS=18;AF=0.111
NS=152;AF=0.132
NS=20;AF=0.200
NS=179;AF=0.075
NS=35;AF=0.029
NS=183;AF=0.049
NS=185;AF=0.027
NS=73;AF=0.164
NS=183;AF=0.030
NS=181;AF=0.072
NS=185;AF=0.014
NS=177;AF=0.034
NS=56;AF=0.062
NS=20;AF=0.100
NS=178;AF=0.031
NS=74;AF=0.074
NS=185;AF=0.016
NS=181;AF=0.050
NS=185;AF=0.011
NS=77;AF=0.188
NS=185;AF=0.022
NS=177;AF=0.096
NS=180;AF=0.086
NS=184;AF=0.084
NS=182;AF=0.099
NS=173;AF=0.017
NS=180;AF=0.089
NS=179;AF=0.022
NS=167;AF=0.105
NS=151;AF=0.139
NS=156;AF=0.042
NS=177;AF=0.073
NS=53;AF=0.264
NS=177;AF=0.011
NS=185;AF=0.019
NS=170;AF=0.129
NS=18;AF=0.056
NS=181;AF=0.066
NS=19;AF=0.026
NS=180;AF=0.047
NS=114;AF=0.132
NS=183;AF=0.191
NS=185;AF=0.162
NS=107;AF=0.037
NS=166;AF=0.096
NS=181;AF=0.014
NS=144;AF=0.076
NS=54;AF=0.019
NS=35;AF=0.043
NS=152;AF=0.049
NS=145;AF=0.176
NS=185;AF=0.032
NS=177;AF=0.025
NS=185;AF=0.076
NS=184;AF=0.030
NS=183;AF=0.011
NS=54;AF=0.500
NS=97;AF=0.015
NS=16;AF=0.031
NS=36;AF=0.014
NS=179;AF=0.109
NS=175;AF=0.223
NS=170;AF=0.106
NS=41;AF=0.012
NS=180;AF=0.017
NS=178;AF=0.146
NS=136;AF=0.055
NS=70;AF=0.036
NS=100;AF=0.065
NS=182;AF=0.014
NS=149;AF=0.040
NS=177;AF=0.051
NS=185;AF=0.032
NS=178;AF=0.028
NS=185;AF=0.027
NS=18;AF=0.056
NS=185;AF=0.016
NS=23;AF=0.196
NS=143;AF=0.084
NS=172;AF=0.108
NS=98;AF=0.189
NS=37;AF=0.230
NS=151;AF=0.020
NS=178;AF=0.073
NS=40;AF=0.400
NS=119;AF=0.139
NS=54;AF=0.019
NS=170;AF=0.015
NS=183;AF=0.014
NS=69;AF=0.080
NS=145;AF=0.121
NS=179;AF=0.036
NS=135;AF=0.081
NS=185;AF=0.022
NS=184;AF=0.016
NS=34;AF=0.029
NS=79;AF=0.038
NS=60;AF=0.142
NS=176;AF=0.020
NS=85;AF=0.018
NS=177;AF=0.051
NS=97;AF=0.072
NS=162;AF=0.096
NS=177;AF=0.059
NS=73;AF=0.226
NS=153;AF=0.039
NS=180;AF=0.122
NS=19;AF=0.026
NS=145;AF=0.062
NS=180;AF=0.039
NS=113;AF=0.111
NS=171;AF=0.079
NS=178;AF=0.034
NS=16;AF=0.156
NS=179;AF=0.017
NS=179;AF=0.014
NS=95;AF=0.079
NS=65;AF=0.062
NS=178;AF=0.022
NS=175;AF=0.074
NS=185;AF=0.030
NS=140;AF=0.014
NS=173;AF=0.116
NS=136;AF=0.375
NS=16;AF=0.125
NS=174;AF=0.149
NS=174;AF=0.115
NS=168;AF=0.110
NS=56;AF=0.027
NS=184;AF=0.011
NS=72;AF=0.243
NS=69;AF=0.014
NS=63;AF=0.048
NS=68;AF=0.007
NS=149;AF=0.013
NS=127;AF=0.047
NS=145;AF=0.048
NS=122;AF=0.205
NS=168;AF=0.149
NS=150;AF=0.127
NS=82;AF=0.091
NS=136;AF=0.062
NS=179;AF=0.070
NS=18;AF=0.139
NS=180;AF=0.053
NS=83;AF=0.313
NS=169;AF=0.018
NS=170;AF=0.097
NS=182;AF=0.066
NS=115;AF=0.378
NS=172;AF=0.105
NS=77;AF=0.013
NS=147;AF=0.068
NS=175;AF=0.046
NS=20;AF=0.200
NS=79;AF=0.430
NS=163;AF=0.067
NS=74;AF=0.088
NS=182;AF=0.022
NS=184;AF=0.014
NS=175;AF=0.011
NS=169;AF=0.118
NS=80;AF=0.081
NS=176;AF=0.466
NS=178;AF=0.022
NS=171;AF=0.067
NS=180;AF=0.019
NS=67;AF=0.007
NS=177;AF=0.237
NS=179;AF=0.103
NS=167;AF=0.078
NS=145;AF=0.010
NS=95;AF=0.032
NS=170;AF=0.141
NS=183;AF=0.049
NS=174;AF=0.023
NS=182;AF=0.096
NS=178;AF=0.056
NS=121;AF=0.128
NS=63;AF=0.040
NS=19;AF=0.053
NS=17;AF=0.029
NS=117;AF=0.060
NS=98;AF=0.122
NS=176;AF=0.014
NS=170;AF=0.056
NS=186;AF=0.011
NS=128;AF=0.082
NS=114;AF=0.110
NS=18;AF=0.083
NS=178;AF=0.146
NS=40;AF=0.087
NS=171;AF=0.047
NS=181;AF=0.017
NS=136;AF=0.011
NS=184;AF=0.024
NS=185;AF=0.027
NS=50;AF=0.060
NS=19;AF=0.132
NS=167;AF=0.024
NS=164;AF=0.058
NS=183;AF=0.027
NS=184;AF=0.027
NS=180;AF=0.017
NS=176;AF=0.062
NS=184;AF=0.043
NS=185;AF=0.030
NS=186;AF=0.065
NS=183;AF=0.030
NS=185;AF=0.041
NS=41;AF=0.024
NS=23;AF=0.043
NS=39;AF=0.051
NS=151;AF=0.040
NS=183;AF=0.055
NS=184;AF=0.068
NS=181;AF=0.271
NS=183;AF=0.109
NS=183;AF=0.123
NS=83;AF=0.169
NS=181;AF=0.019
NS=186;AF=0.274
NS=15;AF=0.200
NS=174;AF=0.032
NS=183;AF=0.022
NS=124;AF=0.016
NS=159;AF=0.057
NS=184;AF=0.027
NS=183;AF=0.016
NS=183;AF=0.019
NS=181;AF=0.011
NS=180;AF=0.056
NS=182;AF=0.038
NS=96;AF=0.010
NS=132;AF=0.163
NS=39;AF=0.013
NS=99;AF=0.086
NS=37;AF=0.068
NS=182;AF=0.030
NS=184;AF=0.027
NS=186;AF=0.024
NS=183;AF=0.041
NS=185;AF=0.057
NS=182;AF=0.030
NS=178;AF=0.104
NS=174;AF=0.011
NS=183;AF=0.038
NS=183;AF=0.022
NS=173;AF=0.029
NS=185;AF=0.022
NS=179;AF=0.103
NS=140;AF=0.207
NS=180;AF=0.019
NS=149;AF=0.054
NS=168;AF=0.021
NS=182;AF=0.025
NS=183;AF=0.044
NS=183;AF=0.041
NS=180;AF=0.028
NS=175;AF=0.026
NS=140;AF=0.018
NS=181;AF=0.011
NS=150;AF=0.177
NS=185;AF=0.062
NS=118;AF=0.182
NS=184;AF=0.076
NS=23;AF=0.043
NS=16;AF=0.094
NS=69;AF=0.022
NS=180;AF=0.147
NS=90;AF=0.211
NS=79;AF=0.234
NS=58;AF=0.198
NS=59;AF=0.254
NS=18;AF=0.278
NS=19;AF=0.053
NS=185;AF=0.019
NS=98;AF=0.031
NS=179;AF=0.017
NS=20;AF=0.150
NS=184;AF=0.084
NS=181;AF=0.019
NS=175;AF=0.103
NS=183;AF=0.016
NS=184;AF=0.014
NS=185;AF=0.022
NS=186;AF=0.011
NS=181;AF=0.019
NS=183;AF=0.011
NS=182;AF=0.063
NS=167;AF=0.024
NS=184;AF=0.038
NS=182;AF=0.014
NS=17;AF=0.059
NS=86;AF=0.012
NS=70;AF=0.086
NS=184;AF=0.011
NS=180;AF=0.033
NS=123;AF=0.020
NS=122;AF=0.016
NS=65;AF=0.062
NS=173;AF=0.075
NS=184;AF=0.041
NS=149;AF=0.128
NS=154;AF=0.036
NS=168;AF=0.030
NS=29;AF=0.034
NS=38;AF=0.026
NS=183;AF=0.019
NS=56;AF=0.277
NS=106;AF=0.189
NS=36;AF=0.181
NS=175;AF=0.011
NS=183;AF=0.014
NS=182;AF=0.055
NS=151;AF=0.060
NS=137;AF=0.212
NS=177;AF=0.037
NS=114;AF=0.070
NS=185;AF=0.011
NS=16;AF=0.062
NS=171;AF=0.050
NS=138;AF=0.141
NS=185;AF=0.014
NS=143;AF=0.084
NS=85;AF=0.094
NS=171;AF=0.114
NS=75;AF=0.093
NS=30;AF=0.433
NS=181;AF=0.022
NS=183;AF=0.027
NS=168;AF=0.051
NS=39;AF=0.192
NS=18;AF=0.056
NS=180;AF=0.025
NS=174;AF=0.020
NS=184;AF=0.011
NS=175;AF=0.037
NS=184;AF=0.038
NS=123;AF=0.110
NS=32;AF=0.031
NS=168;AF=0.104
NS=171;AF=0.143
NS=60;AF=0.017
NS=180;AF=0.025
NS=97;AF=0.062
NS=180;AF=0.050
NS=178;AF=0.017
NS=185;AF=0.032
NS=185;AF=0.043
NS=185;AF=0.027
NS=183;AF=0.372
NS=184;AF=0.014
NS=146;AF=0.048
NS=178;AF=0.084
NS=174;AF=0.043
NS=183;AF=0.016
NS=169;AF=0.041
NS=174;AF=0.017
NS=182;AF=0.025
NS=145;AF=0.048
NS=176;AF=0.040
NS=166;AF=0.063
NS=169;AF=0.038
NS=181;AF=0.075
NS=117;AF=0.094
NS=184;AF=0.041
NS=82;AF=0.073
NS=62;AF=0.032
NS=183;AF=0.025
NS=180;AF=0.017
NS=176;AF=0.034
NS=100;AF=0.385
NS=184;AF=0.027
NS=177;AF=0.127
NS=62;AF=0.040
NS=133;AF=0.128
NS=183;AF=0.052
NS=175;AF=0.089
NS=185;AF=0.019
NS=149;AF=0.030
NS=183;AF=0.049
NS=144;AF=0.104
NS=175;AF=0.023
NS=162;AF=0.022
NS=134;AF=0.034
NS=184;AF=0.019
NS=183;AF=0.030
NS=183;AF=0.022
NS=181;AF=0.094
NS=66;AF=0.030
NS=67;AF=0.037
NS=183;AF=0.030
NS=184;AF=0.049
NS=127;AF=0.106
NS=41;AF=0.280
NS=118;AF=0.182
NS=59;AF=0.237
NS=169;AF=0.036
NS=184;AF=0.011
NS=101;AF=0.163
NS=167;AF=0.096
NS=139;AF=0.129
NS=184;AF=0.011
NS=169;AF=0.136
NS=71;AF=0.197
NS=166;AF=0.030
NS=182;AF=0.036
NS=179;AF=0.011
NS=17;AF=0.088
NS=181;AF=0.011
NS=185;AF=0.046
NS=184;AF=0.011
NS=169;AF=0.041
NS=174;AF=0.011
NS=58;AF=0.112
NS=54;AF=0.037
NS=73;AF=0.055
NS=182;AF=0.069
NS=176;AF=0.054
NS=76;AF=0.079
NS=184;AF=0.024
NS=68;AF=0.243
NS=183;AF=0.036
NS=144;AF=0.028
NS=140;AF=0.021
NS=53;AF=0.113
NS=33;AF=0.061
NS=59;AF=0.305
NS=180;AF=0.011
NS=154;AF=0.146
NS=181;AF=0.022
NS=167;AF=0.015
NS=179;AF=0.039
NS=62;AF=0.121
NS=95;AF=0.111
NS=139;AF=0.061
NS=143;AF=0.276
NS=62;AF=0.097
NS=46;AF=0.011
NS=45;AF=0.044
NS=83;AF=0.084
NS=138;AF=0.025
NS=150;AF=0.170
NS=115;AF=0.200
NS=17;AF=0.029
NS=54;AF=0.463
NS=113;AF=0.035
NS=158;AF=0.073
NS=185;AF=0.086
NS=169;AF=0.030
NS=185;AF=0.024
NS=184;AF=0.057
NS=177;AF=0.011
NS=146;AF=0.017
NS=181;AF=0.011
NS=181;AF=0.017
NS=74;AF=0.250
NS=59;AF=0.195
NS=180;AF=0.147
NS=117;AF=0.038
NS=178;AF=0.011
NS=165;AF=0.082
NS=184;AF=0.022
NS=185;AF=0.200
NS=184;AF=0.190
NS=84;AF=0.024
NS=178;AF=0.039
NS=155;AF=0.065
NS=175;AF=0.069
NS=162;AF=0.102
NS=184;AF=0.201
NS=184;AF=0.014
NS=184;AF=0.027
NS=151;AF=0.013
NS=182;AF=0.014
NS=185;AF=0.014
NS=174;AF=0.032
NS=141;AF=0.039
NS=185;AF=0.011
NS=180;AF=0.058
NS=134;AF=0.056
NS=142;AF=0.081
NS=184;AF=0.022
NS=144;AF=0.076
NS=61;AF=0.033
NS=56;AF=0.045
NS=172;AF=0.012
NS=126;AF=0.040
NS=19;AF=0.053
NS=54;AF=0.019
NS=44;AF=0.045
NS=183;AF=0.011
NS=64;AF=0.016
NS=185;AF=0.011
NS=180;AF=0.022
NS=178;AF=0.045
NS=55;AF=0.164
NS=184;AF=0.022
NS=114;AF=0.044
NS=172;AF=0.151
NS=169;AF=0.148
NS=143;AF=0.031
NS=173;AF=0.035
NS=182;AF=0.063
NS=182;AF=0.030
NS=182;AF=0.016
NS=16;AF=0.062
NS=72;AF=0.056
NS=34;AF=0.029
NS=185;AF=0.043
NS=181;AF=0.041
NS=134;AF=0.157
NS=103;AF=0.146
NS=18;AF=0.056
NS=65;AF=0.038
NS=20;AF=0.100
NS=109;AF=0.220
NS=178;AF=0.034
NS=17;AF=0.029
NS=65;AF=0.008
NS=157;AF=0.076
NS=185;AF=0.019
NS=87;AF=0.040
NS=185;AF=0.119
NS=176;AF=0.011
NS=172;AF=0.073
NS=63;AF=0.032
NS=185;AF=0.068
NS=100;AF=0.025
NS=186;AF=0.016
NS=121;AF=0.021
NS=181;AF=0.025
NS=144;AF=0.306
NS=147;AF=0.068
NS=170;AF=0.047
NS=181;AF=0.011
NS=35;AF=0.029
NS=18;AF=0.028
NS=185;AF=0.135
NS=186;AF=0.124
NS=185;AF=0.027
NS=174;AF=0.121
NS=134;AF=0.082
NS=174;AF=0.124
NS=91;AF=0.088
NS=185;AF=0.024
NS=174;AF=0.086
NS=21;AF=0.476
NS=185;AF=0.011
NS=159;AF=0.063
NS=184;AF=0.043
NS=181;AF=0.080
NS=171;AF=0.146
NS=184;AF=0.062
NS=181;AF=0.030
NS=181;AF=0.066
NS=97;AF=0.015
NS=62;AF=0.032
NS=167;AF=0.057
NS=18;AF=0.278
NS=164;AF=0.037
NS=118;AF=0.216
NS=180;AF=0.322
NS=179;AF=0.022
NS=16;AF=0.188
NS=101;AF=0.109
NS=19;AF=0.474
NS=18;AF=0.194
NS=175;AF=0.023
NS=175;AF=0.114
NS=181;AF=0.036
NS=186;AF=0.013
NS=179;AF=0.020
NS=183;AF=0.016
NS=161;AF=0.078
NS=121;AF=0.070
NS=175;AF=0.011
NS=120;AF=0.129
NS=176;AF=0.037
NS=160;AF=0.047
NS=98;AF=0.209
NS=182;AF=0.011
NS=181;AF=0.052
NS=121;AF=0.012
NS=95;AF=0.205
NS=179;AF=0.017
NS=184;AF=0.109
NS=153;AF=0.013
NS=184;AF=0.024
NS=93;AF=0.167
NS=94;AF=0.223
NS=175;AF=0.029
NS=177;AF=0.068
NS=116;AF=0.082
NS=185;AF=0.270
NS=180;AF=0.011
NS=185;AF=0.059
NS=78;AF=0.179
NS=181;AF=0.185
NS=179;AF=0.075
NS=183;AF=0.131
NS=147;AF=0.027
NS=161;AF=0.068
NS=150;AF=0.067
NS=104;AF=0.115
NS=74;AF=0.081
NS=68;AF=0.029
NS=111;AF=0.126
NS=105;AF=0.038
NS=145;AF=0.055
NS=164;AF=0.101
NS=169;AF=0.092
NS=185;AF=0.068
NS=78;AF=0.083
NS=179;AF=0.045
NS=178;AF=0.039
NS=68;AF=0.029
NS=21;AF=0.286
NS=176;AF=0.043
NS=180;AF=0.028
NS=180;AF=0.047
NS=175;AF=0.029
NS=89;AF=0.011
NS=173;AF=0.017
NS=178;AF=0.028
NS=180;AF=0.039
NS=180;AF=0.036
NS=69;AF=0.014
NS=19;AF=0.105
NS=167;AF=0.030
NS=141;AF=0.050
NS=101;AF=0.059
NS=145;AF=0.021
NS=173;AF=0.092
NS=182;AF=0.025
NS=182;AF=0.016
NS=149;AF=0.017
NS=37;AF=0.054
NS=181;AF=0.033
NS=183;AF=0.030
NS=173;AF=0.081
NS=177;AF=0.023
NS=91;AF=0.055
NS=109;AF=0.041
NS=170;AF=0.024
NS=110;AF=0.036
NS=185;AF=0.076
NS=185;AF=0.059
NS=101;AF=0.064
NS=170;AF=0.141
NS=173;AF=0.040
NS=145;AF=0.024
NS=179;AF=0.028
NS=178;AF=0.011
NS=181;AF=0.028
NS=184;AF=0.011
NS=179;AF=0.050
NS=183;AF=0.063
NS=169;AF=0.101
NS=146;AF=0.134
NS=85;AF=0.165
NS=142;AF=0.011
NS=20;AF=0.300
NS=186;AF=0.013
NS=171;AF=0.058
NS=184;AF=0.473
NS=185;AF=0.032
NS=180;AF=0.022
NS=174;AF=0.011
NS=185;AF=0.016
NS=17;AF=0.235
NS=109;AF=0.179
NS=186;AF=0.059
NS=185;AF=0.095
NS=134;AF=0.101
NS=172;AF=0.041
NS=112;AF=0.098
NS=175;AF=0.117
NS=120;AF=0.100
NS=80;AF=0.056
NS=183;AF=0.107
NS=92;AF=0.016
NS=180;AF=0.039
NS=179;AF=0.039
NS=184;AF=0.014
NS=185;AF=0.024
NS=65;AF=0.115
NS=20;AF=0.250
NS=183;AF=0.014
NS=82;AF=0.098
NS=184;AF=0.043
NS=142;AF=0.018
NS=110;AF=0.100
NS=63;AF=0.111
NS=185;AF=0.078
NS=78;AF=0.038
NS=177;AF=0.073
NS=171;AF=0.120
NS=180;AF=0.036
NS=133;AF=0.083
NS=167;AF=0.093
NS=125;AF=0.128
NS=59;AF=0.059
NS=35;AF=0.029
NS=182;AF=0.052
NS=177;AF=0.031
NS=124;AF=0.073
NS=114;AF=0.237
NS=77;AF=0.214
NS=181;AF=0.028
NS=173;AF=0.032
NS=176;AF=0.017
NS=180;AF=0.061
NS=180;AF=0.042
NS=182;AF=0.363
NS=184;AF=0.027
NS=171;AF=0.029
NS=93;AF=0.183
NS=20;AF=0.050
NS=169;AF=0.074
NS=182;AF=0.036
NS=177;AF=0.079
NS=184;AF=0.071
NS=170;AF=0.041
NS=131;AF=0.050
NS=97;AF=0.103
NS=181;AF=0.022
NS=184;AF=0.033
NS=183;AF=0.068
NS=176;AF=0.094
NS=182;AF=0.025
NS=62;AF=0.089
NS=98;AF=0.041
NS=145;AF=0.166
NS=57;AF=0.035
NS=139;AF=0.097
NS=155;AF=0.206
NS=111;AF=0.086
NS=183;AF=0.038
NS=94;AF=0.005
NS=100;AF=0.205
NS=177;AF=0.073
NS=176;AF=0.054
NS=185;AF=0.062
NS=183;AF=0.014
NS=19;AF=0.132
NS=186;AF=0.011
NS=152;AF=0.135
NS=171;AF=0.012
NS=40;AF=0.025
NS=176;AF=0.139
NS=172;AF=0.015
NS=68;AF=0.022
NS=98;AF=0.230
NS=170;AF=0.012
NS=181;AF=0.011
NS=76;AF=0.257
NS=92;AF=0.082
NS=147;AF=0.065
NS=16;AF=0.031
NS=182;AF=0.052
NS=59;AF=0.220
NS=129;AF=0.066
NS=177;AF=0.034
NS=16;AF=0.125
NS=180;AF=0.056
NS=184;AF=0.022
NS=146;AF=0.103
NS=148;AF=0.034
NS=185;AF=0.016
NS=186;AF=0.022
NS=57;AF=0.193
NS=158;AF=0.117
NS=180;AF=0.058
NS=182;AF=0.022
NS=181;AF=0.011
NS=146;AF=0.010
NS=140;AF=0.107
NS=179;AF=0.056
NS=76;AF=0.467
NS=185;AF=0.016
NS=184;AF=0.016
NS=184;AF=0.011
NS=185;AF=0.022
NS=133;AF=0.124
NS=168;AF=0.143
NS=185;AF=0.022
NS=185;AF=0.024
NS=185;AF=0.030
NS=185;AF=0.014
NS=78;AF=0.026
NS=186;AF=0.102
NS=185;AF=0.108
NS=50;AF=0.200
NS=181;AF=0.019
NS=184;AF=0.011
NS=180;AF=0.061
NS=170;AF=0.126
NS=176;AF=0.020
NS=136;AF=0.129
NS=57;AF=0.140
NS=87;AF=0.086
NS=166;AF=0.139
NS=177;AF=0.017
NS=122;AF=0.078
NS=183;AF=0.011
NS=102;AF=0.088
NS=185;AF=0.011
NS=182;AF=0.077
NS=183;AF=0.082
NS=121;AF=0.136
NS=172;AF=0.052
NS=75;AF=0.013
NS=175;AF=0.063
NS=135;AF=0.170
NS=185;AF=0.030
NS=183;AF=0.033
NS=48;AF=0.010
NS=185;AF=0.057
NS=185;AF=0.035
NS=184;AF=0.046
NS=183;AF=0.038
NS=18;AF=0.111
NS=173;AF=0.040
NS=33;AF=0.061
NS=171;AF=0.064
NS=119;AF=0.034
NS=184;AF=0.011
NS=42;AF=0.214
NS=185;AF=0.011
NS=185;AF=0.014
NS=111;AF=0.113
NS=176;AF=0.011
NS=184;AF=0.014
NS=61;AF=0.180
NS=182;AF=0.014
NS=180;AF=0.025
NS=28;AF=0.089
NS=177;AF=0.051
NS=28;AF=0.179
NS=60;AF=0.017
NS=179;AF=0.031
NS=115;AF=0.109
NS=180;AF=0.014
NS=39;AF=0.128
NS=180;AF=0.097
NS=126;AF=0.020
NS=147;AF=0.007
NS=55;AF=0.255
NS=23;AF=0.261
NS=143;AF=0.129
NS=169;AF=0.036
NS=165;AF=0.024
NS=38;AF=0.184
NS=173;AF=0.017
NS=174;AF=0.037
NS=182;AF=0.016
NS=184;AF=0.038
NS=180;AF=0.069
NS=142;AF=0.063
NS=134;AF=0.175
NS=175;AF=0.017
NS=38;AF=0.395
NS=21;AF=0.143
NS=176;AF=0.026
NS=177;AF=0.054
NS=185;AF=0.073
NS=175;AF=0.011
NS=179;AF=0.042
NS=184;AF=0.014
NS=178;AF=0.053
NS=183;AF=0.025
NS=185;AF=0.016
NS=173;AF=0.061
NS=45;AF=0.044
NS=172;AF=0.020
NS=40;AF=0.475
NS=77;AF=0.026
NS=183;AF=0.068
NS=185;AF=0.014
NS=182;AF=0.016
NS=175;AF=0.160
NS=93;AF=0.140
NS=185;AF=0.024
NS=182;AF=0.066
NS=182;AF=0.104
NS=177;AF=0.020
NS=181;AF=0.019
NS=179;AF=0.011
NS=177;AF=0.096
NS=174;AF=0.106
NS=59;AF=0.034
NS=149;AF=0.141
NS=91;AF=0.033
NS=179;AF=0.031
NS=181;AF=0.022
NS=163;AF=0.018
NS=182;AF=0.036
NS=184;AF=0.038
NS=171;AF=0.018
NS=181;AF=0.022
NS=184;AF=0.043
NS=183;AF=0.014
NS=159;AF=0.236
NS=172;AF=0.073
NS=172;AF=0.029
NS=176;AF=0.023
NS=103;AF=0.049
NS=79;AF=0.019
NS=41;AF=0.220
NS=170;AF=0.165
NS=179;AF=0.134
NS=113;AF=0.088
NS=114;AF=0.294
NS=149;AF=0.148
NS=183;AF=0.016
NS=182;AF=0.019
NS=182;AF=0.022
NS=182;AF=0.011
NS=134;AF=0.216
NS=184;AF=0.035
NS=180;AF=0.019
NS=41;AF=0.110
NS=174;AF=0.060
NS=55;AF=0.045
NS=179;AF=0.064
NS=55;AF=0.200
NS=151;AF=0.166
NS=177;AF=0.014
NS=130;AF=0.185
NS=101;AF=0.109
NS=15;AF=0.100
NS=64;AF=0.062
NS=184;AF=0.011
NS=35;AF=0.029
NS=181;AF=0.017
NS=180;AF=0.061
NS=177;AF=0.167
NS=54;AF=0.194
NS=124;AF=0.069
NS=133;AF=0.169
NS=172;AF=0.038
NS=175;AF=0.026
NS=18;AF=0.167
NS=183;AF=0.213
NS=185;AF=0.227
NS=158;AF=0.108
NS=135;AF=0.137
NS=50;AF=0.400
NS=78;AF=0.103
NS=177;AF=0.040
NS=176;AF=0.077
NS=180;AF=0.014
NS=174;AF=0.020
NS=124;AF=0.032
NS=183;AF=0.077
NS=184;AF=0.024
NS=169;AF=0.101
NS=174;AF=0.109
NS=172;AF=0.102
NS=173;AF=0.098
NS=167;AF=0.099
NS=184;AF=0.014
NS=135;AF=0.070
NS=86;AF=0.134
NS=150;AF=0.017
NS=99;AF=0.051
NS=34;AF=0.176
NS=34;AF=0.059
NS=61;AF=0.238
NS=185;AF=0.016
NS=184;AF=0.019
NS=102;AF=0.039
NS=140;AF=0.050
NS=183;AF=0.014
NS=20;AF=0.050
NS=18;AF=0.361
NS=49;AF=0.041
NS=98;AF=0.056
NS=164;AF=0.018
NS=176;AF=0.051
NS=175;AF=0.046
NS=179;AF=0.022
NS=170;AF=0.076
NS=52;AF=0.192
NS=93;AF=0.231
NS=172;AF=0.119
NS=185;AF=0.011
NS=63;AF=0.087
NS=138;AF=0.141
NS=40;AF=0.425
NS=185;AF=0.057
NS=73;AF=0.336
NS=179;AF=0.017
NS=183;AF=0.011
NS=183;AF=0.022
NS=185;AF=0.032
NS=151;AF=0.060
NS=182;AF=0.049
NS=177;AF=0.062
NS=179;AF=0.045
NS=97;AF=0.077
NS=94;AF=0.048
NS=43;AF=0.058
NS=185;AF=0.011
NS=120;AF=0.138
NS=184;AF=0.027
NS=186;AF=0.016
NS=182;AF=0.041
NS=183;AF=0.022
NS=163;AF=0.015
NS=179;AF=0.022
NS=42;AF=0.310
NS=35;AF=0.029
NS=181;AF=0.064
NS=183;AF=0.011
NS=181;AF=0.088
NS=179;AF=0.095
NS=170;AF=0.026
NS=183;AF=0.044
NS=175;AF=0.046
NS=128;AF=0.043
NS=178;AF=0.017
NS=182;AF=0.063
NS=140;AF=0.439
NS=133;AF=0.105
NS=185;AF=0.016
NS=22;AF=0.250
NS=155;AF=0.055
NS=148;AF=0.497
NS=186;AF=0.022
NS=149;AF=0.174
NS=183;AF=0.033
NS=184;AF=0.090
NS=174;AF=0.014
NS=173;AF=0.049
NS=180;AF=0.075
NS=181;AF=0.072
NS=19;AF=0.079
NS=185;AF=0.016
NS=149;AF=0.054
NS=114;AF=0.035
NS=145;AF=0.128
NS=100;AF=0.195
NS=118;AF=0.025
NS=178;AF=0.020
NS=40;AF=0.300
NS=61;AF=0.074
NS=163;AF=0.043
NS=107;AF=0.033
NS=150;AF=0.013
NS=183;AF=0.016
NS=181;AF=0.044
NS=181;AF=0.066
NS=58;AF=0.078
NS=136;AF=0.022
NS=185;AF=0.011
NS=168;AF=0.155
NS=56;AF=0.107
NS=183;AF=0.011
NS=33;AF=0.061
NS=184;AF=0.016
NS=182;AF=0.047
NS=182;AF=0.063
NS=183;AF=0.022
NS=18;AF=0.139
NS=56;AF=0.036
NS=92;AF=0.109
NS=48;AF=0.042
NS=183;AF=0.025
NS=185;AF=0.065
NS=20;AF=0.050
NS=182;AF=0.019
NS=65;AF=0.415
NS=131;AF=0.019
NS=91;AF=0.033
NS=104;AF=0.063
NS=132;AF=0.106
NS=183;AF=0.057
NS=102;AF=0.039
NS=23;AF=0.087
NS=184;AF=0.052
NS=179;AF=0.022
NS=104;AF=0.072
NS=91;AF=0.033
NS=57;AF=0.053
NS=85;AF=0.047
NS=173;AF=0.026
NS=106;AF=0.024
NS=47;AF=0.021
NS=54;AF=0.037
NS=97;AF=0.062
NS=138;AF=0.040
NS=172;AF=0.032
NS=182;AF=0.214
NS=148;AF=0.014
NS=50;AF=0.170
NS=108;AF=0.162
NS=17;AF=0.147
NS=173;AF=0.046
NS=90;AF=0.122
NS=177;AF=0.020
NS=52;AF=0.269
NS=171;AF=0.073
NS=181;AF=0.014
NS=154;AF=0.140
NS=183;AF=0.036
NS=124;AF=0.298
NS=132;AF=0.121
NS=166;AF=0.265
NS=180;AF=0.036
NS=171;AF=0.064
NS=18;AF=0.222
NS=183;AF=0.041
NS=181;AF=0.014
NS=179;AF=0.011
NS=136;AF=0.077
NS=186;AF=0.013
NS=182;AF=0.011
NS=118;AF=0.068
NS=184;AF=0.016
NS=178;AF=0.045
NS=134;AF=0.015
NS=184;AF=0.033
NS=96;AF=0.094
NS=179;AF=0.017
NS=179;AF=0.075
NS=172;AF=0.023
NS=80;AF=0.050
NS=122;AF=0.078
NS=107;AF=0.262
NS=106;AF=0.024
NS=57;AF=0.351
NS=29;AF=0.276
NS=180;AF=0.050
NS=182;AF=0.049
NS=183;AF=0.046
NS=36;AF=0.014
NS=103;AF=0.039
NS=147;AF=0.024
NS=156;AF=0.045
NS=180;AF=0.022
NS=137;AF=0.033
NS=148;AF=0.014
NS=129;AF=0.039
NS=183;AF=0.033
NS=82;AF=0.159
NS=183;AF=0.014
NS=185;AF=0.019
NS=185;AF=0.024
NS=182;AF=0.027
NS=182;AF=0.011
NS=184;AF=0.109
NS=171;AF=0.023
NS=185;AF=0.041
NS=185;AF=0.022
NS=185;AF=0.035
NS=185;AF=0.027
NS=185;AF=0.014
NS=185;AF=0.054
NS=178;AF=0.034
NS=183;AF=0.109
NS=178;AF=0.017
NS=174;AF=0.103
NS=68;AF=0.103
NS=50;AF=0.020
NS=56;AF=0.188
NS=178;AF=0.011
NS=183;AF=0.120
NS=144;AF=0.017
NS=98;AF=0.061
NS=79;AF=0.038
NS=180;AF=0.025
NS=185;AF=0.068
NS=173;AF=0.058
NS=116;AF=0.138
NS=175;AF=0.020
NS=40;AF=0.225
NS=133;AF=0.094
NS=176;AF=0.031
NS=143;AF=0.024
NS=99;AF=0.197
NS=176;AF=0.014
NS=101;AF=0.040
NS=181;AF=0.047
NS=87;AF=0.017
NS=19;AF=0.211
NS=181;AF=0.061
NS=185;AF=0.022
NS=186;AF=0.011
NS=174;AF=0.101
NS=20;AF=0.225
NS=182;AF=0.011
NS=121;AF=0.107
NS=168;AF=0.149
NS=185;AF=0.027
NS=184;AF=0.014
NS=61;AF=0.230
NS=184;AF=0.022
NS=182;AF=0.038
NS=149;AF=0.107
NS=64;AF=0.078
NS=183;AF=0.057
NS=97;AF=0.175
NS=96;AF=0.214
NS=181;AF=0.025
NS=183;AF=0.057
NS=174;AF=0.026
NS=183;AF=0.016
NS=177;AF=0.065
NS=88;AF=0.170
NS=18;AF=0.056
NS=181;AF=0.011
NS=150;AF=0.427
NS=180;AF=0.039
NS=57;AF=0.167
NS=85;AF=0.294
NS=56;AF=0.161
NS=147;AF=0.160
NS=120;AF=0.025
NS=133;AF=0.128
NS=153;AF=0.121
NS=184;AF=0.014
NS=147;AF=0.102
NS=130;AF=0.081
NS=184;AF=0.030
NS=181;AF=0.011
NS=16;AF=0.094
NS=101;AF=0.030
NS=65;AF=0.023
NS=179;AF=0.053
NS=182;AF=0.016
NS=178;AF=0.017
NS=163;AF=0.037
NS=179;AF=0.028
NS=184;AF=0.087
NS=183;AF=0.052
NS=179;AF=0.101
NS=179;AF=0.056
NS=182;AF=0.104
NS=92;AF=0.201
NS=181;AF=0.028
NS=179;AF=0.162
NS=99;AF=0.030
NS=32;AF=0.172
NS=183;AF=0.063
NS=170;AF=0.094
NS=174;AF=0.011
NS=172;AF=0.044
NS=168;AF=0.089
NS=184;AF=0.130
NS=176;AF=0.034
NS=182;AF=0.047
NS=177;AF=0.037
NS=143;AF=0.059
NS=140;AF=0.082
NS=181;AF=0.014
NS=68;AF=0.037
NS=153;AF=0.065
NS=183;AF=0.306
NS=117;AF=0.021
NS=19;AF=0.316
NS=184;AF=0.011
NS=168;AF=0.125
NS=178;AF=0.053
NS=119;AF=0.059
NS=114;AF=0.224
NS=176;AF=0.057
NS=178;AF=0.011
NS=179;AF=0.047
NS=19;AF=0.053
NS=184;AF=0.076
NS=179;AF=0.070
NS=15;AF=0.200
NS=106;AF=0.024
NS=182;AF=0.126
NS=129;AF=0.081
NS=184;AF=0.014
NS=161;AF=0.186
NS=181;AF=0.041
NS=175;AF=0.043
NS=78;AF=0.026
NS=177;AF=0.025
NS=178;AF=0.011
NS=183;AF=0.016
NS=171;AF=0.032
NS=154;AF=0.120
NS=171;AF=0.032
NS=173;AF=0.017
NS=183;AF=0.019
NS=120;AF=0.050
NS=176;AF=0.011
NS=185;AF=0.016
NS=186;AF=0.054
NS=186;AF=0.059
NS=181;AF=0.061
NS=182;AF=0.058
NS=185;AF=0.089
NS=185;AF=0.016
NS=120;AF=0.046
NS=178;AF=0.087
NS=176;AF=0.099
NS=166;AF=0.057
NS=172;AF=0.020
NS=176;AF=0.026
NS=39;AF=0.256
NS=142;AF=0.095
NS=180;AF=0.031
NS=148;AF=0.213
NS=177;AF=0.020
NS=178;AF=0.025
NS=186;AF=0.059
NS=182;AF=0.044
NS=185;AF=0.078
NS=182;AF=0.074
NS=185;AF=0.014
NS=178;AF=0.081
NS=139;AF=0.065
NS=16;AF=0.281
NS=165;AF=0.042
NS=99;AF=0.066
NS=181;AF=0.041
NS=106;AF=0.217
NS=166;AF=0.127
NS=181;AF=0.036
NS=179;AF=0.031
NS=180;AF=0.039
NS=176;AF=0.051
NS=39;AF=0.026
NS=173;AF=0.153
NS=19;AF=0.211
NS=173;AF=0.095
NS=20;AF=0.025
NS=180;AF=0.114
NS=121;AF=0.116
NS=179;AF=0.014
NS=117;AF=0.073
NS=181;AF=0.055
NS=20;AF=0.100
NS=173;AF=0.055
NS=180;AF=0.022
NS=66;AF=0.030
NS=28;AF=0.107
NS=175;AF=0.029
NS=180;AF=0.011
NS=182;AF=0.030
NS=172;AF=0.044
NS=183;AF=0.025
NS=176;AF=0.077
NS=180;AF=0.056
NS=183;AF=0.011
NS=182;AF=0.022
NS=184;AF=0.016
NS=185;AF=0.032
NS=41;AF=0.073
NS=185;AF=0.481
NS=183;AF=0.475
NS=106;AF=0.038
NS=111;AF=0.027
NS=108;AF=0.093
NS=30;AF=0.033
NS=18;AF=0.056
NS=38;AF=0.026
NS=38;AF=0.013
NS=37;AF=0.108
NS=181;AF=0.094
NS=116;AF=0.009
NS=171;AF=0.064
NS=89;AF=0.006
NS=169;AF=0.036
NS=182;AF=0.025
NS=179;AF=0.034
NS=173;AF=0.023
NS=152;AF=0.020
NS=40;AF=0.013
NS=39;AF=0.077
NS=176;AF=0.432
NS=114;AF=0.118
NS=182;AF=0.036
NS=144;AF=0.083
NS=180;AF=0.017
NS=175;AF=0.046
NS=146;AF=0.014
NS=120;AF=0.075
NS=117;AF=0.038
NS=175;AF=0.043
NS=185;AF=0.016
NS=184;AF=0.027
NS=146;AF=0.212
NS=44;AF=0.080
NS=184;AF=0.014
NS=172;AF=0.015
NS=181;AF=0.036
NS=176;AF=0.125
NS=182;AF=0.063
NS=20;AF=0.025
NS=182;AF=0.129
NS=170;AF=0.091
NS=55;AF=0.164
NS=53;AF=0.453
NS=80;AF=0.056
NS=102;AF=0.118
NS=177;AF=0.056
NS=144;AF=0.014
NS=174;AF=0.083
NS=118;AF=0.085
NS=34;AF=0.162
NS=175;AF=0.040
NS=42;AF=0.131
NS=183;AF=0.016
NS=184;AF=0.022
NS=181;AF=0.088
NS=182;AF=0.074
NS=176;AF=0.065
NS=180;AF=0.081
NS=131;AF=0.130
NS=85;AF=0.129
NS=183;AF=0.011
NS=184;AF=0.035
NS=184;AF=0.041
NS=95;AF=0.200
NS=172;AF=0.012
NS=94;AF=0.027
NS=170;AF=0.100
NS=112;AF=0.062
NS=177;AF=0.071
NS=181;AF=0.033
NS=183;AF=0.014
NS=138;AF=0.036
NS=80;AF=0.238
NS=149;AF=0.134
NS=175;AF=0.020
NS=179;AF=0.017
NS=19;AF=0.158
NS=172;AF=0.125
NS=80;AF=0.194
NS=16;AF=0.188
NS=37;AF=0.419
NS=182;AF=0.016
NS=182;AF=0.033
NS=35;AF=0.086
NS=181;AF=0.050
NS=176;AF=0.014
NS=148;AF=0.030
NS=121;AF=0.099
NS=58;AF=0.034
NS=88;AF=0.023
NS=186;AF=0.032
NS=183;AF=0.036
NS=123;AF=0.187
NS=184;AF=0.035
NS=117;AF=0.132
NS=118;AF=0.119
NS=183;AF=0.109
NS=185;AF=0.011
NS=174;AF=0.129
NS=95;AF=0.011
NS=183;AF=0.014
NS=39;AF=0.077
NS=180;AF=0.053
NS=136;AF=0.044
NS=184;AF=0.030
NS=179;AF=0.042
NS=185;AF=0.024
NS=181;AF=0.014
NS=33;AF=0.015
NS=167;AF=0.042
NS=176;AF=0.034
NS=142;AF=0.018
NS=104;AF=0.029
NS=147;AF=0.027
NS=184;AF=0.033
NS=185;AF=0.030
NS=151;AF=0.192
NS=184;AF=0.016
NS=182;AF=0.058
NS=180;AF=0.044
NS=172;AF=0.029
NS=177;AF=0.023
NS=168;AF=0.030
NS=19;AF=0.026
NS=174;AF=0.057
NS=180;AF=0.156
NS=144;AF=0.059
NS=127;AF=0.205
NS=165;AF=0.355
NS=175;AF=0.080
NS=180;AF=0.042
NS=184;AF=0.030
NS=177;AF=0.023
NS=184;AF=0.030
NS=175;AF=0.026
NS=180;AF=0.103
NS=176;AF=0.071
NS=180;AF=0.033
NS=182;AF=0.014
NS=184;AF=0.014
NS=183;AF=0.014
NS=180;AF=0.131
NS=91;AF=0.005
NS=153;AF=0.353
NS=171;AF=0.105
NS=185;AF=0.081
NS=75;AF=0.040
NS=168;AF=0.051
NS=19;AF=0.132
NS=20;AF=0.050
NS=85;AF=0.088
NS=177;AF=0.093
NS=183;AF=0.066
NS=22;AF=0.136
NS=185;AF=0.014
NS=83;AF=0.434
NS=184;AF=0.068
NS=173;AF=0.038
NS=46;AF=0.217
NS=59;AF=0.195
NS=42;AF=0.250
NS=141;AF=0.199
NS=31;AF=0.290
NS=180;AF=0.017
NS=172;AF=0.012
NS=175;AF=0.011
NS=182;AF=0.066
NS=142;AF=0.458
NS=99;AF=0.030
NS=185;AF=0.014
NS=178;AF=0.483
NS=177;AF=0.497
NS=185;AF=0.016
NS=175;AF=0.014
NS=171;AF=0.132
NS=171;AF=0.091
NS=151;AF=0.013
NS=181;AF=0.030
NS=15;AF=0.133
NS=183;AF=0.087
NS=97;AF=0.103
NS=179;AF=0.067
NS=178;AF=0.143
NS=166;AF=0.090
NS=99;AF=0.071
NS=38;AF=0.184
NS=151;AF=0.106
NS=179;AF=0.064
NS=18;AF=0.083
NS=178;AF=0.045
NS=176;AF=0.080
NS=177;AF=0.076
NS=179;AF=0.039
NS=184;AF=0.082
NS=180;AF=0.100
NS=139;AF=0.043
NS=183;AF=0.044
NS=169;AF=0.095
NS=185;AF=0.024
NS=172;AF=0.049
NS=89;AF=0.017
NS=172;AF=0.055
NS=177;AF=0.127
NS=179;AF=0.011
NS=167;AF=0.072
NS=58;AF=0.112
NS=186;AF=0.296
NS=184;AF=0.353
NS=42;AF=0.060
NS=96;AF=0.188
NS=170;AF=0.053
NS=73;AF=0.205
NS=60;AF=0.183
NS=180;AF=0.033
NS=146;AF=0.051
NS=162;AF=0.074
NS=49;AF=0.102
NS=102;AF=0.010
NS=100;AF=0.110
NS=145;AF=0.103
NS=101;AF=0.109
NS=179;AF=0.025
NS=181;AF=0.028
NS=28;AF=0.429
NS=180;AF=0.067
NS=68;AF=0.037
NS=66;AF=0.106
NS=143;AF=0.164
NS=116;AF=0.112
NS=107;AF=0.098
NS=183;AF=0.109
NS=71;AF=0.063
NS=15;AF=0.033
NS=180;AF=0.056
NS=177;AF=0.071
NS=16;AF=0.312
NS=107;AF=0.150
NS=115;AF=0.091
NS=185;AF=0.022
NS=183;AF=0.011
NS=143;AF=0.122
NS=19;AF=0.026
NS=152;AF=0.062
NS=42;AF=0.119
NS=179;AF=0.017
NS=181;AF=0.011
NS=183;AF=0.014
NS=96;AF=0.151
NS=143;AF=0.136
NS=180;AF=0.039
NS=184;AF=0.098
NS=177;AF=0.076
NS=185;AF=0.051
NS=23;AF=0.174
NS=142;AF=0.014
NS=130;AF=0.077
NS=158;AF=0.035
NS=146;AF=0.137
NS=179;AF=0.017
NS=186;AF=0.011
NS=185;AF=0.097
NS=154;AF=0.023
NS=184;AF=0.016
NS=94;AF=0.043
NS=108;AF=0.009
NS=184;AF=0.011
NS=135;AF=0.089
NS=94;AF=0.096
NS=20;AF=0.125
NS=37;AF=0.216
NS=184;AF=0.030
NS=183;AF=0.011
NS=165;AF=0.103
NS=179;AF=0.022
NS=175;AF=0.057
NS=67;AF=0.015
NS=44;AF=0.216
NS=52;AF=0.202
NS=170;AF=0.215
NS=179;AF=0.056
NS=98;AF=0.041
NS=182;AF=0.011
NS=149;AF=0.023
NS=134;AF=0.138
NS=179;AF=0.165
NS=115;AF=0.048
NS=186;AF=0.013
NS=177;AF=0.023
NS=185;AF=0.014
NS=183;AF=0.011
NS=180;AF=0.172
NS=36;AF=0.222
NS=148;AF=0.044
NS=73;AF=0.199
NS=181;AF=0.091
NS=182;AF=0.011
NS=180;AF=0.017
NS=186;AF=0.091
NS=172;AF=0.105
NS=181;AF=0.094
NS=185;AF=0.011
NS=184;AF=0.011
NS=183;AF=0.014
NS=98;AF=0.102
NS=185;AF=0.014
NS=182;AF=0.014
NS=184;AF=0.035
NS=138;AF=0.014
NS=172;AF=0.023
NS=104;AF=0.024
NS=182;AF=0.033
NS=18;AF=0.056
NS=69;AF=0.036
NS=21;AF=0.024
NS=177;AF=0.102
NS=16;AF=0.062
NS=183;AF=0.022
NS=185;AF=0.378
NS=94;AF=0.239
NS=165;AF=0.124
NS=170;AF=0.118
NS=19;AF=0.237
NS=135;AF=0.037
NS=40;AF=0.025
NS=178;AF=0.070
NS=172;AF=0.041
NS=184;AF=0.014
NS=151;AF=0.033
NS=137;AF=0.011
NS=182;AF=0.088
NS=183;AF=0.082
NS=35;AF=0.043
NS=182;AF=0.014
NS=143;AF=0.028
NS=183;AF=0.030
NS=154;AF=0.029
NS=58;AF=0.216
NS=98;AF=0.194
NS=182;AF=0.187
NS=180;AF=0.039
NS=176;AF=0.028
NS=140;AF=0.168
NS=174;AF=0.032
NS=32;AF=0.078
NS=111;AF=0.041
NS=183;AF=0.107
NS=46;AF=0.043
NS=61;AF=0.205
NS=178;AF=0.011
NS=176;AF=0.011
NS=110;AF=0.127
NS=41;AF=0.037
NS=177;AF=0.017
NS=179;AF=0.017
NS=180;AF=0.019
NS=143;AF=0.045
NS=96;AF=0.089
NS=145;AF=0.179
NS=166;AF=0.033
NS=184;AF=0.011
NS=138;AF=0.025
NS=169;AF=0.012
NS=180;AF=0.097
NS=17;AF=0.059
NS=173;AF=0.113
NS=180;AF=0.058
NS=176;AF=0.381
NS=105;AF=0.171
NS=38;AF=0.105
NS=185;AF=0.019
NS=185;AF=0.024
NS=105;AF=0.029
NS=133;AF=0.030
NS=144;AF=0.028
NS=182;AF=0.036
NS=22;AF=0.045
NS=183;AF=0.011
NS=148;AF=0.061
NS=128;AF=0.062
NS=41;AF=0.390
NS=18;AF=0.028
NS=141;AF=0.099
NS=180;AF=0.053
NS=160;AF=0.047
NS=83;AF=0.253
NS=56;AF=0.018
NS=180;AF=0.078
NS=122;AF=0.037
NS=18;AF=0.111
NS=72;AF=0.201
NS=174;AF=0.109
NS=181;AF=0.028
NS=122;AF=0.406
NS=138;AF=0.217
NS=170;AF=0.085
NS=99;AF=0.172
NS=31;AF=0.194
NS=182;AF=0.019
NS=100;AF=0.095
NS=99;AF=0.015
NS=18;AF=0.028
NS=183;AF=0.011
NS=141;AF=0.099
NS=179;AF=0.036
NS=16;AF=0.062
NS=29;AF=0.052
NS=34;AF=0.029
NS=116;AF=0.034
NS=183;AF=0.497
NS=183;AF=0.475
NS=162;AF=0.034
NS=179;AF=0.031
NS=181;AF=0.075
NS=185;AF=0.035
NS=180;AF=0.058
NS=182;AF=0.047
NS=132;AF=0.011
NS=173;AF=0.133
NS=182;AF=0.011
NS=25;AF=0.080
NS=178;AF=0.034
NS=185;AF=0.024
NS=150;AF=0.013
NS=22;AF=0.045
NS=180;AF=0.022
NS=72;AF=0.062
NS=29;AF=0.034
NS=23;AF=0.217
NS=183;AF=0.011
NS=82;AF=0.244
NS=80;AF=0.294
NS=121;AF=0.182
NS=81;AF=0.142
NS=82;AF=0.201
NS=183;AF=0.022
NS=64;AF=0.016
NS=147;AF=0.102
NS=183;AF=0.011
NS=169;AF=0.133
NS=179;AF=0.081
NS=178;AF=0.028
NS=184;AF=0.014
NS=177;AF=0.068
NS=180;AF=0.094
NS=179;AF=0.056
NS=179;AF=0.014
NS=178;AF=0.022
NS=184;AF=0.022
NS=176;AF=0.466
NS=39;AF=0.038
NS=21;AF=0.095
NS=43;AF=0.023
NS=185;AF=0.024
NS=186;AF=0.067
NS=179;AF=0.056
NS=168;AF=0.015
NS=184;AF=0.049
NS=169;AF=0.104
NS=168;AF=0.202
NS=141;AF=0.039
NS=81;AF=0.099
NS=62;AF=0.177
NS=176;AF=0.023
NS=178;AF=0.039
NS=178;AF=0.017
NS=177;AF=0.031
NS=179;AF=0.034
NS=183;AF=0.049
NS=185;AF=0.014
NS=53;AF=0.104
NS=72;AF=0.028
NS=137;AF=0.018
NS=184;AF=0.092
NS=127;AF=0.035
NS=185;AF=0.019
NS=121;AF=0.017
NS=179;AF=0.017
NS=87;AF=0.011
NS=54;AF=0.102
NS=183;AF=0.372
NS=94;AF=0.186
NS=36;AF=0.194
NS=175;AF=0.031
NS=183;AF=0.077
NS=115;AF=0.043
NS=132;AF=0.489
NS=45;AF=0.067
NS=175;AF=0.100
NS=185;AF=0.043
NS=65;AF=0.123
NS=180;AF=0.172
NS=111;AF=0.095
NS=180;AF=0.206
NS=114;AF=0.066
NS=100;AF=0.060
NS=180;AF=0.017
NS=33;AF=0.030
NS=180;AF=0.044
NS=185;AF=0.108
NS=132;AF=0.008
NS=185;AF=0.059
NS=179;AF=0.056
NS=180;AF=0.022
NS=185;AF=0.022
NS=174;AF=0.057
NS=173;AF=0.032
NS=168;AF=0.039
NS=180;AF=0.094
NS=185;AF=0.051
NS=155;AF=0.019
NS=184;AF=0.082
NS=182;AF=0.055
NS=177;AF=0.037
NS=183;AF=0.025
NS=95;AF=0.111
NS=174;AF=0.014
NS=180;AF=0.092
NS=178;AF=0.011
NS=178;AF=0.014
NS=127;AF=0.024
NS=150;AF=0.097
NS=107;AF=0.023
NS=176;AF=0.057
NS=185;AF=0.019
NS=155;AF=0.026
NS=42;AF=0.012
NS=182;AF=0.071
NS=22;AF=0.136
NS=183;AF=0.087
NS=181;AF=0.083
NS=97;AF=0.031
NS=181;AF=0.039
NS=158;AF=0.025
NS=181;AF=0.025
NS=15;AF=0.067
NS=107;AF=0.028
NS=70;AF=0.029
NS=18;AF=0.056
NS=172;AF=0.047
NS=113;AF=0.027
NS=139;AF=0.061
NS=145;AF=0.066
NS=32;AF=0.016
NS=31;AF=0.032
NS=184;AF=0.027
NS=118;AF=0.030
NS=54;AF=0.019
NS=186;AF=0.013
NS=171;AF=0.053
NS=54;AF=0.056
NS=116;AF=0.185
NS=183;AF=0.011
NS=118;AF=0.089
NS=181;AF=0.030
NS=146;AF=0.247
NS=45;AF=0.111
NS=132;AF=0.064
NS=186;AF=0.167
NS=186;AF=0.022
NS=186;AF=0.016
NS=170;AF=0.150
NS=147;AF=0.116
NS=184;AF=0.038
NS=174;AF=0.069
NS=170;AF=0.038
NS=145;AF=0.017
NS=176;AF=0.051
NS=141;AF=0.032
NS=172;AF=0.067
NS=19;AF=0.158
NS=178;AF=0.062
NS=169;AF=0.038
NS=18;AF=0.111
NS=177;AF=0.028
NS=178;AF=0.135
NS=122;AF=0.061
NS=183;AF=0.169
NS=184;AF=0.016
NS=175;AF=0.149
NS=171;AF=0.061
NS=177;AF=0.031
NS=177;AF=0.020
NS=174;AF=0.026
NS=172;AF=0.029
NS=184;AF=0.030
NS=57;AF=0.061
NS=20;AF=0.050
NS=177;AF=0.031
NS=176;AF=0.028
NS=131;AF=0.023
NS=170;AF=0.085
NS=169;AF=0.098
NS=182;AF=0.019
NS=148;AF=0.078
NS=21;AF=0.024
NS=176;AF=0.020
NS=35;AF=0.057
NS=178;AF=0.025
NS=119;AF=0.122
NS=167;AF=0.186
NS=182;AF=0.055
NS=176;AF=0.026
NS=181;AF=0.066
NS=75;AF=0.047
NS=181;AF=0.025
NS=183;AF=0.197
NS=109;AF=0.087
NS=184;AF=0.062
NS=177;AF=0.028
NS=140;AF=0.196
NS=121;AF=0.103
NS=114;AF=0.048
NS=137;AF=0.026
NS=54;AF=0.194
NS=88;AF=0.222
NS=182;AF=0.107
NS=174;AF=0.026
NS=56;AF=0.089
NS=57;AF=0.088
NS=183;AF=0.022
NS=183;AF=0.090
NS=185;AF=0.097
NS=180;AF=0.022
NS=28;AF=0.054
NS=150;AF=0.020
NS=134;AF=0.022
NS=181;AF=0.050
NS=185;AF=0.011
NS=183;AF=0.044
NS=186;AF=0.013
NS=15;AF=0.200
NS=105;AF=0.181
NS=171;AF=0.018
NS=83;AF=0.030
NS=31;AF=0.065
NS=183;AF=0.025
NS=120;AF=0.062
NS=167;AF=0.210
NS=141;AF=0.135
NS=170;AF=0.021
NS=39;AF=0.013
NS=44;AF=0.125
NS=99;AF=0.020
NS=172;AF=0.073
NS=19;AF=0.026
NS=142;AF=0.134
NS=35;AF=0.114
NS=19;AF=0.053
NS=19;AF=0.132
NS=174;AF=0.043
NS=185;AF=0.046
NS=171;AF=0.044
NS=148;AF=0.081
NS=173;AF=0.046
NS=168;AF=0.024
NS=175;AF=0.394
NS=185;AF=0.016
NS=181;AF=0.017
NS=20;AF=0.025
NS=180;AF=0.033
NS=143;AF=0.035
NS=180;AF=0.028
NS=186;AF=0.024
NS=185;AF=0.043
NS=173;AF=0.023
NS=34;AF=0.088
NS=181;AF=0.055
NS=184;AF=0.038
NS=185;AF=0.038
NS=184;AF=0.033
NS=182;AF=0.055
NS=184;AF=0.030
NS=174;AF=0.172
NS=166;AF=0.178
NS=142;AF=0.081
NS=179;AF=0.056
NS=184;AF=0.073
NS=184;AF=0.016
NS=172;AF=0.067
NS=65;AF=0.038
NS=156;AF=0.071
NS=180;AF=0.150
NS=181;AF=0.105
NS=159;AF=0.104
NS=153;AF=0.127
NS=110;AF=0.091
NS=185;AF=0.035
NS=174;AF=0.115
NS=169;AF=0.083
NS=56;AF=0.089
NS=36;AF=0.028
NS=180;AF=0.064
NS=185;AF=0.030
NS=176;AF=0.043
NS=183;AF=0.093
NS=185;AF=0.051
NS=151;AF=0.036
NS=182;AF=0.041
NS=96;AF=0.115
NS=55;AF=0.027
NS=169;AF=0.068
NS=184;AF=0.057
NS=182;AF=0.036
NS=170;AF=0.035
NS=181;AF=0.041
NS=184;AF=0.014
NS=150;AF=0.100
NS=147;AF=0.031
NS=180;AF=0.200
NS=63;AF=0.024
NS=94;AF=0.043
NS=177;AF=0.028
NS=138;AF=0.036
NS=182;AF=0.074
NS=184;AF=0.030
NS=80;AF=0.238
NS=179;AF=0.011
NS=160;AF=0.197
NS=176;AF=0.077
NS=131;AF=0.061
NS=184;AF=0.079
NS=134;AF=0.097
NS=125;AF=0.052
NS=40;AF=0.025
NS=94;AF=0.165
NS=172;AF=0.023
NS=146;AF=0.031
NS=184;AF=0.011
NS=113;AF=0.027
NS=186;AF=0.075
NS=186;AF=0.086
NS=178;AF=0.014
NS=176;AF=0.037
NS=181;AF=0.011
NS=179;AF=0.020
NS=183;AF=0.019
NS=173;AF=0.020
NS=172;AF=0.137
NS=150;AF=0.070
NS=38;AF=0.026
NS=184;AF=0.043
NS=101;AF=0.079
NS=151;AF=0.073
NS=176;AF=0.023
NS=116;AF=0.155
NS=164;AF=0.149
NS=172;AF=0.017
NS=167;AF=0.464
NS=173;AF=0.020
NS=185;AF=0.014
NS=19;AF=0.053
NS=102;AF=0.020
NS=147;AF=0.160
NS=119;AF=0.176
NS=98;AF=0.474
NS=174;AF=0.138
NS=144;AF=0.087
NS=100;AF=0.200
NS=168;AF=0.173
NS=183;AF=0.019
NS=174;AF=0.112
NS=58;AF=0.267
NS=71;AF=0.063
NS=141;AF=0.032
NS=144;AF=0.062
NS=179;AF=0.050
NS=172;AF=0.026
NS=109;AF=0.174
NS=181;AF=0.019
NS=181;AF=0.028
NS=172;AF=0.055
NS=81;AF=0.296
NS=74;AF=0.041
NS=167;AF=0.054
NS=172;AF=0.058
NS=134;AF=0.060
NS=23;AF=0.022
NS=180;AF=0.019
NS=122;AF=0.102
NS=179;AF=0.067
NS=176;AF=0.011
NS=68;AF=0.015
NS=95;AF=0.216
NS=172;AF=0.017
NS=90;AF=0.044
NS=162;AF=0.136
NS=178;AF=0.011
NS=89;AF=0.067
NS=172;AF=0.017
NS=19;AF=0.237
NS=169;AF=0.018
NS=183;AF=0.052
NS=177;AF=0.017
NS=179;AF=0.022
NS=182;AF=0.019
NS=171;AF=0.023
NS=174;AF=0.023
NS=170;AF=0.024
NS=169;AF=0.083
NS=138;AF=0.014
NS=173;AF=0.104
NS=60;AF=0.150
NS=178;AF=0.090
NS=75;AF=0.233
NS=183;AF=0.068
NS=38;AF=0.013
NS=179;AF=0.022
NS=173;AF=0.078
NS=41;AF=0.024
NS=183;AF=0.022
NS=98;AF=0.087
NS=135;AF=0.026
NS=184;AF=0.234
NS=180;AF=0.022
NS=152;AF=0.095
NS=183;AF=0.295
NS=170;AF=0.024
NS=177;AF=0.025
NS=167;AF=0.105
NS=184;AF=0.014
NS=86;AF=0.203
NS=180;AF=0.036
NS=185;AF=0.014
NS=67;AF=0.037
NS=72;AF=0.021
NS=39;AF=0.013
NS=53;AF=0.075
NS=181;AF=0.028
NS=155;AF=0.019
NS=89;AF=0.022
NS=185;AF=0.019
NS=185;AF=0.022
NS=184;AF=0.022
NS=50;AF=0.010
NS=185;AF=0.032
NS=155;AF=0.016
NS=172;AF=0.017
NS=91;AF=0.016
NS=178;AF=0.053
NS=176;AF=0.048
NS=61;AF=0.049
NS=39;AF=0.026
NS=176;AF=0.048
NS=179;AF=0.034
NS=173;AF=0.026
NS=172;AF=0.017
NS=185;AF=0.014
NS=23;AF=0.022
NS=183;AF=0.060
NS=184;AF=0.068
NS=185;AF=0.014
NS=180;AF=0.092
NS=171;AF=0.044
NS=94;AF=0.021
NS=180;AF=0.033
NS=177;AF=0.206
NS=131;AF=0.118
NS=171;AF=0.015
NS=180;AF=0.069
NS=178;AF=0.112
NS=176;AF=0.043
NS=69;AF=0.159
NS=173;AF=0.098
NS=151;AF=0.089
NS=182;AF=0.330
NS=185;AF=0.362
NS=62;AF=0.185
NS=185;AF=0.011
NS=176;AF=0.031
NS=181;AF=0.014
NS=184;AF=0.016
NS=97;AF=0.330
NS=182;AF=0.341
NS=124;AF=0.137
NS=110;AF=0.027
NS=177;AF=0.025
NS=184;AF=0.024
NS=168;AF=0.083
NS=174;AF=0.371
NS=184;AF=0.054
NS=183;AF=0.049
NS=185;AF=0.022
NS=184;AF=0.293
NS=177;AF=0.062
NS=22;AF=0.136
NS=182;AF=0.016
NS=180;AF=0.031
NS=110;AF=0.177
NS=181;AF=0.238
NS=184;AF=0.062
NS=185;AF=0.062
NS=183;AF=0.041
NS=141;AF=0.067
NS=184;AF=0.016
NS=185;AF=0.016
NS=120;AF=0.092
NS=184;AF=0.071
NS=179;AF=0.042
NS=185;AF=0.035
NS=185;AF=0.011
NS=185;AF=0.024
NS=185;AF=0.032
NS=184;AF=0.033
NS=182;AF=0.041
NS=146;AF=0.051
NS=75;AF=0.040
NS=174;AF=0.023
NS=183;AF=0.011
NS=19;AF=0.026
NS=100;AF=0.230
NS=166;AF=0.063
NS=16;AF=0.031
NS=180;AF=0.017
NS=181;AF=0.014
NS=116;AF=0.211
NS=15;AF=0.033
NS=149;AF=0.023
NS=174;AF=0.098
NS=173;AF=0.069
NS=144;AF=0.108
NS=108;AF=0.009
NS=164;AF=0.140
NS=59;AF=0.178
NS=185;AF=0.041
NS=185;AF=0.030
NS=174;AF=0.032
NS=177;AF=0.020
NS=173;AF=0.046
NS=140;AF=0.050
NS=184;AF=0.038
NS=185;AF=0.124
NS=183;AF=0.041
NS=16;AF=0.062
NS=40;AF=0.100
NS=71;AF=0.014
NS=42;AF=0.024
NS=52;AF=0.260
NS=175;AF=0.043
NS=124;AF=0.194
NS=180;AF=0.028
NS=16;AF=0.281
NS=182;AF=0.027
NS=182;AF=0.016
NS=183;AF=0.011
NS=184;AF=0.041
NS=186;AF=0.013
NS=116;AF=0.224
NS=180;AF=0.033
NS=172;AF=0.047
NS=118;AF=0.212
NS=185;AF=0.059
NS=186;AF=0.457
NS=95;AF=0.463
NS=180;AF=0.031
NS=168;AF=0.083
NS=175;AF=0.017
NS=180;AF=0.100
NS=184;AF=0.022
NS=126;AF=0.016
NS=183;AF=0.027
NS=180;AF=0.019
NS=180;AF=0.028
NS=18;AF=0.028
NS=185;AF=0.016
NS=185;AF=0.097
NS=184;AF=0.022
NS=18;AF=0.444
NS=129;AF=0.442
NS=153;AF=0.490
NS=175;AF=0.060
NS=173;AF=0.043
NS=20;AF=0.050
NS=173;AF=0.029
NS=20;AF=0.100
NS=126;AF=0.056
NS=104;AF=0.106
NS=170;AF=0.018
NS=177;AF=0.040
NS=61;AF=0.033
NS=88;AF=0.028
NS=182;AF=0.080
NS=134;AF=0.052
NS=172;AF=0.052
NS=55;AF=0.009
NS=121;AF=0.037
NS=118;AF=0.025
NS=183;AF=0.044
NS=185;AF=0.054
NS=181;AF=0.058
NS=43;AF=0.012
NS=173;AF=0.032
NS=182;AF=0.209
NS=178;AF=0.037
NS=77;AF=0.188
NS=183;AF=0.014
NS=172;AF=0.029
NS=165;AF=0.103
NS=171;AF=0.047
NS=166;AF=0.042
NS=39;AF=0.013
NS=38;AF=0.013
NS=184;AF=0.030
NS=185;AF=0.030
NS=102;AF=0.025
NS=167;AF=0.018
NS=172;AF=0.134
NS=182;AF=0.058
NS=181;AF=0.028
NS=170;AF=0.015
NS=182;AF=0.069
NS=151;AF=0.073
NS=144;AF=0.021
NS=181;AF=0.022
NS=185;AF=0.081
NS=185;AF=0.054
NS=185;AF=0.076
NS=124;AF=0.105
NS=177;AF=0.023
NS=178;AF=0.017
NS=175;AF=0.017
NS=120;AF=0.008
NS=85;AF=0.012
NS=42;AF=0.060
NS=145;AF=0.045
NS=138;AF=0.043
NS=111;AF=0.081
NS=109;AF=0.046
NS=184;AF=0.019
NS=185;AF=0.132
NS=168;AF=0.030
NS=42;AF=0.024
NS=183;AF=0.044
NS=114;AF=0.246
NS=183;AF=0.052
NS=183;AF=0.087
NS=181;AF=0.030
NS=180;AF=0.056
NS=63;AF=0.135
NS=135;AF=0.441
NS=17;AF=0.088
NS=179;AF=0.031
NS=177;AF=0.028
NS=180;AF=0.044
NS=122;AF=0.107
NS=57;AF=0.175
NS=70;AF=0.186
NS=128;AF=0.215
NS=171;AF=0.038
NS=85;AF=0.047
NS=179;AF=0.031
NS=185;AF=0.014
NS=16;AF=0.406
NS=185;AF=0.030
NS=180;AF=0.053
NS=101;AF=0.064
NS=168;AF=0.065
NS=178;AF=0.020
NS=173;AF=0.026
NS=157;AF=0.032
NS=179;AF=0.017
NS=185;AF=0.057
NS=185;AF=0.054
NS=174;AF=0.089
NS=174;AF=0.057
NS=181;AF=0.055
NS=60;AF=0.175
NS=105;AF=0.029
NS=182;AF=0.011
NS=116;AF=0.043
NS=166;AF=0.036
NS=78;AF=0.231
NS=182;AF=0.011
NS=184;AF=0.024
NS=39;AF=0.026
NS=18;AF=0.056
NS=185;AF=0.041
NS=176;AF=0.045
NS=40;AF=0.075
NS=22;AF=0.045
NS=74;AF=0.034
NS=168;AF=0.030
NS=41;AF=0.024
NS=175;AF=0.086
NS=170;AF=0.038
NS=169;AF=0.080
NS=40;AF=0.012
NS=164;AF=0.091
NS=46;AF=0.370
NS=136;AF=0.029
NS=170;AF=0.074
NS=51;AF=0.157
NS=50;AF=0.120
NS=185;AF=0.024
NS=146;AF=0.106
NS=179;AF=0.081
NS=178;AF=0.039
NS=186;AF=0.056
NS=53;AF=0.019
NS=185;AF=0.014
NS=130;AF=0.096
NS=184;AF=0.054
NS=146;AF=0.021
NS=36;AF=0.083
NS=175;AF=0.029
NS=45;AF=0.444
NS=112;AF=0.058
NS=186;AF=0.016
NS=145;AF=0.048
NS=178;AF=0.051
NS=183;AF=0.377
NS=131;AF=0.023
NS=172;AF=0.119
NS=74;AF=0.196
NS=171;AF=0.094
NS=107;AF=0.033
NS=79;AF=0.184
NS=53;AF=0.009
NS=184;AF=0.043
NS=181;AF=0.050
NS=183;AF=0.046
NS=184;AF=0.046
NS=178;AF=0.011
NS=182;AF=0.063
NS=159;AF=0.025
NS=143;AF=0.094
NS=170;AF=0.121
NS=134;AF=0.153
NS=184;AF=0.043
NS=123;AF=0.020
NS=177;AF=0.023
NS=69;AF=0.014
NS=54;AF=0.074
NS=96;AF=0.016
NS=180;AF=0.011
NS=184;AF=0.065
NS=146;AF=0.123
NS=56;AF=0.036
NS=178;AF=0.225
NS=184;AF=0.076
NS=181;AF=0.075
NS=37;AF=0.014
NS=177;AF=0.127
NS=124;AF=0.036
NS=118;AF=0.076
NS=91;AF=0.033
NS=53;AF=0.019
NS=149;AF=0.383
NS=182;AF=0.041
NS=181;AF=0.011
NS=185;AF=0.016
NS=182;AF=0.025
NS=175;AF=0.011
NS=72;AF=0.118
NS=182;AF=0.011
NS=169;AF=0.047
NS=173;AF=0.075
NS=184;AF=0.019
NS=134;AF=0.086
NS=141;AF=0.060
NS=125;AF=0.192
NS=97;AF=0.082
NS=175;AF=0.029
NS=130;AF=0.050
NS=20;AF=0.050
NS=19;AF=0.026
NS=184;AF=0.054
NS=184;AF=0.035
NS=66;AF=0.015
NS=185;AF=0.051
NS=103;AF=0.107
NS=167;AF=0.024
NS=176;AF=0.026
NS=55;AF=0.018
NS=123;AF=0.118
NS=182;AF=0.022
NS=184;AF=0.016
NS=132;AF=0.110
NS=179;AF=0.011
NS=171;AF=0.073
NS=111;AF=0.176
NS=36;AF=0.236
NS=181;AF=0.072
NS=181;AF=0.036
NS=180;AF=0.022
NS=178;AF=0.022
NS=181;AF=0.033
NS=170;AF=0.021
NS=86;AF=0.029
NS=18;AF=0.222
NS=76;AF=0.132
NS=150;AF=0.030
NS=176;AF=0.028
NS=22;AF=0.273
NS=182;AF=0.022
NS=183;AF=0.019
NS=182;AF=0.016
NS=182;AF=0.033
NS=88;AF=0.034
NS=19;AF=0.053
NS=124;AF=0.056
NS=182;AF=0.025
NS=183;AF=0.027
NS=143;AF=0.049
NS=184;AF=0.011
NS=185;AF=0.022
NS=183;AF=0.016
NS=180;AF=0.028
NS=181;AF=0.094
NS=59;AF=0.017
NS=179;AF=0.045
NS=177;AF=0.028
NS=182;AF=0.055
NS=82;AF=0.043
NS=60;AF=0.025
NS=138;AF=0.105
NS=51;AF=0.020
NS=113;AF=0.027
NS=134;AF=0.030
NS=180;AF=0.033
NS=112;AF=0.036
NS=170;AF=0.015
NS=100;AF=0.060
NS=179;AF=0.022
NS=183;AF=0.025
NS=182;AF=0.066
NS=182;AF=0.014
NS=171;AF=0.038
NS=182;AF=0.016
NS=19;AF=0.079
NS=61;AF=0.016
NS=163;AF=0.104
NS=149;AF=0.235
NS=144;AF=0.062
NS=178;AF=0.014
NS=108;AF=0.222
NS=185;AF=0.038
NS=128;AF=0.094
NS=184;AF=0.057
NS=144;AF=0.031
NS=169;AF=0.089
NS=54;AF=0.028
NS=178;AF=0.070
NS=18;AF=0.278
NS=170;AF=0.071
NS=179;AF=0.025
NS=184;AF=0.016
NS=51;AF=0.020
NS=59;AF=0.203
NS=185;AF=0.057
NS=93;AF=0.086
NS=185;AF=0.024
NS=151;AF=0.026
NS=34;AF=0.250
NS=140;AF=0.029
NS=143;AF=0.147
NS=19;AF=0.053
NS=183;AF=0.011
NS=181;AF=0.025
NS=138;AF=0.047
NS=40;AF=0.150
NS=148;AF=0.105
NS=179;AF=0.017
NS=15;AF=0.033
NS=165;AF=0.070
NS=183;AF=0.014
NS=168;AF=0.018
NS=146;AF=0.038
NS=179;AF=0.098
NS=174;AF=0.075
NS=143;AF=0.115
NS=170;AF=0.109
NS=178;AF=0.079
NS=136;AF=0.081
NS=184;AF=0.024
NS=171;AF=0.029
NS=182;AF=0.011
NS=172;AF=0.020
NS=182;AF=0.016
NS=182;AF=0.085
NS=136;AF=0.125
NS=173;AF=0.029
NS=84;AF=0.024
NS=28;AF=0.179
NS=49;AF=0.031
NS=182;AF=0.022
NS=74;AF=0.074
NS=45;AF=0.078
NS=182;AF=0.082
NS=183;AF=0.044
NS=143;AF=0.154
NS=183;AF=0.041
NS=112;AF=0.098
NS=185;AF=0.078
NS=175;AF=0.043
NS=179;AF=0.036
NS=174;AF=0.026
NS=173;AF=0.026
NS=20;AF=0.025
NS=122;AF=0.094
NS=185;AF=0.076
NS=183;AF=0.055
NS=176;AF=0.045
NS=53;AF=0.481
NS=125;AF=0.020
NS=77;AF=0.175
NS=184;AF=0.190
NS=175;AF=0.037
NS=178;AF=0.028
NS=181;AF=0.116
NS=177;AF=0.017
NS=175;AF=0.017
NS=164;AF=0.040
NS=163;AF=0.086
NS=184;AF=0.041
NS=185;AF=0.035
NS=179;AF=0.045
NS=177;AF=0.042
NS=183;AF=0.033
NS=183;AF=0.038
NS=184;AF=0.052
NS=185;AF=0.030
NS=163;AF=0.138
NS=176;AF=0.011
NS=99;AF=0.111
NS=172;AF=0.110
NS=35;AF=0.214
NS=166;AF=0.142
NS=138;AF=0.051
NS=16;AF=0.125
NS=185;AF=0.014
NS=169;AF=0.027
NS=185;AF=0.065
NS=40;AF=0.062
NS=148;AF=0.017
NS=22;AF=0.250
NS=181;AF=0.019
NS=176;AF=0.460
NS=181;AF=0.387
NS=58;AF=0.172
NS=184;AF=0.019
NS=185;AF=0.030
NS=20;AF=0.050
NS=184;AF=0.033
NS=180;AF=0.022
NS=183;AF=0.033
NS=130;AF=0.038
NS=147;AF=0.041
NS=155;AF=0.019
NS=174;AF=0.017
NS=185;AF=0.016
NS=174;AF=0.020
NS=52;AF=0.106
NS=136;AF=0.015
NS=61;AF=0.033
NS=90;AF=0.022
NS=182;AF=0.016
NS=36;AF=0.139
NS=147;AF=0.054
NS=179;AF=0.011
NS=182;AF=0.022
NS=100;AF=0.035
NS=185;AF=0.124
NS=183;AF=0.025
NS=156;AF=0.064
NS=109;AF=0.092
NS=183;AF=0.011
NS=153;AF=0.020
NS=180;AF=0.022
NS=172;AF=0.032
NS=174;AF=0.310
NS=179;AF=0.031
NS=15;AF=0.267
NS=62;AF=0.298
NS=30;AF=0.100
NS=16;AF=0.500
NS=185;AF=0.057
NS=17;AF=0.059
NS=184;AF=0.060
NS=184;AF=0.016
NS=184;AF=0.359
NS=184;AF=0.011
NS=15;AF=0.033
NS=51;AF=0.069
NS=182;AF=0.143
NS=177;AF=0.054
NS=180;AF=0.078
NS=179;AF=0.034
NS=183;AF=0.038
NS=181;AF=0.066
NS=102;AF=0.025
NS=177;AF=0.056
NS=180;AF=0.094
NS=52;AF=0.058
NS=36;AF=0.014
NS=179;AF=0.045
NS=183;AF=0.046
NS=36;AF=0.333
NS=39;AF=0.026
NS=185;AF=0.114
NS=185;AF=0.049
NS=19;AF=0.026
NS=18;AF=0.056
NS=20;AF=0.050
NS=176;AF=0.062
NS=178;AF=0.017
NS=50;AF=0.010
NS=15;AF=0.033
NS=33;AF=0.152
NS=168;AF=0.199
NS=173;AF=0.358
NS=180;AF=0.078
NS=48;AF=0.042
NS=70;AF=0.029
NS=20;AF=0.025
NS=181;AF=0.036
NS=149;AF=0.027
NS=142;AF=0.120
NS=179;AF=0.056
NS=185;AF=0.035
NS=184;AF=0.065
NS=101;AF=0.030
NS=104;AF=0.034
NS=52;AF=0.038
NS=69;AF=0.029
NS=104;AF=0.029
NS=185;AF=0.024
NS=183;AF=0.011
NS=184;AF=0.068
NS=178;AF=0.056
NS=51;AF=0.020
NS=29;AF=0.034
NS=70;AF=0.186
NS=36;AF=0.056
NS=47;AF=0.106
NS=19;AF=0.105
NS=60;AF=0.017
NS=73;AF=0.027
NS=106;AF=0.009
NS=181;AF=0.017
NS=98;AF=0.459
NS=178;AF=0.034
NS=42;AF=0.012
NS=133;AF=0.147
NS=135;AF=0.085
NS=181;AF=0.039
NS=169;AF=0.124
NS=180;AF=0.025
NS=183;AF=0.082
NS=174;AF=0.023
NS=179;AF=0.087
NS=145;AF=0.034
NS=181;AF=0.011
NS=181;AF=0.041
NS=143;AF=0.266
NS=137;AF=0.073
NS=159;AF=0.129
NS=184;AF=0.160
NS=184;AF=0.011
NS=185;AF=0.022
NS=141;AF=0.067
NS=178;AF=0.011
NS=123;AF=0.037
NS=182;AF=0.011
NS=182;AF=0.016
NS=178;AF=0.079
NS=79;AF=0.089
NS=177;AF=0.056
NS=179;AF=0.061
NS=183;AF=0.044
NS=180;AF=0.097
NS=70;AF=0.043
NS=78;AF=0.218
NS=46;AF=0.043
NS=180;AF=0.022
NS=181;AF=0.033
NS=97;AF=0.186
NS=164;AF=0.012
NS=185;AF=0.011
NS=35;AF=0.014
NS=185;AF=0.011
NS=176;AF=0.097
NS=181;AF=0.019
NS=179;AF=0.039
NS=94;AF=0.016
NS=117;AF=0.017
NS=79;AF=0.443
NS=178;AF=0.022
NS=184;AF=0.016
NS=178;AF=0.011
NS=185;AF=0.014
NS=96;AF=0.135
NS=140;AF=0.096
NS=179;AF=0.073
NS=184;AF=0.022
NS=141;AF=0.053
NS=138;AF=0.011
NS=141;AF=0.110
NS=122;AF=0.094
NS=178;AF=0.199
NS=185;AF=0.014
NS=96;AF=0.099
NS=183;AF=0.016
NS=177;AF=0.048
NS=185;AF=0.016
NS=165;AF=0.082
NS=185;AF=0.014
NS=35;AF=0.029
NS=35;AF=0.186
NS=118;AF=0.229
NS=185;AF=0.038
NS=160;AF=0.059
NS=181;AF=0.011
NS=183;AF=0.027
NS=77;AF=0.214
NS=177;AF=0.099
NS=132;AF=0.159
NS=168;AF=0.027
NS=162;AF=0.052
NS=20;AF=0.050
NS=77;AF=0.065
NS=34;AF=0.059
NS=20;AF=0.050
NS=82;AF=0.098
NS=186;AF=0.016
NS=37;AF=0.189
NS=93;AF=0.097
NS=182;AF=0.069
NS=180;AF=0.019
NS=33;AF=0.015
NS=176;AF=0.017
NS=35;AF=0.200
NS=172;AF=0.113
NS=54;AF=0.028
NS=106;AF=0.014
NS=98;AF=0.102
NS=180;AF=0.022
NS=127;AF=0.075
NS=168;AF=0.024
NS=175;AF=0.034
NS=147;AF=0.048
NS=166;AF=0.081
NS=184;AF=0.019
NS=181;AF=0.025
NS=78;AF=0.051
NS=185;AF=0.043
NS=177;AF=0.136
NS=186;AF=0.013
NS=178;AF=0.025
NS=50;AF=0.040
NS=38;AF=0.013
NS=103;AF=0.238
NS=38;AF=0.026
NS=176;AF=0.122
NS=174;AF=0.026
NS=18;AF=0.444
NS=173;AF=0.110
NS=145;AF=0.048
NS=185;AF=0.030
NS=118;AF=0.085
NS=179;AF=0.031
NS=183;AF=0.014
NS=177;AF=0.028
NS=70;AF=0.057
NS=176;AF=0.028
NS=185;AF=0.138
NS=115;AF=0.035
NS=38;AF=0.316
NS=63;AF=0.032
NS=178;AF=0.031
NS=180;AF=0.031
NS=182;AF=0.016
NS=135;AF=0.426
NS=153;AF=0.216
NS=120;AF=0.042
NS=35;AF=0.014
NS=84;AF=0.006
NS=181;AF=0.075
NS=176;AF=0.074
NS=174;AF=0.034
NS=185;AF=0.078
NS=179;AF=0.022
NS=177;AF=0.136
NS=176;AF=0.102
NS=20;AF=0.100
NS=85;AF=0.059
NS=142;AF=0.137
NS=21;AF=0.119
NS=184;AF=0.022
NS=41;AF=0.073
NS=123;AF=0.089
NS=182;AF=0.041
NS=178;AF=0.031
NS=40;AF=0.200
NS=113;AF=0.204
NS=185;AF=0.011
NS=127;AF=0.201
NS=98;AF=0.046
NS=185;AF=0.019
NS=72;AF=0.035
NS=185;AF=0.051
NS=181;AF=0.014
NS=164;AF=0.012
NS=167;AF=0.021
NS=58;AF=0.034
NS=135;AF=0.133
NS=180;AF=0.097
NS=67;AF=0.037
NS=74;AF=0.432
NS=102;AF=0.049
NS=184;AF=0.027
NS=184;AF=0.046
NS=86;AF=0.081
NS=71;AF=0.028
NS=157;AF=0.025
NS=183;AF=0.011
NS=114;AF=0.079
NS=185;AF=0.024
NS=18;AF=0.222
NS=174;AF=0.046
NS=116;AF=0.078
NS=185;AF=0.019
NS=142;AF=0.018
NS=183;AF=0.036
NS=19;AF=0.053
NS=184;AF=0.019
NS=175;AF=0.023
NS=172;AF=0.084
NS=130;AF=0.112
NS=182;AF=0.036
NS=184;AF=0.035
NS=161;AF=0.217
NS=125;AF=0.032
NS=18;AF=0.056
NS=185;AF=0.022
NS=183;AF=0.137
NS=183;AF=0.046
NS=34;AF=0.029
NS=176;AF=0.011
NS=89;AF=0.011
NS=153;AF=0.033
NS=147;AF=0.010
NS=184;AF=0.057
NS=185;AF=0.076
NS=184;AF=0.041
NS=170;AF=0.018
NS=183;AF=0.093
NS=185;AF=0.184
NS=184;AF=0.011
NS=19;AF=0.079
NS=64;AF=0.109
NS=88;AF=0.091
NS=47;AF=0.085
NS=119;AF=0.303
NS=156;AF=0.019
NS=139;AF=0.029
NS=39;AF=0.038
NS=175;AF=0.020
NS=152;AF=0.020
NS=183;AF=0.014
NS=184;AF=0.027
NS=183;AF=0.041
NS=184;AF=0.033
NS=177;AF=0.011
NS=184;AF=0.024
NS=175;AF=0.046
NS=184;AF=0.022
NS=184;AF=0.035
NS=72;AF=0.215
NS=15;AF=0.167
NS=184;AF=0.057
NS=182;AF=0.011
NS=36;AF=0.042
NS=82;AF=0.049
NS=87;AF=0.057
NS=37;AF=0.027
NS=100;AF=0.040
NS=55;AF=0.009
NS=107;AF=0.014
NS=119;AF=0.029
NS=185;AF=0.297
NS=178;AF=0.081
NS=173;AF=0.023
NS=24;AF=0.500
NS=167;AF=0.024
NS=17;AF=0.029
NS=168;AF=0.128
NS=123;AF=0.195
NS=185;AF=0.046
NS=182;AF=0.016
NS=182;AF=0.027
NS=155;AF=0.071
NS=185;AF=0.032
NS=70;AF=0.171
NS=183;AF=0.049
NS=184;AF=0.062
NS=37;AF=0.014
NS=122;AF=0.016
NS=178;AF=0.067
NS=183;AF=0.246
NS=183;AF=0.014
NS=142;AF=0.116
NS=177;AF=0.031
NS=181;AF=0.069
NS=133;AF=0.011
NS=34;AF=0.074
NS=180;AF=0.042
NS=183;AF=0.060
NS=78;AF=0.090
NS=182;AF=0.011
NS=182;AF=0.041
NS=185;AF=0.043
NS=179;AF=0.039
NS=185;AF=0.038
NS=172;AF=0.099
NS=172;AF=0.093
NS=57;AF=0.026
NS=17;AF=0.059
NS=57;AF=0.035
NS=75;AF=0.027
NS=18;AF=0.028
NS=138;AF=0.109
NS=183;AF=0.036
NS=180;AF=0.061
NS=165;AF=0.018
NS=172;AF=0.020
NS=154;AF=0.364
NS=171;AF=0.029
NS=149;AF=0.017
NS=102;AF=0.049
NS=166;AF=0.036
NS=86;AF=0.012
NS=181;AF=0.028
NS=82;AF=0.049
NS=179;AF=0.045
NS=18;AF=0.194
NS=181;AF=0.011
NS=23;AF=0.065
NS=117;AF=0.248
NS=163;AF=0.025
NS=102;AF=0.015
NS=178;AF=0.020
NS=177;AF=0.045
NS=18;AF=0.056
NS=179;AF=0.031
NS=168;AF=0.068
NS=71;AF=0.099
NS=19;AF=0.053
NS=183;AF=0.011
NS=178;AF=0.028
NS=185;AF=0.016
NS=175;AF=0.031
NS=173;AF=0.150
NS=183;AF=0.033
NS=181;AF=0.171
NS=81;AF=0.037
NS=77;AF=0.032
NS=73;AF=0.021
NS=18;AF=0.278
NS=97;AF=0.149
NS=99;AF=0.227
NS=172;AF=0.137
NS=183;AF=0.011
NS=183;AF=0.213
NS=185;AF=0.216
NS=184;AF=0.030
NS=180;AF=0.011
NS=182;AF=0.132
NS=174;AF=0.052
NS=173;AF=0.069
NS=154;AF=0.026
NS=174;AF=0.115
NS=152;AF=0.013
NS=173;AF=0.046
NS=182;AF=0.055
NS=96;AF=0.167
NS=18;AF=0.333
NS=140;AF=0.032
NS=175;AF=0.269
NS=122;AF=0.197
NS=38;AF=0.039
NS=123;AF=0.114
NS=35;AF=0.029
NS=77;AF=0.019
NS=152;AF=0.072
NS=170;AF=0.047
NS=170;AF=0.200
NS=175;AF=0.011
NS=45;AF=0.033
NS=150;AF=0.027
NS=141;AF=0.028
NS=184;AF=0.014
NS=170;AF=0.018
NS=179;AF=0.042
NS=179;AF=0.034
NS=75;AF=0.027
NS=185;AF=0.030
NS=19;AF=0.026
NS=181;AF=0.019
NS=21;AF=0.357
NS=180;AF=0.042
NS=147;AF=0.020
NS=185;AF=0.065
NS=182;AF=0.016
NS=183;AF=0.016
NS=183;AF=0.027
NS=181;AF=0.022
NS=179;AF=0.022
NS=178;AF=0.028
NS=128;AF=0.047
NS=131;AF=0.027
NS=144;AF=0.042
NS=181;AF=0.022
NS=174;AF=0.017
NS=165;AF=0.030
NS=124;AF=0.048
NS=94;AF=0.011
NS=104;AF=0.019
NS=151;AF=0.126
NS=99;AF=0.020
NS=137;AF=0.241
NS=182;AF=0.022
NS=173;AF=0.055
NS=38;AF=0.184
NS=36;AF=0.028
NS=138;AF=0.036
NS=16;AF=0.188
NS=177;AF=0.048
NS=99;AF=0.141
NS=43;AF=0.093
NS=129;AF=0.167
NS=176;AF=0.080
NS=19;AF=0.053
NS=174;AF=0.115
NS=60;AF=0.017
NS=120;AF=0.008
NS=115;AF=0.083
NS=177;AF=0.107
NS=115;AF=0.091
NS=184;AF=0.027
NS=178;AF=0.028
NS=185;AF=0.030
NS=184;AF=0.022
NS=182;AF=0.011
NS=179;AF=0.070
NS=29;AF=0.172
NS=19;AF=0.105
NS=18;AF=0.083
NS=178;AF=0.124
NS=179;AF=0.050
NS=185;AF=0.303
NS=80;AF=0.119
NS=177;AF=0.073
NS=185;AF=0.016
NS=139;AF=0.133
NS=173;AF=0.075
NS=178;AF=0.017
NS=182;AF=0.027
NS=176;AF=0.017
NS=144;AF=0.149
NS=143;AF=0.115
NS=52;AF=0.048
NS=97;AF=0.052
NS=20;AF=0.025
NS=70;AF=0.086
NS=36;AF=0.042
NS=67;AF=0.015
NS=185;AF=0.014
NS=177;AF=0.034
NS=100;AF=0.030
NS=182;AF=0.019
NS=178;AF=0.025
NS=19;AF=0.053
NS=74;AF=0.020
NS=179;AF=0.070
NS=181;AF=0.025
NS=130;AF=0.115
NS=171;AF=0.041
NS=183;AF=0.016
NS=55;AF=0.455
NS=175;AF=0.143
NS=170;AF=0.168
NS=98;AF=0.041
NS=177;AF=0.028
NS=66;AF=0.030
NS=28;AF=0.054
NS=39;AF=0.179
NS=20;AF=0.250
NS=174;AF=0.023
NS=179;AF=0.034
NS=82;AF=0.085
NS=18;AF=0.028
NS=18;AF=0.028
NS=184;AF=0.016
NS=185;AF=0.041
NS=61;AF=0.279
NS=170;AF=0.035
NS=183;AF=0.066
NS=151;AF=0.013
NS=179;AF=0.028
NS=184;AF=0.332
NS=184;AF=0.364
NS=29;AF=0.241
NS=119;AF=0.017
NS=173;AF=0.052
NS=132;AF=0.083
NS=185;AF=0.057
NS=125;AF=0.160
NS=75;AF=0.247
NS=182;AF=0.071
NS=35;AF=0.143
NS=176;AF=0.142
NS=177;AF=0.175
NS=19;AF=0.158
NS=119;AF=0.017
NS=137;AF=0.015
NS=180;AF=0.222
NS=175;AF=0.131
NS=128;AF=0.031
NS=165;AF=0.018
NS=21;AF=0.024
NS=36;AF=0.042
NS=108;AF=0.083
NS=128;AF=0.039
NS=93;AF=0.183
NS=180;AF=0.028
NS=22;AF=0.023
NS=181;AF=0.133
NS=127;AF=0.433
NS=179;AF=0.022
NS=168;AF=0.101
NS=182;AF=0.016
NS=179;AF=0.087
NS=181;AF=0.028
NS=95;AF=0.158
NS=174;AF=0.129
NS=138;AF=0.120
NS=171;AF=0.015
NS=178;AF=0.093
NS=152;AF=0.112
NS=168;AF=0.036
NS=147;AF=0.116
NS=151;AF=0.026
NS=184;AF=0.027
NS=79;AF=0.481
NS=150;AF=0.057
NS=176;AF=0.011
NS=52;AF=0.029
NS=94;AF=0.133
NS=183;AF=0.030
NS=179;AF=0.014
NS=94;AF=0.191
NS=95;AF=0.142
NS=98;AF=0.194
NS=16;AF=0.125
NS=170;AF=0.062
NS=183;AF=0.014
NS=184;AF=0.288
NS=183;AF=0.022
NS=175;AF=0.040
NS=143;AF=0.126
NS=169;AF=0.012
NS=185;AF=0.086
NS=116;AF=0.155
NS=176;AF=0.099
NS=181;AF=0.019
NS=49;AF=0.163
NS=65;AF=0.062
NS=141;AF=0.014
NS=166;AF=0.024
NS=109;AF=0.128
NS=178;AF=0.028
NS=178;AF=0.115
NS=153;AF=0.046
NS=35;AF=0.100
NS=19;AF=0.053
NS=177;AF=0.113
NS=183;AF=0.014
NS=134;AF=0.246
NS=133;AF=0.120
NS=157;AF=0.022
NS=183;AF=0.071
NS=181;AF=0.028
NS=183;AF=0.014
NS=119;AF=0.034
NS=43;AF=0.012
NS=72;AF=0.194
NS=39;AF=0.205
NS=71;AF=0.028
NS=184;AF=0.041
NS=69;AF=0.029
NS=72;AF=0.062
NS=66;AF=0.023
NS=180;AF=0.025
NS=50;AF=0.090
NS=141;AF=0.064
NS=165;AF=0.021
NS=185;AF=0.024
NS=185;AF=0.049
NS=185;AF=0.032
NS=83;AF=0.036
NS=101;AF=0.040
NS=182;AF=0.014
NS=180;AF=0.019
NS=42;AF=0.048
NS=41;AF=0.024
NS=170;AF=0.018
NS=17;AF=0.206
NS=68;AF=0.007
NS=177;AF=0.085
NS=182;AF=0.016
NS=169;AF=0.033
NS=170;AF=0.029
NS=19;AF=0.026
NS=182;AF=0.082
NS=173;AF=0.023
NS=19;AF=0.053
NS=18;AF=0.056
NS=116;AF=0.013
NS=184;AF=0.022
NS=185;AF=0.146
NS=179;AF=0.034
NS=186;AF=0.108
NS=183;AF=0.030
NS=177;AF=0.031
NS=185;AF=0.076
NS=140;AF=0.182
NS=28;AF=0.036
NS=181;AF=0.017
NS=35;AF=0.029
NS=16;AF=0.125
NS=183;AF=0.030
NS=118;AF=0.025
NS=95;AF=0.232
NS=53;AF=0.038
NS=80;AF=0.131
NS=178;AF=0.051
NS=168;AF=0.116
NS=186;AF=0.016
NS=142;AF=0.032
NS=168;AF=0.098
NS=172;AF=0.078
NS=125;AF=0.160
NS=178;AF=0.025
NS=184;AF=0.024
NS=185;AF=0.024
NS=127;AF=0.043
NS=50;AF=0.080
NS=150;AF=0.100
NS=154;AF=0.055
NS=118;AF=0.059
NS=86;AF=0.081
NS=185;AF=0.024
NS=185;AF=0.049
NS=174;AF=0.040
NS=181;AF=0.055
NS=168;AF=0.446
NS=16;AF=0.062
NS=169;AF=0.408
NS=182;AF=0.027
NS=172;AF=0.081
NS=18;AF=0.056
NS=177;AF=0.073
NS=115;AF=0.126
NS=184;AF=0.027
NS=16;AF=0.156
NS=57;AF=0.158
NS=61;AF=0.016
NS=183;AF=0.016
NS=47;AF=0.064
NS=182;AF=0.044
NS=19;AF=0.132
NS=185;AF=0.303
NS=179;AF=0.028
NS=182;AF=0.025
NS=181;AF=0.044
NS=181;AF=0.036
NS=147;AF=0.119
NS=79;AF=0.184
NS=185;AF=0.019
NS=39;AF=0.026
NS=18;AF=0.056
NS=116;AF=0.013
NS=168;AF=0.122
NS=18;AF=0.250
NS=49;AF=0.010
NS=183;AF=0.014
NS=184;AF=0.011
NS=181;AF=0.017
NS=181;AF=0.050
NS=171;AF=0.076
NS=54;AF=0.046
NS=36;AF=0.028
NS=185;AF=0.205
NS=184;AF=0.190
NS=185;AF=0.024
NS=181;AF=0.025
NS=178;AF=0.070
NS=95;AF=0.058
NS=183;AF=0.066
NS=21;AF=0.048
NS=167;AF=0.039
NS=119;AF=0.042
NS=18;AF=0.111
NS=69;AF=0.022
NS=41;AF=0.012
NS=171;AF=0.026
NS=182;AF=0.022
NS=177;AF=0.090
NS=182;AF=0.030
NS=185;AF=0.157
NS=182;AF=0.036
NS=142;AF=0.021
NS=182;AF=0.022
NS=184;AF=0.038
NS=47;AF=0.032
NS=169;AF=0.024
NS=183;AF=0.052
NS=180;AF=0.061
NS=44;AF=0.011
NS=38;AF=0.026
NS=109;AF=0.064
NS=65;AF=0.069
NS=88;AF=0.034
NS=141;AF=0.021
NS=83;AF=0.024
NS=123;AF=0.081
NS=180;AF=0.031
NS=180;AF=0.019
NS=95;AF=0.063
NS=106;AF=0.075
NS=181;AF=0.022
NS=114;AF=0.013
NS=179;AF=0.067
NS=71;AF=0.155
NS=16;AF=0.031
NS=81;AF=0.259
NS=175;AF=0.017
NS=17;AF=0.029
NS=112;AF=0.103
NS=136;AF=0.096
NS=181;AF=0.072
NS=173;AF=0.038
NS=17;AF=0.147
NS=178;AF=0.042
NS=180;AF=0.289
NS=183;AF=0.016
NS=184;AF=0.022
NS=182;AF=0.016
NS=54;AF=0.028
NS=125;AF=0.040
NS=91;AF=0.203
NS=96;AF=0.010
NS=136;AF=0.018
NS=182;AF=0.016
NS=180;AF=0.028
NS=178;AF=0.079
NS=181;AF=0.044
NS=74;AF=0.209
NS=22;AF=0.409
NS=67;AF=0.119
NS=84;AF=0.036
NS=35;AF=0.143
NS=174;AF=0.060
NS=178;AF=0.022
NS=102;AF=0.196
NS=177;AF=0.099
NS=138;AF=0.040
NS=139;AF=0.450
NS=173;AF=0.055
NS=22;AF=0.500
NS=171;AF=0.026
NS=181;AF=0.017
NS=116;AF=0.216
NS=111;AF=0.018
NS=166;AF=0.045
NS=156;AF=0.157
NS=167;AF=0.018
NS=172;AF=0.020
NS=117;AF=0.030
NS=16;AF=0.062
NS=181;AF=0.083
NS=180;AF=0.042
NS=182;AF=0.077
NS=183;AF=0.027
NS=173;AF=0.061
NS=152;AF=0.013
NS=103;AF=0.495
NS=146;AF=0.031
NS=172;AF=0.049
NS=139;AF=0.079
NS=166;AF=0.015
NS=18;AF=0.167
NS=30;AF=0.033
NS=172;AF=0.023
NS=100;AF=0.025
NS=180;AF=0.022
NS=183;AF=0.033
NS=185;AF=0.062
NS=177;AF=0.192
NS=53;AF=0.208
NS=177;AF=0.017
NS=46;AF=0.065
NS=131;AF=0.011
NS=177;AF=0.023
NS=184;AF=0.016
NS=122;AF=0.086
NS=142;AF=0.028
NS=59;AF=0.059
NS=122;AF=0.107
NS=184;AF=0.027
NS=165;AF=0.082
NS=183;AF=0.158
NS=21;AF=0.429
NS=184;AF=0.261
NS=15;AF=0.267
NS=58;AF=0.190
NS=97;AF=0.031
NS=172;AF=0.134
NS=102;AF=0.108
NS=175;AF=0.051
NS=186;AF=0.016
NS=182;AF=0.074
NS=173;AF=0.124
NS=185;AF=0.016
NS=183;AF=0.016
NS=28;AF=0.054
NS=184;AF=0.101
NS=180;AF=0.339
NS=120;AF=0.033
NS=180;AF=0.317
NS=107;AF=0.019
NS=35;AF=0.043
NS=55;AF=0.264
NS=181;AF=0.014
NS=95;AF=0.195
NS=182;AF=0.052
NS=181;AF=0.124
NS=182;AF=0.088
NS=181;AF=0.326
NS=40;AF=0.150
NS=53;AF=0.236
NS=120;AF=0.213
NS=154;AF=0.019
NS=177;AF=0.014
NS=183;AF=0.025
NS=183;AF=0.011
NS=113;AF=0.102
NS=179;AF=0.014
NS=182;AF=0.033
NS=124;AF=0.185
NS=178;AF=0.042
NS=182;AF=0.022
NS=183;AF=0.060
NS=176;AF=0.014
NS=183;AF=0.041
NS=94;AF=0.207
NS=177;AF=0.017
NS=177;AF=0.014
NS=175;AF=0.017
NS=165;AF=0.118
NS=180;AF=0.025
NS=28;AF=0.125
NS=174;AF=0.129
NS=170;AF=0.018
NS=19;AF=0.447
NS=104;AF=0.058
NS=67;AF=0.104
NS=181;AF=0.044
NS=170;AF=0.194
NS=163;AF=0.071
NS=15;AF=0.067
NS=176;AF=0.011
NS=57;AF=0.439
NS=182;AF=0.022
NS=83;AF=0.090
NS=185;AF=0.389
NS=185;AF=0.011
NS=140;AF=0.075
NS=178;AF=0.062
NS=32;AF=0.016
NS=161;AF=0.137
NS=125;AF=0.036
NS=186;AF=0.011
NS=97;AF=0.082
NS=97;AF=0.299
NS=85;AF=0.059
NS=103;AF=0.039
NS=184;AF=0.011
NS=185;AF=0.032
NS=37;AF=0.014
NS=16;AF=0.031
NS=96;AF=0.057
NS=38;AF=0.026
NS=183;AF=0.057
NS=90;AF=0.172
NS=182;AF=0.074
NS=184;AF=0.035
NS=184;AF=0.014
NS=18;AF=0.083
NS=113;AF=0.230
NS=170;AF=0.059
NS=113;AF=0.212
NS=185;AF=0.108
NS=183;AF=0.126
NS=182;AF=0.044
NS=47;AF=0.011
NS=174;AF=0.023
NS=101;AF=0.045
NS=127;AF=0.028
NS=167;AF=0.060
NS=53;AF=0.019
NS=17;AF=0.029
NS=180;AF=0.017
NS=184;AF=0.035
NS=44;AF=0.034
NS=185;AF=0.011
NS=176;AF=0.028
NS=174;AF=0.017
NS=183;AF=0.049
NS=16;AF=0.031
NS=181;AF=0.025
NS=184;AF=0.033
NS=57;AF=0.096
NS=103;AF=0.184
NS=182;AF=0.341
NS=64;AF=0.016
NS=182;AF=0.022
NS=185;AF=0.027
NS=177;AF=0.014
NS=86;AF=0.035
NS=106;AF=0.019
NS=175;AF=0.017
NS=88;AF=0.034
NS=178;AF=0.042
NS=180;AF=0.022
NS=97;AF=0.237
NS=39;AF=0.128
NS=153;AF=0.065
NS=134;AF=0.119
NS=28;AF=0.036
NS=147;AF=0.116
NS=22;AF=0.091
NS=122;AF=0.020
NS=84;AF=0.012
NS=38;AF=0.026
NS=185;AF=0.027
NS=144;AF=0.174
NS=174;AF=0.023
NS=178;AF=0.056
NS=169;AF=0.361
NS=168;AF=0.190
NS=184;AF=0.062
NS=58;AF=0.017
NS=113;AF=0.115
NS=175;AF=0.126
NS=119;AF=0.176
NS=184;AF=0.019
NS=73;AF=0.048
NS=100;AF=0.030
NS=183;AF=0.046
NS=142;AF=0.165
NS=173;AF=0.156
NS=132;AF=0.015
NS=91;AF=0.055
NS=182;AF=0.016
NS=182;AF=0.016
NS=185;AF=0.022
NS=185;AF=0.086
NS=179;AF=0.031
NS=183;AF=0.049
NS=21;AF=0.024
NS=182;AF=0.011
NS=184;AF=0.011
NS=89;AF=0.017
NS=155;AF=0.045
NS=171;AF=0.105
NS=177;AF=0.014
NS=147;AF=0.102
NS=184;AF=0.024
NS=172;AF=0.047
NS=176;AF=0.097
NS=176;AF=0.023
NS=124;AF=0.048
NS=181;AF=0.017
NS=123;AF=0.252
NS=120;AF=0.050
NS=129;AF=0.442
NS=143;AF=0.364
NS=179;AF=0.028
NS=182;AF=0.044
NS=88;AF=0.057
NS=179;AF=0.017
NS=151;AF=0.026
NS=177;AF=0.017
NS=179;AF=0.017
NS=92;AF=0.022
NS=175;AF=0.017
NS=176;AF=0.020
NS=185;AF=0.019
NS=178;AF=0.034
NS=173;AF=0.029
NS=180;AF=0.017
NS=19;AF=0.132
NS=185;AF=0.011
NS=19;AF=0.026
NS=170;AF=0.029
NS=182;AF=0.027
NS=181;AF=0.011
NS=46;AF=0.011
NS=182;AF=0.016
NS=122;AF=0.143
NS=58;AF=0.052
NS=19;AF=0.026
NS=170;AF=0.012
NS=171;AF=0.038
NS=182;AF=0.060
NS=182;AF=0.041
NS=171;AF=0.053
NS=183;AF=0.019
NS=147;AF=0.082
NS=184;AF=0.033
NS=19;AF=0.053
NS=54;AF=0.019
NS=19;AF=0.053
NS=86;AF=0.029
NS=104;AF=0.019
NS=178;AF=0.020
NS=173;AF=0.012
NS=179;AF=0.017
NS=172;AF=0.041
NS=168;AF=0.036
NS=149;AF=0.040
NS=40;AF=0.062
NS=176;AF=0.017
NS=169;AF=0.030
NS=175;AF=0.120
NS=138;AF=0.043
NS=180;AF=0.042
NS=183;AF=0.014
NS=180;AF=0.047
NS=86;AF=0.017
NS=21;AF=0.048
NS=182;AF=0.016
NS=179;AF=0.056
NS=181;AF=0.025
NS=115;AF=0.013
NS=81;AF=0.080
NS=178;AF=0.011
NS=170;AF=0.024
NS=125;AF=0.028
NS=56;AF=0.214
NS=98;AF=0.097
NS=18;AF=0.139
NS=185;AF=0.024
NS=175;AF=0.023
NS=178;AF=0.039
NS=183;AF=0.014
NS=170;AF=0.018
NS=172;AF=0.041
NS=179;AF=0.053
NS=183;AF=0.038
NS=116;AF=0.026
NS=167;AF=0.036
NS=147;AF=0.044
NS=73;AF=0.103
NS=174;AF=0.052
NS=185;AF=0.065
NS=175;AF=0.017
NS=87;AF=0.006
NS=181;AF=0.182
NS=22;AF=0.182
NS=184;AF=0.451
NS=186;AF=0.011
NS=170;AF=0.068
NS=182;AF=0.014
NS=49;AF=0.020
NS=15;AF=0.267
NS=114;AF=0.268
NS=181;AF=0.011
NS=119;AF=0.412
NS=140;AF=0.250
NS=61;AF=0.115
NS=182;AF=0.022
NS=34;AF=0.221
NS=181;AF=0.044
NS=37;AF=0.027
NS=115;AF=0.200
NS=170;AF=0.041
NS=115;AF=0.061
NS=22;AF=0.364
NS=163;AF=0.052
NS=181;AF=0.044
NS=176;AF=0.020
NS=142;AF=0.018
NS=35;AF=0.171
NS=172;AF=0.128
NS=181;AF=0.014
NS=175;AF=0.117
NS=99;AF=0.035
NS=18;AF=0.167
NS=174;AF=0.057
NS=146;AF=0.014
NS=145;AF=0.162
NS=146;AF=0.209
NS=179;AF=0.011
NS=130;AF=0.104
NS=177;AF=0.065
NS=173;AF=0.061
NS=39;AF=0.256
NS=180;AF=0.433
NS=89;AF=0.034
NS=183;AF=0.033
NS=120;AF=0.071
NS=98;AF=0.036
NS=180;AF=0.017
NS=146;AF=0.021
NS=152;AF=0.026
NS=174;AF=0.149
NS=41;AF=0.037
NS=50;AF=0.040
NS=20;AF=0.225
NS=126;AF=0.234
NS=122;AF=0.061
NS=113;AF=0.049
NS=181;AF=0.022
NS=177;AF=0.037
NS=41;AF=0.207
NS=144;AF=0.097
NS=179;AF=0.123
NS=172;AF=0.099
NS=184;AF=0.062
NS=18;AF=0.167
NS=53;AF=0.179
NS=65;AF=0.200
NS=180;AF=0.011
NS=114;AF=0.035
NS=39;AF=0.038
NS=96;AF=0.115
NS=179;AF=0.014
NS=62;AF=0.218
NS=175;AF=0.023
NS=107;AF=0.093
NS=154;AF=0.029
NS=94;AF=0.021
NS=71;AF=0.141
NS=100;AF=0.130
NS=95;AF=0.047
NS=126;AF=0.175
NS=131;AF=0.244
NS=184;AF=0.024
NS=177;AF=0.011
NS=92;AF=0.011
NS=48;AF=0.010
NS=56;AF=0.018
NS=18;AF=0.056
NS=36;AF=0.139
NS=135;AF=0.178
NS=178;AF=0.067
NS=116;AF=0.211
NS=174;AF=0.224
NS=21;AF=0.190
NS=178;AF=0.011
NS=145;AF=0.190
NS=139;AF=0.191
NS=181;AF=0.091
NS=88;AF=0.034
NS=169;AF=0.092
NS=88;AF=0.045
NS=181;AF=0.041
NS=176;AF=0.091
NS=180;AF=0.044
NS=103;AF=0.015
NS=67;AF=0.224
NS=181;AF=0.017
NS=61;AF=0.025
NS=178;AF=0.017
NS=101;AF=0.069
NS=170;AF=0.059
NS=180;AF=0.078
NS=81;AF=0.068
NS=64;AF=0.023
NS=175;AF=0.066
NS=179;AF=0.011
NS=96;AF=0.026
NS=78;AF=0.429
NS=179;AF=0.112
NS=175;AF=0.017
NS=182;AF=0.016
NS=173;AF=0.026
NS=169;AF=0.210
NS=181;AF=0.019
NS=185;AF=0.016
NS=185;AF=0.030
NS=185;AF=0.030
NS=156;AF=0.038
NS=39;AF=0.077
NS=19;AF=0.474
NS=57;AF=0.219
NS=182;AF=0.242
NS=111;AF=0.185
NS=173;AF=0.101
NS=16;AF=0.062
NS=60;AF=0.017
NS=172;AF=0.038
NS=181;AF=0.011
NS=181;AF=0.025
NS=184;AF=0.011
NS=117;AF=0.017
NS=80;AF=0.031
NS=54;AF=0.056
NS=130;AF=0.173
NS=94;AF=0.101
NS=184;AF=0.022
NS=36;AF=0.153
NS=180;AF=0.017
NS=16;AF=0.156
NS=120;AF=0.083
NS=29;AF=0.034
NS=29;AF=0.172
NS=181;AF=0.486
NS=183;AF=0.213
NS=171;AF=0.079
NS=137;AF=0.040
NS=180;AF=0.017
NS=175;AF=0.011
NS=109;AF=0.014
NS=100;AF=0.050
NS=66;AF=0.023
NS=182;AF=0.030
NS=174;AF=0.020
NS=185;AF=0.038
NS=177;AF=0.014
NS=182;AF=0.022
NS=16;AF=0.062
NS=181;AF=0.011
NS=185;AF=0.022
NS=185;AF=0.022
NS=49;AF=0.061
NS=24;AF=0.042
NS=172;AF=0.064
NS=175;AF=0.166
NS=75;AF=0.113
NS=183;AF=0.036
NS=178;AF=0.037
NS=150;AF=0.070
NS=186;AF=0.013
NS=173;AF=0.139
NS=180;AF=0.022
NS=173;AF=0.145
NS=59;AF=0.068
NS=147;AF=0.150
NS=128;AF=0.020
NS=185;AF=0.022
NS=184;AF=0.011
NS=175;AF=0.063
NS=186;AF=0.013
NS=143;AF=0.028
NS=172;AF=0.055
NS=70;AF=0.057
NS=170;AF=0.112
NS=140;AF=0.082
NS=181;AF=0.052
NS=169;AF=0.015
NS=172;AF=0.453
NS=172;AF=0.087
NS=184;AF=0.103
NS=67;AF=0.015
NS=183;AF=0.057
NS=179;AF=0.039
NS=183;AF=0.019
NS=134;AF=0.015
NS=169;AF=0.030
NS=103;AF=0.019
NS=99;AF=0.010
NS=19;AF=0.053
NS=128;AF=0.055
NS=51;AF=0.039
NS=152;AF=0.066
NS=177;AF=0.017
NS=128;AF=0.109
NS=183;AF=0.041
NS=22;AF=0.045
NS=174;AF=0.141
NS=181;AF=0.017
NS=69;AF=0.014
NS=155;AF=0.310
NS=172;AF=0.134
NS=185;AF=0.019
NS=182;AF=0.036
NS=183;AF=0.014
NS=183;AF=0.033
NS=169;AF=0.175
NS=97;AF=0.108
NS=68;AF=0.081
NS=172;AF=0.148
NS=19;AF=0.053
NS=37;AF=0.081
NS=177;AF=0.051
NS=38;AF=0.250
NS=111;AF=0.369
NS=178;AF=0.028
NS=167;AF=0.027
NS=182;AF=0.016
NS=179;AF=0.017
NS=79;AF=0.013
NS=183;AF=0.038
NS=177;AF=0.023
NS=119;AF=0.008
NS=96;AF=0.229
NS=178;AF=0.059
NS=148;AF=0.017
NS=185;AF=0.497
NS=115;AF=0.178
NS=39;AF=0.115
NS=184;AF=0.033
NS=149;AF=0.067
NS=170;AF=0.091
NS=179;AF=0.022
NS=181;AF=0.080
NS=145;AF=0.138
NS=62;AF=0.024
NS=168;AF=0.036
NS=122;AF=0.164
NS=184;AF=0.065
NS=182;AF=0.022
NS=53;AF=0.038
NS=99;AF=0.020
NS=68;AF=0.044
NS=125;AF=0.032
NS=105;AF=0.038
NS=73;AF=0.021
NS=47;AF=0.032
NS=16;AF=0.094
NS=104;AF=0.250
NS=171;AF=0.120
NS=141;AF=0.089
NS=142;AF=0.049
NS=19;AF=0.053
NS=109;AF=0.023
NS=180;AF=0.025
NS=178;AF=0.073
NS=169;AF=0.074
NS=168;AF=0.089
NS=177;AF=0.023
NS=179;AF=0.014
NS=175;AF=0.120
NS=39;AF=0.026
NS=43;AF=0.047
NS=177;AF=0.017
NS=164;AF=0.018
NS=60;AF=0.017
NS=182;AF=0.016
NS=51;AF=0.029
NS=81;AF=0.025
NS=46;AF=0.054
NS=40;AF=0.012
NS=40;AF=0.025
NS=182;AF=0.049
NS=181;AF=0.036
NS=179;AF=0.036
NS=185;AF=0.011
NS=184;AF=0.014
NS=165;AF=0.100
NS=123;AF=0.102
NS=174;AF=0.037
NS=181;AF=0.080
NS=181;AF=0.017
NS=183;AF=0.019
NS=172;AF=0.157
NS=16;AF=0.062
NS=145;AF=0.062
NS=177;AF=0.028
NS=37;AF=0.095
NS=182;AF=0.044
NS=182;AF=0.041
NS=21;AF=0.143
NS=182;AF=0.022
NS=20;AF=0.050
NS=22;AF=0.136
NS=183;AF=0.027
NS=50;AF=0.040
NS=185;AF=0.041
NS=114;AF=0.044
NS=95;AF=0.063
NS=16;AF=0.062
NS=147;AF=0.034
NS=177;AF=0.014
NS=132;AF=0.061
NS=55;AF=0.036
NS=182;AF=0.016
NS=17;AF=0.059
NS=167;AF=0.048
NS=150;AF=0.023
NS=20;AF=0.100
NS=177;AF=0.133
NS=182;AF=0.036
NS=184;AF=0.035
NS=185;AF=0.057
NS=185;AF=0.049
NS=84;AF=0.036
NS=23;AF=0.043
NS=173;AF=0.017
NS=103;AF=0.194
NS=69;AF=0.152
NS=114;AF=0.132
NS=183;AF=0.333
NS=90;AF=0.028
NS=168;AF=0.024
NS=178;AF=0.025
NS=173;AF=0.069
NS=184;AF=0.019
NS=39;AF=0.064
NS=20;AF=0.050
NS=18;AF=0.056
NS=125;AF=0.064
NS=169;AF=0.077
NS=172;AF=0.125
NS=183;AF=0.044
NS=16;AF=0.375
NS=89;AF=0.017
NS=185;AF=0.038
NS=184;AF=0.033
NS=181;AF=0.022
NS=158;AF=0.019
NS=180;AF=0.028
NS=172;AF=0.017
NS=53;AF=0.340
NS=111;AF=0.023
NS=39;AF=0.115
NS=185;AF=0.043
NS=184;AF=0.060
NS=179;AF=0.128
NS=178;AF=0.242
NS=176;AF=0.114
NS=177;AF=0.054
NS=185;AF=0.011
NS=183;AF=0.014
NS=181;AF=0.041
NS=183;AF=0.126
NS=102;AF=0.059
NS=84;AF=0.036
NS=85;AF=0.047
NS=126;AF=0.060
NS=38;AF=0.053
NS=184;AF=0.022
NS=175;AF=0.014
NS=144;AF=0.101
NS=182;AF=0.030
NS=172;AF=0.049
NS=140;AF=0.079
NS=108;AF=0.060
NS=17;AF=0.059
NS=185;AF=0.068
NS=40;AF=0.012
NS=180;AF=0.022
NS=178;AF=0.045
NS=145;AF=0.028
NS=182;AF=0.022
NS=184;AF=0.030
NS=177;AF=0.034
NS=156;AF=0.042
NS=169;AF=0.050
NS=153;AF=0.020
NS=180;AF=0.022
NS=185;AF=0.046
NS=183;AF=0.036
NS=177;AF=0.042
NS=181;AF=0.028
NS=168;AF=0.036
NS=180;AF=0.081
NS=152;AF=0.092
NS=177;AF=0.429
NS=184;AF=0.054
NS=80;AF=0.100
NS=115;AF=0.100
NS=80;AF=0.188
NS=36;AF=0.014
NS=182;AF=0.030
NS=173;AF=0.029
NS=138;AF=0.018
NS=170;AF=0.138
NS=63;AF=0.016
NS=98;AF=0.041
NS=171;AF=0.029
NS=172;AF=0.012
NS=16;AF=0.031
NS=183;AF=0.137
NS=183;AF=0.115
NS=182;AF=0.019
NS=182;AF=0.025
NS=185;AF=0.054
NS=93;AF=0.118
NS=178;AF=0.011
NS=168;AF=0.015
NS=19;AF=0.053
NS=179;AF=0.022
NS=152;AF=0.046
NS=184;AF=0.016
NS=172;AF=0.017
NS=180;AF=0.014
NS=183;AF=0.016
NS=182;AF=0.025
NS=175;AF=0.069
NS=18;AF=0.056
NS=125;AF=0.024
NS=144;AF=0.028
NS=144;AF=0.104
NS=132;AF=0.102
NS=182;AF=0.016
NS=184;AF=0.033
NS=183;AF=0.011
NS=38;AF=0.316
NS=150;AF=0.013
NS=150;AF=0.037
NS=146;AF=0.017
NS=182;AF=0.011
NS=19;AF=0.237
NS=178;AF=0.070
NS=53;AF=0.057
NS=145;AF=0.162
NS=184;AF=0.082
NS=19;AF=0.263
NS=20;AF=0.100
NS=178;AF=0.037
NS=16;AF=0.062
NS=18;AF=0.056
NS=118;AF=0.047
NS=183;AF=0.025
NS=90;AF=0.200
NS=179;AF=0.480
NS=178;AF=0.028
NS=58;AF=0.052
NS=148;AF=0.037
NS=175;AF=0.069
NS=179;AF=0.022
NS=117;AF=0.021
NS=98;AF=0.026
NS=39;AF=0.026
NS=35;AF=0.029
NS=137;AF=0.117
NS=181;AF=0.030
NS=139;AF=0.129
NS=96;AF=0.068
NS=178;AF=0.062
NS=181;AF=0.072
NS=185;AF=0.078
NS=77;AF=0.039
NS=182;AF=0.055
NS=116;AF=0.039
NS=181;AF=0.022
NS=17;AF=0.059
NS=167;AF=0.132
NS=71;AF=0.246
NS=184;AF=0.144
NS=70;AF=0.414
NS=119;AF=0.345
NS=183;AF=0.055
NS=37;AF=0.095
NS=34;AF=0.044
NS=73;AF=0.479
NS=184;AF=0.152
NS=152;AF=0.128
NS=19;AF=0.368
NS=87;AF=0.017
NS=172;AF=0.012
NS=89;AF=0.011
NS=177;AF=0.023
NS=165;AF=0.118
NS=33;AF=0.303
NS=181;AF=0.028
NS=185;AF=0.030
NS=22;AF=0.045
NS=121;AF=0.153
NS=185;AF=0.019
NS=177;AF=0.099
NS=17;AF=0.294
NS=173;AF=0.017
NS=103;AF=0.034
NS=20;AF=0.100
NS=175;AF=0.020
NS=183;AF=0.049
NS=84;AF=0.024
NS=46;AF=0.043
NS=175;AF=0.051
NS=103;AF=0.015
NS=106;AF=0.042
NS=185;AF=0.032
NS=47;AF=0.053
NS=114;AF=0.083
NS=172;AF=0.250
NS=186;AF=0.016
NS=172;AF=0.047
NS=185;AF=0.127
NS=185;AF=0.068
NS=37;AF=0.027
NS=181;AF=0.108
NS=32;AF=0.250
NS=16;AF=0.031
NS=184;AF=0.033
NS=174;AF=0.011
NS=179;AF=0.081
NS=165;AF=0.097
NS=168;AF=0.030
NS=174;AF=0.032
NS=181;AF=0.017
NS=19;AF=0.053
NS=16;AF=0.062
NS=185;AF=0.046
NS=177;AF=0.130
NS=178;AF=0.028
NS=179;AF=0.022
NS=180;AF=0.011
NS=179;AF=0.053
NS=179;AF=0.064
NS=177;AF=0.073
NS=144;AF=0.010
NS=174;AF=0.124
NS=16;AF=0.062
NS=16;AF=0.031
NS=185;AF=0.014
NS=18;AF=0.139
NS=185;AF=0.081
NS=178;AF=0.051
NS=185;AF=0.035
NS=175;AF=0.031
NS=184;AF=0.071
NS=183;AF=0.011
NS=180;AF=0.047
NS=181;AF=0.050
NS=57;AF=0.246
NS=183;AF=0.022
NS=162;AF=0.086
NS=147;AF=0.095
NS=179;AF=0.017
NS=177;AF=0.014
NS=78;AF=0.058
NS=184;AF=0.030
NS=166;AF=0.208
NS=140;AF=0.014
NS=37;AF=0.068
NS=94;AF=0.032
NS=165;AF=0.036
NS=186;AF=0.032
NS=185;AF=0.062
NS=18;AF=0.222
NS=130;AF=0.027
NS=142;AF=0.049
NS=185;AF=0.022
NS=46;AF=0.043
NS=185;AF=0.054
NS=183;AF=0.038
NS=38;AF=0.053
NS=41;AF=0.012
NS=86;AF=0.017
NS=94;AF=0.037
NS=185;AF=0.065
NS=37;AF=0.068
NS=177;AF=0.017
NS=72;AF=0.208
NS=95;AF=0.205
NS=146;AF=0.021
NS=181;AF=0.028
NS=53;AF=0.066
NS=185;AF=0.070
NS=186;AF=0.011
NS=19;AF=0.026
NS=179;AF=0.017
NS=143;AF=0.021
NS=185;AF=0.011
NS=170;AF=0.168
NS=180;AF=0.083
NS=139;AF=0.108
NS=100;AF=0.165
NS=168;AF=0.054
NS=166;AF=0.042
NS=120;AF=0.017
NS=107;AF=0.028
NS=129;AF=0.027
NS=99;AF=0.015
NS=149;AF=0.037
NS=178;AF=0.062
NS=183;AF=0.014
NS=182;AF=0.275
NS=178;AF=0.059
NS=120;AF=0.029
NS=178;AF=0.067
NS=186;AF=0.027
NS=65;AF=0.200
NS=182;AF=0.011
NS=111;AF=0.014
NS=172;AF=0.029
NS=155;AF=0.016
NS=185;AF=0.014
NS=179;AF=0.469
NS=177;AF=0.017
NS=185;AF=0.022
NS=182;AF=0.038
NS=185;AF=0.030
NS=181;AF=0.028
NS=184;AF=0.024
NS=180;AF=0.028
NS=173;AF=0.017
NS=80;AF=0.012
NS=149;AF=0.050
NS=39;AF=0.064
NS=125;AF=0.144
NS=184;AF=0.038
NS=184;AF=0.024
NS=180;AF=0.033
NS=180;AF=0.050
NS=174;AF=0.126
NS=169;AF=0.021
NS=78;AF=0.237
NS=71;AF=0.049
NS=178;AF=0.011
NS=22;AF=0.045
NS=184;AF=0.027
NS=182;AF=0.044
NS=33;AF=0.303
NS=182;AF=0.025
NS=184;AF=0.027
NS=120;AF=0.088
NS=179;AF=0.045
NS=184;AF=0.027
NS=185;AF=0.049
NS=183;AF=0.025
NS=174;AF=0.014
NS=100;AF=0.030
NS=175;AF=0.043
NS=186;AF=0.059
NS=172;AF=0.055
NS=185;AF=0.014
NS=118;AF=0.089
NS=164;AF=0.067
NS=185;AF=0.019
NS=184;AF=0.011
NS=119;AF=0.084
NS=179;AF=0.017
NS=179;AF=0.022
NS=16;AF=0.125
NS=142;AF=0.021
NS=118;AF=0.114
NS=32;AF=0.172
NS=17;AF=0.206
NS=182;AF=0.011
NS=180;AF=0.017
NS=179;AF=0.059
NS=87;AF=0.011
NS=179;AF=0.025
NS=179;AF=0.031
NS=179;AF=0.036
NS=183;AF=0.025
NS=185;AF=0.022
NS=182;AF=0.080
NS=181;AF=0.019
NS=168;AF=0.054
NS=177;AF=0.017
NS=176;AF=0.011
NS=173;AF=0.142
NS=159;AF=0.097
NS=80;AF=0.056
NS=148;AF=0.091
NS=156;AF=0.026
NS=155;AF=0.035
NS=183;AF=0.022
NS=181;AF=0.094
NS=184;AF=0.046
NS=185;AF=0.024
NS=104;AF=0.096
NS=185;AF=0.043
NS=185;AF=0.038
NS=184;AF=0.016
NS=18;AF=0.250
NS=18;AF=0.028
NS=61;AF=0.148
NS=118;AF=0.127
NS=111;AF=0.194
NS=164;AF=0.159
NS=145;AF=0.055
NS=62;AF=0.081
NS=145;AF=0.052
NS=174;AF=0.023
NS=99;AF=0.010
NS=185;AF=0.016
NS=169;AF=0.201
NS=176;AF=0.031
NS=184;AF=0.011
NS=185;AF=0.038
NS=172;AF=0.020
NS=170;AF=0.015
NS=143;AF=0.014
NS=183;AF=0.016
NS=184;AF=0.016
NS=77;AF=0.201
NS=86;AF=0.035
NS=177;AF=0.011
NS=181;AF=0.036
NS=185;AF=0.016
NS=150;AF=0.137
NS=166;AF=0.075
NS=121;AF=0.050
NS=170;AF=0.144
NS=118;AF=0.178
NS=53;AF=0.038
NS=51;AF=0.235
NS=180;AF=0.047
NS=183;AF=0.057
NS=80;AF=0.075
NS=147;AF=0.031
NS=29;AF=0.172
NS=185;AF=0.016
NS=78;AF=0.205
NS=185;AF=0.011
NS=170;AF=0.082
NS=171;AF=0.035
NS=106;AF=0.057
NS=90;AF=0.028
NS=42;AF=0.012
NS=171;AF=0.053
NS=149;AF=0.027
NS=182;AF=0.022
NS=185;AF=0.059
NS=175;AF=0.020
NS=174;AF=0.020
NS=181;AF=0.033
NS=164;AF=0.085
NS=178;AF=0.056
NS=176;AF=0.156
NS=178;AF=0.104
NS=40;AF=0.038
NS=126;AF=0.063
NS=87;AF=0.092
NS=18;AF=0.139
NS=182;AF=0.055
NS=100;AF=0.080
NS=181;AF=0.039
NS=172;AF=0.055
NS=182;AF=0.047
NS=185;AF=0.065
NS=185;AF=0.065
NS=139;AF=0.094
NS=170;AF=0.021
NS=177;AF=0.011
NS=179;AF=0.045
NS=178;AF=0.014
NS=180;AF=0.017
NS=178;AF=0.017
NS=120;AF=0.496
NS=131;AF=0.011
NS=75;AF=0.093
NS=183;AF=0.063
NS=23;AF=0.043
NS=184;AF=0.057
NS=133;AF=0.023
NS=174;AF=0.233
NS=74;AF=0.209
NS=120;AF=0.037
NS=185;AF=0.016
NS=82;AF=0.055
NS=105;AF=0.229
NS=118;AF=0.055
NS=54;AF=0.019
NS=139;AF=0.335
NS=168;AF=0.083
NS=41;AF=0.024
NS=175;AF=0.034
NS=185;AF=0.084
NS=23;AF=0.022
NS=36;AF=0.028
NS=169;AF=0.047
NS=176;AF=0.037
NS=66;AF=0.068
NS=180;AF=0.053
NS=54;AF=0.037
NS=157;AF=0.054
NS=175;AF=0.017
NS=184;AF=0.011
NS=182;AF=0.052
NS=18;AF=0.028
NS=172;AF=0.038
NS=172;AF=0.087
NS=43;AF=0.023
NS=135;AF=0.159
NS=172;AF=0.023
NS=183;AF=0.025
NS=181;AF=0.039
NS=86;AF=0.221
NS=159;AF=0.022
NS=172;AF=0.023
NS=116;AF=0.022
NS=86;AF=0.023
NS=144;AF=0.024
NS=184;AF=0.041
NS=164;AF=0.110
NS=87;AF=0.017
NS=179;AF=0.059
NS=181;AF=0.011
NS=174;AF=0.049
NS=182;AF=0.011
NS=56;AF=0.080
NS=57;AF=0.018
NS=62;AF=0.065
NS=106;AF=0.038
NS=178;AF=0.028
NS=179;AF=0.022
NS=185;AF=0.378
NS=172;AF=0.067
NS=51;AF=0.098
NS=185;AF=0.030
NS=180;AF=0.022
NS=76;AF=0.026
NS=112;AF=0.018
NS=123;AF=0.317
NS=182;AF=0.019
NS=183;AF=0.044
NS=181;AF=0.022
NS=182;AF=0.049
NS=168;AF=0.036
NS=123;AF=0.081
NS=178;AF=0.022
NS=184;AF=0.062
NS=176;AF=0.034
NS=139;AF=0.043
NS=183;AF=0.036
NS=112;AF=0.161
NS=122;AF=0.139
NS=122;AF=0.053
NS=125;AF=0.028
NS=179;AF=0.050
NS=19;AF=0.079
NS=185;AF=0.011
NS=39;AF=0.179
NS=73;AF=0.219
NS=178;AF=0.037
NS=116;AF=0.177
NS=172;AF=0.113
NS=185;AF=0.059
NS=16;AF=0.438
NS=39;AF=0.064
NS=181;AF=0.014
NS=40;AF=0.125
NS=180;AF=0.028
NS=181;AF=0.058
NS=178;AF=0.028
NS=179;AF=0.022
NS=174;AF=0.109
NS=156;AF=0.083
NS=174;AF=0.011
NS=138;AF=0.051
NS=156;AF=0.067
NS=166;AF=0.012
NS=94;AF=0.117
NS=20;AF=0.150
NS=186;AF=0.011
NS=165;AF=0.085
NS=180;AF=0.014
NS=181;AF=0.011
NS=174;AF=0.216
NS=161;AF=0.127
NS=173;AF=0.101
NS=183;AF=0.049
NS=19;AF=0.026
NS=173;AF=0.055
NS=113;AF=0.168
NS=178;AF=0.034
NS=175;AF=0.029
NS=170;AF=0.365
NS=182;AF=0.011
NS=184;AF=0.035
NS=185;AF=0.032
NS=167;AF=0.027
NS=126;AF=0.167
NS=184;AF=0.016
NS=185;AF=0.011
NS=97;AF=0.052
NS=153;AF=0.131
NS=164;AF=0.128
NS=185;AF=0.041
NS=178;AF=0.028
NS=105;AF=0.052
NS=124;AF=0.040
NS=179;AF=0.022
NS=170;AF=0.029
NS=106;AF=0.028
NS=164;AF=0.082
NS=186;AF=0.062
NS=185;AF=0.019
NS=180;AF=0.017
NS=171;AF=0.085
NS=149;AF=0.064
NS=105;AF=0.200
NS=148;AF=0.223
NS=182;AF=0.074
NS=139;AF=0.018
NS=85;AF=0.065
NS=95;AF=0.011
NS=95;AF=0.021
NS=170;AF=0.112
NS=48;AF=0.104
NS=89;AF=0.157
NS=36;AF=0.181
NS=146;AF=0.031
NS=179;AF=0.020
NS=178;AF=0.098
NS=65;AF=0.046
NS=16;AF=0.125
NS=144;AF=0.076
NS=138;AF=0.054
NS=102;AF=0.113
NS=183;AF=0.011
NS=176;AF=0.043
NS=175;AF=0.111
NS=41;AF=0.268
NS=186;AF=0.011
NS=170;AF=0.109
NS=156;AF=0.179
NS=57;AF=0.158
NS=115;AF=0.487
NS=57;AF=0.211
NS=165;AF=0.045
NS=35;AF=0.257
NS=183;AF=0.014
NS=180;AF=0.067
NS=170;AF=0.135
NS=29;AF=0.310
NS=104;AF=0.072
NS=113;AF=0.027
NS=178;AF=0.011
NS=182;AF=0.025
NS=59;AF=0.025
NS=184;AF=0.079
NS=175;AF=0.063
NS=173;AF=0.066
NS=98;AF=0.122
NS=182;AF=0.019
NS=44;AF=0.034
NS=19;AF=0.105
NS=183;AF=0.016
NS=15;AF=0.267
NS=185;AF=0.222
NS=93;AF=0.011
NS=184;AF=0.011
NS=185;AF=0.022
NS=180;AF=0.014
NS=143;AF=0.182
NS=180;AF=0.061
NS=55;AF=0.027
NS=84;AF=0.030
NS=184;AF=0.022
NS=184;AF=0.027
NS=185;AF=0.035
NS=177;AF=0.017
NS=35;AF=0.143
NS=52;AF=0.010
NS=33;AF=0.152
NS=164;AF=0.012
NS=55;AF=0.173
NS=106;AF=0.226
NS=183;AF=0.016
NS=179;AF=0.296
NS=184;AF=0.043
NS=23;AF=0.043
NS=185;AF=0.011
NS=172;AF=0.078
NS=182;AF=0.016
NS=183;AF=0.022
NS=84;AF=0.083
NS=180;AF=0.017
NS=181;AF=0.019
NS=68;AF=0.015
NS=183;AF=0.027
NS=181;AF=0.022
NS=154;AF=0.071
NS=173;AF=0.026
NS=185;AF=0.286
NS=184;AF=0.033
NS=180;AF=0.025
NS=177;AF=0.020
NS=170;AF=0.018
NS=185;AF=0.035
NS=185;AF=0.051
NS=175;AF=0.103
NS=29;AF=0.052
NS=175;AF=0.046
NS=147;AF=0.041
NS=178;AF=0.020
NS=177;AF=0.073
NS=176;AF=0.020
NS=15;AF=0.100
NS=114;AF=0.110
NS=148;AF=0.057
NS=182;AF=0.082
NS=176;AF=0.031
NS=184;AF=0.043
NS=180;AF=0.083
NS=54;AF=0.130
NS=180;AF=0.022
NS=138;AF=0.217
NS=181;AF=0.030
NS=126;AF=0.048
NS=125;AF=0.028
NS=178;AF=0.020
NS=180;AF=0.017
NS=120;AF=0.183
NS=171;AF=0.064
NS=167;AF=0.207
NS=180;AF=0.028
NS=182;AF=0.016
NS=180;AF=0.017
NS=123;AF=0.167
NS=121;AF=0.107
NS=185;AF=0.011
NS=164;AF=0.082
NS=104;AF=0.043
NS=39;AF=0.013
NS=41;AF=0.037
NS=122;AF=0.012
NS=108;AF=0.028
NS=180;AF=0.128
NS=46;AF=0.065
NS=123;AF=0.057
NS=65;AF=0.062
NS=184;AF=0.024
NS=185;AF=0.019
NS=86;AF=0.047
NS=148;AF=0.257
NS=182;AF=0.052
NS=179;AF=0.050
NS=137;AF=0.011
NS=185;AF=0.014
NS=185;AF=0.057
NS=75;AF=0.040
NS=104;AF=0.019
NS=18;AF=0.056
NS=172;AF=0.061
NS=138;AF=0.083
NS=183;AF=0.014
NS=183;AF=0.063
NS=180;AF=0.033
NS=18;AF=0.056
NS=54;AF=0.037
NS=80;AF=0.125
NS=98;AF=0.020
NS=16;AF=0.375
NS=37;AF=0.122
NS=128;AF=0.023
NS=62;AF=0.048
NS=35;AF=0.271
NS=173;AF=0.014
NS=161;AF=0.140
NS=180;AF=0.056
NS=179;AF=0.014
NS=72;AF=0.361
NS=76;AF=0.151
NS=99;AF=0.030
NS=167;AF=0.078
NS=18;AF=0.250
NS=183;AF=0.016
NS=179;AF=0.022
NS=54;AF=0.250
NS=74;AF=0.081
NS=176;AF=0.031
NS=31;AF=0.081
NS=183;AF=0.014
NS=80;AF=0.119
NS=39;AF=0.038
NS=185;AF=0.030
NS=185;AF=0.041
NS=72;AF=0.014
NS=174;AF=0.043
NS=177;AF=0.105
NS=180;AF=0.103
NS=32;AF=0.031
NS=184;AF=0.011
NS=152;AF=0.016
NS=183;AF=0.016
NS=184;AF=0.014
NS=185;AF=0.032
NS=18;AF=0.056
NS=49;AF=0.020
NS=90;AF=0.467
NS=104;AF=0.029
NS=29;AF=0.052
NS=176;AF=0.028
NS=180;AF=0.039
NS=29;AF=0.052
NS=184;AF=0.139
NS=173;AF=0.029
NS=180;AF=0.011
NS=100;AF=0.160
NS=174;AF=0.032
NS=17;AF=0.265
NS=181;AF=0.086
NS=123;AF=0.020
NS=181;AF=0.130
NS=107;AF=0.023
NS=183;AF=0.027
NS=184;AF=0.062
NS=58;AF=0.026
NS=39;AF=0.026
NS=185;AF=0.027
NS=179;AF=0.020
NS=174;AF=0.037
NS=75;AF=0.060
NS=39;AF=0.051
NS=170;AF=0.126
NS=176;AF=0.102
NS=174;AF=0.227
NS=69;AF=0.196
NS=175;AF=0.023
NS=36;AF=0.028
NS=183;AF=0.027
NS=184;AF=0.033
NS=180;AF=0.028
NS=185;AF=0.027
NS=181;AF=0.011
NS=183;AF=0.046
NS=185;AF=0.049
NS=181;AF=0.036
NS=171;AF=0.018
NS=170;AF=0.079
NS=114;AF=0.110
NS=145;AF=0.014
NS=55;AF=0.182
NS=178;AF=0.059
NS=99;AF=0.015
NS=176;AF=0.176
NS=96;AF=0.453
NS=183;AF=0.044
NS=182;AF=0.027
NS=183;AF=0.128
NS=185;AF=0.016
NS=178;AF=0.174
NS=180;AF=0.044
NS=144;AF=0.163
NS=183;AF=0.011
NS=70;AF=0.021
NS=171;AF=0.056
NS=178;AF=0.129
NS=182;AF=0.058
NS=19;AF=0.026
NS=175;AF=0.017
NS=154;AF=0.091
NS=180;AF=0.025
NS=182;AF=0.019
NS=182;AF=0.055
NS=183;AF=0.025
NS=66;AF=0.023
NS=62;AF=0.048
NS=85;AF=0.047
NS=66;AF=0.076
NS=145;AF=0.048
NS=177;AF=0.017
NS=184;AF=0.022
NS=182;AF=0.080
NS=20;AF=0.050
NS=182;AF=0.016
NS=166;AF=0.093
NS=66;AF=0.167
NS=106;AF=0.123
NS=183;AF=0.041
NS=19;AF=0.105
NS=175;AF=0.057
NS=184;AF=0.030
NS=179;AF=0.095
NS=181;AF=0.017
NS=95;AF=0.037
NS=78;AF=0.045
NS=145;AF=0.197
NS=179;AF=0.134
NS=186;AF=0.011
NS=185;AF=0.019
NS=179;AF=0.056
NS=177;AF=0.020
NS=177;AF=0.031
NS=22;AF=0.159
NS=125;AF=0.180
NS=87;AF=0.023
NS=167;AF=0.084
NS=152;AF=0.026
NS=185;AF=0.011
NS=183;AF=0.049
NS=46;AF=0.065
NS=20;AF=0.050
NS=49;AF=0.061
NS=90;AF=0.217
NS=144;AF=0.024
NS=179;AF=0.025
NS=41;AF=0.024
NS=175;AF=0.043
NS=110;AF=0.036
NS=18;AF=0.111
NS=166;AF=0.066
NS=73;AF=0.247
NS=123;AF=0.012
NS=177;AF=0.042
NS=180;AF=0.106
NS=62;AF=0.016
NS=180;AF=0.022
NS=183;AF=0.016
NS=51;AF=0.010
NS=173;AF=0.064
NS=179;AF=0.042
NS=175;AF=0.057
NS=34;AF=0.206
NS=182;AF=0.011
NS=185;AF=0.038
NS=51;AF=0.020
NS=16;AF=0.125
NS=184;AF=0.022
NS=183;AF=0.025
NS=43;AF=0.058
NS=23;AF=0.022
NS=175;AF=0.034
NS=174;AF=0.040
NS=36;AF=0.028
NS=179;AF=0.042
NS=172;AF=0.128
NS=182;AF=0.049
NS=125;AF=0.044
NS=52;AF=0.038
NS=18;AF=0.056
NS=20;AF=0.100
NS=184;AF=0.016
NS=141;AF=0.050
NS=185;AF=0.014
NS=99;AF=0.045
NS=185;AF=0.062
NS=178;AF=0.011
NS=18;AF=0.028
NS=68;AF=0.103
NS=87;AF=0.172
NS=19;AF=0.026
NS=145;AF=0.021
NS=170;AF=0.050
NS=39;AF=0.128
NS=185;AF=0.059
NS=184;AF=0.027
NS=176;AF=0.060
NS=104;AF=0.048
NS=181;AF=0.011
NS=36;AF=0.444
NS=40;AF=0.075
NS=77;AF=0.013
NS=182;AF=0.055
NS=184;AF=0.014
NS=122;AF=0.127
NS=177;AF=0.025
NS=146;AF=0.068
NS=41;AF=0.049
NS=115;AF=0.074
NS=130;AF=0.027
NS=149;AF=0.027
NS=96;AF=0.240
NS=146;AF=0.024
NS=37;AF=0.054
NS=182;AF=0.014
NS=158;AF=0.256
NS=58;AF=0.017
NS=181;AF=0.116
NS=183;AF=0.057
NS=139;AF=0.018
NS=54;AF=0.398
NS=179;AF=0.112
NS=174;AF=0.026
NS=115;AF=0.039
NS=177;AF=0.073
NS=28;AF=0.036
NS=113;AF=0.106
NS=169;AF=0.015
NS=83;AF=0.018
NS=89;AF=0.028
NS=181;AF=0.039
NS=102;AF=0.108
NS=56;AF=0.018
NS=172;AF=0.442
NS=184;AF=0.024
NS=185;AF=0.059
NS=185;AF=0.032
NS=181;AF=0.033
NS=186;AF=0.016
NS=177;AF=0.031
NS=181;AF=0.077
NS=184;AF=0.049
NS=184;AF=0.024
NS=87;AF=0.138
NS=72;AF=0.083
NS=79;AF=0.019
NS=184;AF=0.019
NS=181;AF=0.028
NS=151;AF=0.017
NS=147;AF=0.092
NS=164;AF=0.021
NS=140;AF=0.050
NS=87;AF=0.017
NS=180;AF=0.058
NS=183;AF=0.011
NS=166;AF=0.012
NS=94;AF=0.170
NS=149;AF=0.228
NS=183;AF=0.060
NS=57;AF=0.132
NS=182;AF=0.135
NS=181;AF=0.030
NS=19;AF=0.026
NS=18;AF=0.056
NS=183;AF=0.016
NS=181;AF=0.025
NS=92;AF=0.043
NS=172;AF=0.017
NS=147;AF=0.048
NS=181;AF=0.036
NS=184;AF=0.027
NS=183;AF=0.055
NS=63;AF=0.016
NS=28;AF=0.179
NS=167;AF=0.057
NS=176;AF=0.145
NS=120;AF=0.212
NS=167;AF=0.063
NS=35;AF=0.014
NS=34;AF=0.015
NS=19;AF=0.421
NS=31;AF=0.306
NS=147;AF=0.153
NS=175;AF=0.011
NS=140;AF=0.096
NS=102;AF=0.196
NS=31;AF=0.065
NS=78;AF=0.103
NS=29;AF=0.034
NS=156;AF=0.058
NS=173;AF=0.029
NS=172;AF=0.023
NS=94;AF=0.085
NS=64;AF=0.133
NS=146;AF=0.021
NS=184;AF=0.109
NS=136;AF=0.062
NS=176;AF=0.145
NS=178;AF=0.014
NS=108;AF=0.028
NS=104;AF=0.038
NS=89;AF=0.011
NS=20;AF=0.025
NS=173;AF=0.040
NS=167;AF=0.021
NS=47;AF=0.074
NS=51;AF=0.147
NS=146;AF=0.024
NS=142;AF=0.018
NS=37;AF=0.351
NS=184;AF=0.033
NS=185;AF=0.043
NS=182;AF=0.058
NS=179;AF=0.095
NS=173;AF=0.012
NS=115;AF=0.043
NS=18;AF=0.083
NS=154;AF=0.026
NS=18;AF=0.083
NS=20;AF=0.150
NS=184;AF=0.049
NS=183;AF=0.071
NS=183;AF=0.027
NS=179;AF=0.025
NS=137;AF=0.099
NS=183;AF=0.016
NS=39;AF=0.397
NS=184;AF=0.022
NS=170;AF=0.056
NS=175;AF=0.023
NS=94;AF=0.101
NS=92;AF=0.103
NS=146;AF=0.021
NS=181;AF=0.014
NS=180;AF=0.356
NS=52;AF=0.115
NS=90;AF=0.106
NS=174;AF=0.103
NS=19;AF=0.105
NS=185;AF=0.014
NS=180;AF=0.050
NS=171;AF=0.061
NS=56;AF=0.161
NS=88;AF=0.034
NS=47;AF=0.074
NS=171;AF=0.053
NS=173;AF=0.069
NS=174;AF=0.017
NS=173;AF=0.023
NS=111;AF=0.054
NS=126;AF=0.063
NS=20;AF=0.225
NS=184;AF=0.035
NS=182;AF=0.052
NS=135;AF=0.167
NS=185;AF=0.014
NS=113;AF=0.181
NS=172;AF=0.017
NS=39;AF=0.038
NS=110;AF=0.055
NS=166;AF=0.042
NS=38;AF=0.053
NS=18;AF=0.139
NS=167;AF=0.018
NS=183;AF=0.046
NS=96;AF=0.198
NS=43;AF=0.012
NS=18;AF=0.167
NS=184;AF=0.024
NS=102;AF=0.020
NS=19;AF=0.053
NS=20;AF=0.300
NS=18;AF=0.111
NS=123;AF=0.016
NS=184;AF=0.011
NS=183;AF=0.033
NS=178;AF=0.022
NS=180;AF=0.011
NS=185;AF=0.038
NS=179;AF=0.014
NS=173;AF=0.040
NS=181;AF=0.028
NS=117;AF=0.081
NS=173;AF=0.020
NS=111;AF=0.081
NS=181;AF=0.061
NS=165;AF=0.079
NS=185;AF=0.014
NS=181;AF=0.058
NS=82;AF=0.116
NS=75;AF=0.073
NS=57;AF=0.079
NS=166;AF=0.024
NS=171;AF=0.012
NS=184;AF=0.014
NS=184;AF=0.046
NS=179;AF=0.053
NS=180;AF=0.047
NS=179;AF=0.022
NS=40;AF=0.075
NS=115;AF=0.130
NS=174;AF=0.060
NS=180;AF=0.061
NS=37;AF=0.014
NS=16;AF=0.250
NS=130;AF=0.031
NS=145;AF=0.048
NS=178;AF=0.025
NS=123;AF=0.041
NS=183;AF=0.033
NS=131;AF=0.031
NS=47;AF=0.021
NS=181;AF=0.028
NS=171;AF=0.070
NS=184;AF=0.016
NS=184;AF=0.342
NS=73;AF=0.041
NS=73;AF=0.021
NS=102;AF=0.034
NS=38;AF=0.184
NS=185;AF=0.127
NS=182;AF=0.027
NS=183;AF=0.046
NS=181;AF=0.022
NS=22;AF=0.023
NS=16;AF=0.031
NS=179;AF=0.017
NS=28;AF=0.054
NS=178;AF=0.017
NS=90;AF=0.489
NS=145;AF=0.041
NS=124;AF=0.024
NS=184;AF=0.022
NS=158;AF=0.114
NS=107;AF=0.019
NS=36;AF=0.250
NS=40;AF=0.075
NS=82;AF=0.073
NS=182;AF=0.014
NS=184;AF=0.019
NS=75;AF=0.067
NS=172;AF=0.029
NS=173;AF=0.023
NS=99;AF=0.066
NS=132;AF=0.011
NS=117;AF=0.017
NS=182;AF=0.069
NS=157;AF=0.471
NS=182;AF=0.014
NS=19;AF=0.026
NS=125;AF=0.168
NS=67;AF=0.060
NS=18;AF=0.028
NS=16;AF=0.094
NS=90;AF=0.122
NS=185;AF=0.014
NS=40;AF=0.025
NS=179;AF=0.011
NS=184;AF=0.016
NS=171;AF=0.020
NS=102;AF=0.020
NS=48;AF=0.021
NS=20;AF=0.075
NS=184;AF=0.087
NS=180;AF=0.022
NS=167;AF=0.012
NS=185;AF=0.011
NS=183;AF=0.011
NS=37;AF=0.014
NS=173;AF=0.081
NS=181;AF=0.099
NS=183;AF=0.066
NS=165;AF=0.079
NS=108;AF=0.227
NS=78;AF=0.122
NS=124;AF=0.024
NS=109;AF=0.119
NS=177;AF=0.237
NS=101;AF=0.030
NS=179;AF=0.011
NS=181;AF=0.127
NS=182;AF=0.052
NS=123;AF=0.033
NS=166;AF=0.130
NS=110;AF=0.105
NS=185;AF=0.027
NS=34;AF=0.015
NS=185;AF=0.027
NS=123;AF=0.102
NS=39;AF=0.115
NS=172;AF=0.023
NS=175;AF=0.054
NS=178;AF=0.146
NS=174;AF=0.052
NS=96;AF=0.182
NS=149;AF=0.040
NS=109;AF=0.064
NS=182;AF=0.016
NS=28;AF=0.018
NS=29;AF=0.017
NS=30;AF=0.033
NS=53;AF=0.019
NS=42;AF=0.012
NS=174;AF=0.069
NS=175;AF=0.046
NS=180;AF=0.031
NS=28;AF=0.018
NS=184;AF=0.033
NS=148;AF=0.078
NS=180;AF=0.019
NS=35;AF=0.057
NS=117;AF=0.021
NS=178;AF=0.056
NS=180;AF=0.078
NS=183;AF=0.027
NS=182;AF=0.036
NS=181;AF=0.022
NS=180;AF=0.019
NS=167;AF=0.030
NS=184;AF=0.024
NS=184;AF=0.038
NS=19;AF=0.026
NS=175;AF=0.114
NS=34;AF=0.132
NS=184;AF=0.014
NS=118;AF=0.191
NS=123;AF=0.098
NS=22;AF=0.023
NS=135;AF=0.041
NS=182;AF=0.038
NS=184;AF=0.057
NS=61;AF=0.139
NS=53;AF=0.047
NS=181;AF=0.110
NS=30;AF=0.100
NS=182;AF=0.069
NS=170;AF=0.079
NS=185;AF=0.014
NS=182;AF=0.011
NS=101;AF=0.193
NS=103;AF=0.029
NS=104;AF=0.135
NS=36;AF=0.083
NS=101;AF=0.307
NS=103;AF=0.044
NS=125;AF=0.024
NS=184;AF=0.033
NS=108;AF=0.009
NS=150;AF=0.097
NS=184;AF=0.052
NS=175;AF=0.040
NS=176;AF=0.040
NS=120;AF=0.079
NS=177;AF=0.147
NS=145;AF=0.028
NS=176;AF=0.051
NS=37;AF=0.176
NS=174;AF=0.014
NS=183;AF=0.044
NS=182;AF=0.088
NS=182;AF=0.030
NS=182;AF=0.137
NS=179;AF=0.025
NS=91;AF=0.055
NS=86;AF=0.035
NS=178;AF=0.045
NS=15;AF=0.200
NS=162;AF=0.019
NS=120;AF=0.208
NS=176;AF=0.014
NS=182;AF=0.019
NS=185;AF=0.016
NS=77;AF=0.175
NS=172;AF=0.038
NS=66;AF=0.045
NS=35;AF=0.143
NS=184;AF=0.057
NS=109;AF=0.119
NS=55;AF=0.027
NS=47;AF=0.021
NS=172;AF=0.128
NS=181;AF=0.052
NS=16;AF=0.062
NS=126;AF=0.071
NS=184;AF=0.022
NS=185;AF=0.014
NS=56;AF=0.009
NS=177;AF=0.031
NS=185;AF=0.057
NS=185;AF=0.108
NS=47;AF=0.106
NS=128;AF=0.008
NS=70;AF=0.007
NS=184;AF=0.033
NS=49;AF=0.061
NS=183;AF=0.153
NS=184;AF=0.054
NS=172;AF=0.026
NS=186;AF=0.022
NS=170;AF=0.032
NS=141;AF=0.085
NS=79;AF=0.051
NS=53;AF=0.019
NS=179;AF=0.022
NS=182;AF=0.033
NS=70;AF=0.029
NS=182;AF=0.011
NS=178;AF=0.031
NS=38;AF=0.053
NS=40;AF=0.012
NS=185;AF=0.032
NS=185;AF=0.032
NS=185;AF=0.046
NS=185;AF=0.043
NS=156;AF=0.010
NS=176;AF=0.088
NS=183;AF=0.014
NS=36;AF=0.014
NS=183;AF=0.082
NS=185;AF=0.030
NS=179;AF=0.050
NS=185;AF=0.032
NS=183;AF=0.057
NS=142;AF=0.176
NS=183;AF=0.014
NS=183;AF=0.238
NS=110;AF=0.036
NS=109;AF=0.028
NS=93;AF=0.097
NS=182;AF=0.022
NS=179;AF=0.020
NS=125;AF=0.224
NS=118;AF=0.004
NS=118;AF=0.470
NS=148;AF=0.105
NS=181;AF=0.019
NS=179;AF=0.045
NS=29;AF=0.052
NS=37;AF=0.041
NS=38;AF=0.079
NS=167;AF=0.030
NS=152;AF=0.046
NS=176;AF=0.062
NS=184;AF=0.030
NS=179;AF=0.017
NS=178;AF=0.020
NS=185;AF=0.097
NS=85;AF=0.059
NS=92;AF=0.272
NS=180;AF=0.014
NS=131;AF=0.084
NS=89;AF=0.045
NS=182;AF=0.033
NS=70;AF=0.086
NS=94;AF=0.122
NS=183;AF=0.273
NS=16;AF=0.375
NS=183;AF=0.016
NS=180;AF=0.128
NS=180;AF=0.036
NS=181;AF=0.041
NS=19;AF=0.211
NS=47;AF=0.021
NS=89;AF=0.056
NS=86;AF=0.035
NS=176;AF=0.040
NS=182;AF=0.052
NS=158;AF=0.076
NS=46;AF=0.087
NS=185;AF=0.014
NS=71;AF=0.197
NS=179;AF=0.017
NS=180;AF=0.039
NS=175;AF=0.043
NS=185;AF=0.022
NS=49;AF=0.020
NS=185;AF=0.024
NS=133;AF=0.233
NS=135;AF=0.252
NS=73;AF=0.205
NS=55;AF=0.182
NS=175;AF=0.051
NS=84;AF=0.012
NS=126;AF=0.032
NS=184;AF=0.062
NS=184;AF=0.043
NS=185;AF=0.086
NS=184;AF=0.038
NS=185;AF=0.057
NS=84;AF=0.071
NS=179;AF=0.106
NS=177;AF=0.031
NS=110;AF=0.036
NS=105;AF=0.057
NS=171;AF=0.038
NS=185;AF=0.022
NS=32;AF=0.125
NS=183;AF=0.019
NS=86;AF=0.017
NS=32;AF=0.094
NS=180;AF=0.031
NS=182;AF=0.038
NS=76;AF=0.046
NS=185;AF=0.016
NS=178;AF=0.020
NS=172;AF=0.038
NS=121;AF=0.083
NS=40;AF=0.012
NS=39;AF=0.026
NS=137;AF=0.040
NS=185;AF=0.014
NS=174;AF=0.057
NS=166;AF=0.054
NS=173;AF=0.026
NS=103;AF=0.097
NS=41;AF=0.159
NS=177;AF=0.023
NS=184;AF=0.041
NS=176;AF=0.040
NS=123;AF=0.037
NS=66;AF=0.015
NS=185;AF=0.038
NS=173;AF=0.064
NS=177;AF=0.023
NS=182;AF=0.025
NS=178;AF=0.051
NS=178;AF=0.025
NS=176;AF=0.227
NS=15;AF=0.067
NS=185;AF=0.041
NS=179;AF=0.056
NS=180;AF=0.022
NS=157;AF=0.019
NS=73;AF=0.192
NS=109;AF=0.183
NS=172;AF=0.017
NS=37;AF=0.108
NS=37;AF=0.027
NS=182;AF=0.049
NS=181;AF=0.039
NS=178;AF=0.098
NS=170;AF=0.047
NS=35;AF=0.029
NS=79;AF=0.063
NS=179;AF=0.011
NS=19;AF=0.053
NS=183;AF=0.011
NS=178;AF=0.014
NS=37;AF=0.203
NS=129;AF=0.124
NS=183;AF=0.071
NS=79;AF=0.095
NS=181;AF=0.039
NS=184;AF=0.014
NS=16;AF=0.375
NS=39;AF=0.103
NS=185;AF=0.022
NS=185;AF=0.086
NS=28;AF=0.036
NS=18;AF=0.389
NS=119;AF=0.042
NS=99;AF=0.035
NS=18;AF=0.083
NS=185;AF=0.014
NS=144;AF=0.076
NS=50;AF=0.050
NS=184;AF=0.011
NS=18;AF=0.083
NS=147;AF=0.061
NS=145;AF=0.034
NS=183;AF=0.016
NS=175;AF=0.143
NS=153;AF=0.046
NS=19;AF=0.026
NS=160;AF=0.047
NS=118;AF=0.025
NS=175;AF=0.026
NS=137;AF=0.022
NS=170;AF=0.074
NS=77;AF=0.091
NS=155;AF=0.035
NS=154;AF=0.045
NS=181;AF=0.039
NS=19;AF=0.211
NS=179;AF=0.022
NS=178;AF=0.051
NS=154;AF=0.081
NS=179;AF=0.061
NS=103;AF=0.252
NS=148;AF=0.236
NS=181;AF=0.022
NS=184;AF=0.014
NS=184;AF=0.011
NS=150;AF=0.100
NS=16;AF=0.250
NS=19;AF=0.026
NS=182;AF=0.058
NS=173;AF=0.038
NS=181;AF=0.066
NS=58;AF=0.250
NS=184;AF=0.022
NS=184;AF=0.022
NS=182;AF=0.019
NS=178;AF=0.017
NS=184;AF=0.043
NS=21;AF=0.048
NS=99;AF=0.040
NS=173;AF=0.445
NS=77;AF=0.078
NS=21;AF=0.238
NS=183;AF=0.036
NS=185;AF=0.076
NS=183;AF=0.046
NS=185;AF=0.011
NS=78;AF=0.083
NS=166;AF=0.045
NS=173;AF=0.017
NS=183;AF=0.014
NS=118;AF=0.076
NS=34;AF=0.044
NS=182;AF=0.016
NS=184;AF=0.022
NS=181;AF=0.110
NS=184;AF=0.022
NS=183;AF=0.036
NS=185;AF=0.014
NS=172;AF=0.049
NS=138;AF=0.149
NS=180;AF=0.025
NS=179;AF=0.014
NS=100;AF=0.085
NS=19;AF=0.053
NS=174;AF=0.023
NS=43;AF=0.023
NS=117;AF=0.030
NS=19;AF=0.447
NS=182;AF=0.022
NS=109;AF=0.064
NS=91;AF=0.066
NS=175;AF=0.077
NS=64;AF=0.039
NS=183;AF=0.038
NS=159;AF=0.123
NS=182;AF=0.137
NS=183;AF=0.022
NS=183;AF=0.016
NS=37;AF=0.243
NS=30;AF=0.067
NS=185;AF=0.014
NS=29;AF=0.069
NS=185;AF=0.027
NS=168;AF=0.092
NS=184;AF=0.030
NS=182;AF=0.038
NS=161;AF=0.068
NS=179;AF=0.036
NS=183;AF=0.038
NS=185;AF=0.032
NS=145;AF=0.069
NS=149;AF=0.034
NS=57;AF=0.035
NS=58;AF=0.026
NS=61;AF=0.066
NS=24;AF=0.062
NS=19;AF=0.053
NS=20;AF=0.025
NS=183;AF=0.016
NS=181;AF=0.022
NS=56;AF=0.062
NS=180;AF=0.456
NS=174;AF=0.121
NS=172;AF=0.029
NS=169;AF=0.018
NS=174;AF=0.023
NS=71;AF=0.021
NS=174;AF=0.072
NS=73;AF=0.260
NS=180;AF=0.061
NS=146;AF=0.031
NS=177;AF=0.040
NS=131;AF=0.027
NS=139;AF=0.094
NS=184;AF=0.022
NS=162;AF=0.031
NS=64;AF=0.086
NS=150;AF=0.030
NS=171;AF=0.076
NS=172;AF=0.044
NS=171;AF=0.053
NS=170;AF=0.029
NS=166;AF=0.024
NS=61;AF=0.262
NS=179;AF=0.212
NS=178;AF=0.053
NS=128;AF=0.020
NS=35;AF=0.014
NS=173;AF=0.127
NS=171;AF=0.026
NS=185;AF=0.016
NS=124;AF=0.065
NS=142;AF=0.060
NS=184;AF=0.016
NS=57;AF=0.088
NS=142;AF=0.014
NS=182;AF=0.049
NS=19;AF=0.053
NS=170;AF=0.018
NS=157;AF=0.045
NS=177;AF=0.025
NS=180;AF=0.156
NS=180;AF=0.025
NS=181;AF=0.014
NS=35;AF=0.057
NS=119;AF=0.013
NS=184;AF=0.014
NS=20;AF=0.050
NS=170;AF=0.044
NS=143;AF=0.052
NS=87;AF=0.057
NS=72;AF=0.222
NS=86;AF=0.035
NS=48;AF=0.042
NS=18;AF=0.056
NS=184;AF=0.073
NS=184;AF=0.035
NS=177;AF=0.048
NS=173;AF=0.069
NS=184;AF=0.079
NS=182;AF=0.014
NS=181;AF=0.017
NS=36;AF=0.111
NS=80;AF=0.056
NS=183;AF=0.117
NS=28;AF=0.036
NS=138;AF=0.105
NS=184;AF=0.207
NS=18;AF=0.056
NS=28;AF=0.036
NS=45;AF=0.011
NS=119;AF=0.050
NS=180;AF=0.033
NS=181;AF=0.022
NS=180;AF=0.028
NS=185;AF=0.059
NS=146;AF=0.202
NS=182;AF=0.104
NS=184;AF=0.016
NS=182;AF=0.033
NS=85;AF=0.059
NS=147;AF=0.381
NS=124;AF=0.016
NS=173;AF=0.084
NS=185;AF=0.016
NS=136;AF=0.018
NS=114;AF=0.083
NS=19;AF=0.053
NS=40;AF=0.075
NS=19;AF=0.053
NS=20;AF=0.050
NS=19;AF=0.053
NS=34;AF=0.088
NS=181;AF=0.011
NS=175;AF=0.043
NS=181;AF=0.036
NS=183;AF=0.036
NS=183;AF=0.022
NS=17;AF=0.029
NS=180;AF=0.042
NS=20;AF=0.025
NS=18;AF=0.139
NS=16;AF=0.062
NS=56;AF=0.018
NS=86;AF=0.244
NS=182;AF=0.030
NS=175;AF=0.049
NS=162;AF=0.130
NS=183;AF=0.057
NS=183;AF=0.033
NS=179;AF=0.034
NS=65;AF=0.046
NS=180;AF=0.075
NS=145;AF=0.121
NS=185;AF=0.065
NS=183;AF=0.120
NS=106;AF=0.085
NS=176;AF=0.057
NS=174;AF=0.040
NS=173;AF=0.055
NS=182;AF=0.014
NS=103;AF=0.034
NS=185;AF=0.032
NS=88;AF=0.011
NS=178;AF=0.022
NS=40;AF=0.012
NS=18;AF=0.028
NS=41;AF=0.012
NS=174;AF=0.017
NS=56;AF=0.054
NS=178;AF=0.011
NS=178;AF=0.073
NS=173;AF=0.052
NS=178;AF=0.037
NS=136;AF=0.143
NS=66;AF=0.045
NS=71;AF=0.113
NS=185;AF=0.030
NS=182;AF=0.022
NS=183;AF=0.011
NS=181;AF=0.050
NS=176;AF=0.040
NS=77;AF=0.013
NS=185;AF=0.184
NS=152;AF=0.049
NS=168;AF=0.018
NS=185;AF=0.049
NS=134;AF=0.011
NS=179;AF=0.039
NS=180;AF=0.044
NS=164;AF=0.034
NS=96;AF=0.031
NS=35;AF=0.057
NS=16;AF=0.125
NS=62;AF=0.032
NS=40;AF=0.025
NS=181;AF=0.039
NS=183;AF=0.022
NS=183;AF=0.066
NS=185;AF=0.059
NS=182;AF=0.044
NS=183;AF=0.131
NS=173;AF=0.029
NS=140;AF=0.068
NS=185;AF=0.276
NS=170;AF=0.026
NS=184;AF=0.022
NS=139;AF=0.194
NS=184;AF=0.158
NS=63;AF=0.071
NS=156;AF=0.032
NS=179;AF=0.022
NS=179;AF=0.017
NS=21;AF=0.190
NS=185;AF=0.019
NS=38;AF=0.105
NS=73;AF=0.260
NS=175;AF=0.040
NS=162;AF=0.108
NS=155;AF=0.052
NS=49;AF=0.031
NS=185;AF=0.022
NS=185;AF=0.016
NS=83;AF=0.036
NS=183;AF=0.068
NS=161;AF=0.019
NS=94;AF=0.011
NS=176;AF=0.111
NS=176;AF=0.244
NS=87;AF=0.138
NS=86;AF=0.035
NS=68;AF=0.059
NS=84;AF=0.036
NS=28;AF=0.036
NS=28;AF=0.018
NS=176;AF=0.043
NS=143;AF=0.038
NS=163;AF=0.095
NS=146;AF=0.055
NS=20;AF=0.100
NS=98;AF=0.087
NS=172;AF=0.276
NS=87;AF=0.052
NS=58;AF=0.026
NS=182;AF=0.014
NS=16;AF=0.094
NS=177;AF=0.031
NS=183;AF=0.033
NS=183;AF=0.052
NS=185;AF=0.016
NS=183;AF=0.014
NS=19;AF=0.053
NS=185;AF=0.019
NS=182;AF=0.030
NS=49;AF=0.082
NS=142;AF=0.046
NS=126;AF=0.048
NS=44;AF=0.023
NS=49;AF=0.020
NS=47;AF=0.043
NS=181;AF=0.110
NS=171;AF=0.023
NS=168;AF=0.051
NS=121;AF=0.140
NS=121;AF=0.017
NS=101;AF=0.030
NS=35;AF=0.157
NS=83;AF=0.163
NS=176;AF=0.011
NS=96;AF=0.016
NS=172;AF=0.012
NS=126;AF=0.119
NS=178;AF=0.107
NS=178;AF=0.017
NS=118;AF=0.017
NS=29;AF=0.034
NS=118;AF=0.047
NS=185;AF=0.249
NS=182;AF=0.011
NS=183;AF=0.014
NS=83;AF=0.072
NS=173;AF=0.061
NS=58;AF=0.198
NS=38;AF=0.026
NS=164;AF=0.030
NS=117;AF=0.017
NS=185;AF=0.119
NS=181;AF=0.036
NS=159;AF=0.047
NS=138;AF=0.047
NS=165;AF=0.061
NS=183;AF=0.014
NS=81;AF=0.025
NS=20;AF=0.075
NS=78;AF=0.038
NS=180;AF=0.011
NS=170;AF=0.109
NS=179;AF=0.053
NS=181;AF=0.033
NS=171;AF=0.096
NS=82;AF=0.244
NS=77;AF=0.182
NS=183;AF=0.011
NS=183;AF=0.052
NS=20;AF=0.050
[truncated: 86,964 more chars]
