# Supplementary material for: Seascape genomics reveals limited dispersal and suggests spatially varying selection among European populations of sea lamprey (Petromyzon marinus)
Source: Evol Appl. 2023 May 27;16(6):1169–83. doi: 10.1111/eva.13561 (PMC10286227; doi:10.1111/eva.13561)
Supplement: Supplementary file 10 — Text S4. [file EVA-16-1169-s004.txt]

9373
4571
25002
10445
20732
17569
7937
6052
22003
2078
7381
19067
27
19215
13321
12973
21373
10676
27861
4515
17539
23047
13516
23933
29040
19344
11198
6899
28819
28627
6921
27207
13324
10711
13141
17002
20760
21468
6467
3534
26647
7574
24060
22306
26174
8317
20999
7718
25389
22515
16928
20195
14359
20183
26476
18436
2612
26855
14973
4193
19132
9823
19677
9743
24608
14749
6786
6130
22408
9675
8910
7271
21182
2012
28839
16431
15890
22560
12402
28571
20666
21618
19646
30419
4574
29120
20375
21630
22923
3040
14927
29258
17383
8123
25280
19466
9469
27258
14238
7104
7148
13782
13179
6683
8768
7734
23361
18767
30130
3145
2627
17250
12477
30418
7935
5515
17429
28
30539
5444
23733
27145
4320
6364
14302
11652
24479
18266
10424
28534
19459
8716
19526
18440
27426
8032
13370
245
17107
14712
1339
24456
20752
8958
22087
22938
23677
11730
1698
20038
2949
30452
26484
17769
24292
11568
18947
23590
8266
17410
1550
183
5741
13081
27608
28364
24911
19241
27140
19531
18944
9253
1718
18474
20093
9217
3388
26652
9375
22522
5735
26030
5280
15848
1956
29573
19475
22822
5881
15482
14436
30477
10661
20160
26208
28096
26128
15258
12762
28426
20286
6187
24509
21864
565
28119
29224
24475
13836
30267
23325
26130
10294
23845
30270
25729
7619
18021
16019
27244
18386
135
26003
10100
11213
8921
19199
13357
19703
21959
2669
10132
28095
29374
18795
2197
22525
6423
10446
3738
30489
24300
1863
22936
6748
20255
5532
23422
4554
2245
14949
10162
26895
28107
4408
1986
3686
19585
25592
3715
8105
4747
21460
24894
28830
21089
5656
21273
16664
15869
12647
20946
17966
23567
8202
16439
2620
17662
17854
16661
23136
2814
13677
21170
9753
15685
27319
12443
1053
5548
28253
9608
1115
20209
3488
299
29517
4859
28671
20219
25016
14516
10069
18023
10537
5331
15272
1056
16237
22823
1171
22319
144
22861
24883
23990
9460
8333
19409
12515
24346
30427
6784
24671
2917
3851
1778
23918
13649
4414
18162
15275
14398
28006
12230
11299
17442
7378
946
12980
11266
4114
21546
17109
18189
22786
5801
9291
10806
5871
8110
15449
17940
241
20648
1327
10362
17575
14148
16655
18976
12126
1206
5586
21617
8332
25804
8917
20574
22537
1376
6707
18872
12534
4579
10193
17914
28358
13100
13139
29651
17538
28718
7712
29883
9981
8612
6085
1807
10655
7426
21562
18020
17802
22811
21144
7423
5455
15235
19026
16829
29835
27748
25763
19981
7702
11932
8088
21464
9842
17842
21830
17696
26887
20165
18367
19805
4054
30059
1549
26434
12759
29171
25291
17598
8955
16190
6915
25962
4873
28038
139
23618
25710
15409
1197
26105
16129
9161
2362
5885
7895
9974
18599
13857
30016
15520
18906
4431
24327
3788
7057
25497
15086
5219
9410
10904
30364
18656
26973
23014
9821
251
30611
14607
25424
20309
24910
3074
27613
386
12100
14208
29697
20395
17266
18057
30807
81
5952
29775
29579
28442
27016
8953
22866
23461
10588
16156
2684
25741
22439
20751
7998
28882
18471
10660
14777
14412
5355
24545
27601
3588
6385
6296
24118
22524
14568
2080
29008
16427
7858
16864
13345
6970
198
11580
24921
5912
15725
25893
27565
27752
21087
4404
17880
2533
14383
17482
27940
29530
16477
6018
26665
23297
28163
13455
16341
16137
27978
13187
8736
11736
13224
22550
3792
26206
1403
17963
23582
19222
5473
25677
4920
18643
7371
4314
16083
1357
18499
11228
628
11464
28123
28957
16534
16447
6973
10242
4857
21695
6426
12422
15079
28298
28931
10771
12442
3516
11098
9557
13735
29691
15536
18061
15950
17335
19247
2266
6747
30755
28789
18140
23137
24230
1909
22737
25796
21252
11697
2147
21536
6673
28920
28238
15386
4724
15274
20394
16495
4242
1282
18882
2368
19917
5844
14820
30192
3008
14769
23237
15551
15483
17094
12113
16049
21658
3914
3116
30846
16983
9246
6761
24918
6653
27113
23772
12108
28995
7202
5524
28040
23609
16311
6701
10781
757
1847
6239
22640
2521
19098
18101
8309
2223
735
16420
23423
2761
18606
11202
14740
30382
4727
26668
4451
24834
24751
16521
20916
5185
4060
24708
5721
16919
1312
11412
2907
27188
11605
5391
22895
14260
27568
19976
7592
8237
18887
27119
809
15152
22713
11305
17371
14831
10502
15898
25974
28289
19251
16095
13910
20467
12871
13406
15392
25360
22885
30144
12615
5325
18133
29864
27105
15625
13413
4326
6359
30281
6345
10209
4371
15604
29677
23783
23193
15974
7054
28653
18802
27577
11286
20604
15880
14454
3540
11463
22007
4133
30125
9566
20215
19766
18295
15654
21906
28226
22034
8351
4449
23405
28088
24269
10900
21117
18261
10582
12333
18222
23602
29436
8713
22789
24155
13869
12057
17152
25819
19089
535
11608
10304
16901
3318
15292
2141
25833
630
13843
29426
10549
17345
12716
5045
23197
11158
6523
1824
23262
17865
29798
2328
15457
23292
23500
14073
15824
14885
22495
23871
8611
24534
14858
5125
23067
28888
15355
7974
28606
28385
24042
17845
27883
11434
30562
22993
16191
30762
23925
28085
30832
30333
9582
28403
2925
3523
26538
19812
18770
4088
27654
16747
28404
23534
19757
2572
18589
19115
7851
8338
19501
12926
18810
16089
2228
8526
5922
29209
16143
29048
19649
30408
3731
7263
29052
23173
25687
8127
372
4173
6122
3724
19820
21526
11762
10822
27163
18427
26469
17968
18198
15475
26472
8867
29659
30795
7611
13047
22322
29073
13403
15226
13868
8130
29122
29817
29552
2217
22545
1523
4767
5148
14181
13885
22517
14034
21324
10706
28616
449
26398
3968
6103
27913
16388
22628
14619
5150
23298
12151
22834
568
23885
22347
2484
1268
510
13174
29330
11418
17764
25625
2575
7023
9930
16966
591
5336
13258
17154
13309
11880
13670
8157
13331
29125
8853
19974
2924
17144
20036
8264
22453
23873
9625
23047
2584
9770
27741
16368
6355
4096
20245
30522
28260
25720
18630
14942
18243
10319
24861
2836
22750
21158
16477
2503
12579
7673
18369
17854
14759
5020
1872
5613
15229
11642
25754
28609
21143
26245
19432
18651
26246
19678
26268
28506
14712
24642
28571
15192
11201
15108
4892
2646
2190
2427
17189
12587
12862
2087
607
29515
3420
4939
20993
29086
10731
8968
16900
947
24050
26976
20906
1148
18230
22361
4535
2957
21030
5005
17252
27176
18127
15909
2783
16842
11892
2933
6573
30517
13117
22607
10794
27450
30308
4087
29185
381
7262
6003
20650
13883
9675
3986
16005
22187
23829
9645
27760
26627
761
13122
28059
26619
806
6973
4560
8879
2412
27748
29114
6880
17301
19312
1860
3470
6925
23701
26135
26412
26955
15201
2211
4488
24715
18319
24352
25198
1861
15885
22740
169
5003
13596
5634
15945
2629
29645
12283
12025
10387
5630
2095
15403
29368
3895
8064
16207
21459
23981
6699
26188
13338
1762
17861
8963
4329
11180
28567
23866
24836
8106
21374
22769
10514
4543
26714
15012
21387
2480
12919
4491
1970
26097
21908
25337
16656
9470
28
6205
4657
3840
28486
7141
3832
9811
127
21224
22692
17369
16819
15554
11200
764
30195
6256
28821
25966
30761
19290
13791
29616
1086
29612
13534
19480
17121
27620
26663
12134
11648
11596
29353
8202
10315
8494
9004
14699
14088
6358
13277
7037
4220
28701
20321
19596
17266
8723
28806
27795
25894
6692
837
28839
12349
18279
209
16816
23966
24883
13982
9371
14745
22054
21266
22773
13727
29563
28702
24857
44
14463
15010
13208
1281
25783
13517
9912
16187
14185
131
21833
30271
15623
15687
21171
2802
28283
5093
15514
4156
30286
166
13718
20441
24168
6059
19794
22175
25982
17628
1844
24972
8198
10175
29204
28180
256
6208
10247
20881
30825
18038
3239
27177
7210
19260
16733
4735
17643
17488
4728
15438
21471
15443
13487
17857
493
18272
27497
11004
9228
4855
12093
25201
8761
14950
11388
26196
28104
27806
7350
17233
5375
25875
13674
3902
27328
13021
18600
28884
14125
10225
26953
16253
30533
28370
20996
7108
6978
16145
7570
28064
30143
14183
6229
30770
17714
3918
1331
2380
9214
14669
9507
9244
4497
19520
25876
28337
17384
10143
8163
27137
26099
17101
15823
27075
1735
1731
10657
12521
19172
4577
10652
24313
26031
16987
11897
26581
12537
24311
19055
11365
17060
30467
15024
21469
18376
9256
28836
7753
30408
5775
21439
20221
17363
6544
29721
24593
15442
13773
21633
23977
27062
24740
10538
11179
18866
23544
9504
30545
2135
13598
16604
23787
4460
5457
20963
19680
828
10219
10872
5109
25170
4890
10406
176
870
20748
4808
13498
17040
1022
29209
23863
27122
20435
15064
16082
13924
12371
16696
22647
13731
13365
18326
5443
10344
30039
11136
1987
30709
7646
6776
25594
25399
16360
24457
28519
3964
21825
23335
25588
26087
18158
608
12931
19959
4602
20680
14109
21259
3927
11683
14235
25244
23952
23200
29831
6850
14891
9688
20475
26713
13470
20494
28797
8983
68
23504
13203
22028
21887
5701
30349
11032
25402
4837
27210
1573
7499
1516
5499
7618
30324
23371
6115
22177
11955
24656
28692
18613
13349
3359
3482
28022
22952
11064
18157
30307
1997
1430
25777
14966
19347
14290
8565
24579
4904
30261
22592
15974
20771
201
9302
2468
14564
24480
20781
18660
6135
27147
2726
15050
21523
13298
13833
30752
24470
30277
16439
27671
26675
4211
28305
10557
24914
1564
19236
8956
21017
9807
1880
11160
25961
14376
28356
19267
26801
9888
10052
13754
2173
5784
24326
26687
3217
7028
19788
22061
6733
30040
6677
24899
18425
2911
25796
9155
15316
21343
22161
15283
26074
30328
17534
8154
29417
12392
27503
24766
2225
20293
9628
3418
19796
10153
16096
2845
20960
5587
12430
15954
23705
14041
1561
5590
14189
22164
27947
14030
19045
4287
13788
11224
27052
21000
2372
30614
24319
26308
26315
3516
23138
10729
29121
8203
7985
29948
1199
16280
23408
7455
6886
1701
6209
17766
14331
22818
20354
22585
22972
3646
30057
6570
19791
14092
941
19091
4157
10987
24916
19609
16810
18993
13886
16803
12808
19563
27367
5044
15515
10723
23415
25234
16206
21831
5569
30782
3855
12573
1505
6749
11867
9429
27230
9702
7600
19948
23546
24685
7678
7444
16033
16235
23963
26078
13669
28367
19867
29362
30611
22886
16196
25474
16474
9827
16965
29084
4827
26696
18204
25819
18043
15911
1694
23943
20340
26565
15935
19584
2601
5091
24272
22719
774
22614
20533
20573
14162
23048
15604
28447
1128
1017
12639
8426
10996
2593
28865
5565
7014
16747
1606
15441
12214
547
4558
15234
9653
15569
11700
10593
17849
24710
27982
4931
29936
19422
30877
19029
9706
22455
25181
25954
21045
5824
24741
3665
23052
8930
19225
13895
8473
3260
15656
28774
17850
7546
20900
21801
20186
386
17968
15587
1019
7536
21033
14555
14071
18356
3068
23283
19900
24144
23106
1743
23035
15360
27581
1720
16555
19005
30095
1501
28406
23072
4921
2912
6725
12012
5766
26231
21268
20710
26859
20911
25085
20846
20930
14842
6174
12817
16072
5641
13231
4889
22787
21129
5864
17397
23059
19033
8668
29713
6087
5205
11877
9733
21036
9957
111
1977
23306
23611
13721
12234
20888
15538
26466
8566
6768
16994
8452
5642
13346
10628
22269
13006
28741
8071
19766
3374
462
17720
3877
15435
6167
12595
12099
18426
6650
5434
